# Supplementary material for: A Novel Autophagy Inhibitor p-Hydroxylcinnamaldehyde Suppresses Esophageal Squamous Cell Carcinoma by Targeting LDHA Phosphorylation-Mediated Metabolic Reprogramming
Source: Research (Wash D C). 2026 Jan 12;9:1070. doi: 10.34133/research.1070 (PMC12794202; doi:10.34133/research.1070)
Supplement: Supplementary 1 — Materials and Methods Figs. S1 to S6 Tables S1 to S3 [file research.1070.f1.zip]

Archive with 5 entries (5 files):
- Supplementary information.docx
- Supplementary materials.docx
- Supplementary Table 1 .xlsx
- Supplementary Table 2.xlsx
- Supplementary Table 3.xlsx
