# Supplementary material for: A Novel Autophagy Inhibitor p-Hydroxylcinnamaldehyde Suppresses Esophageal Squamous Cell Carcinoma by Targeting LDHA Phosphorylation-Mediated Metabolic Reprogramming
Source: Research (Wash D C). 2026 Jan 12;9:1070. doi: 10.34133/research.1070 (PMC12794202; doi:10.34133/research.1070)
Supplement: Supplementary 1 — Materials and Methods Figs. S1 to S6 Tables S1 to S3 [file research.1070.f1.zip › Supplementary Table 1 .xlsx]

## Sheet: Sheet1
Checked	Protein FDR Confidence: Combined	Master	Accession	Gene Name	Description	Exp. q-value: Combined	Sum PEP Score	Coverage [%]	# Peptides	# PSMs	# Unique Peptides	# Protein Groups	# AAs	MW [kDa]	calc. pI	Score Sequest HT: Sequest HT	# Peptides (by Search Engine): Sequest HT	# Razor Peptides	Abundance Ratio: (Sample) / (Control)	Abundances (Grouped): F1, Control	Abundances (Grouped): F2, Control	Abundances (Grouped): F3, Control	Abundances (Grouped): F4, Sample	Abundances (Grouped): F5, Sample	Abundances (Grouped): F6, Sample	p value
FALSE	High	Master Protein	P34931	HSPA1L	Heat shock 70 kDa protein 1-like OS=Homo sapiens OX=9606 GN=HSPA1L PE=1 SV=2	0	189.776	34	17	748	2	1	641	70.3	6.02	2217.4	17	0	0.0219212	182.3	203.6	202	4.4	3.9	3.9	9.66438e-06
FALSE	High	Master Protein	P35916	FLT4	Vascular endothelial growth factor receptor 3 OS=Homo sapiens OX=9606 GN=FLT4 PE=1 SV=3	0	8.124	2	2	29	1	1	1363	152.7	6.3	42.23	2	0	0.030315	213	187.5	182.3	5.2	6.4	5.5	3.78974e-05
FALSE	High	Master Protein	P0C2W1	FBXO45	F-box/SPRY domain-containing protein 1 OS=Homo sapiens OX=9606 GN=FBXO45 PE=1 SV=1	0.001	5.911	8	2	4	2	1	286	30.6	7.83	6.04	2	0	0.039801	161.7	188.8	225.9	7.5	7.6	8.4	0.000583537
FALSE	High	Master Protein	P45379	TNNT2	Troponin T, cardiac muscle OS=Homo sapiens OX=9606 GN=TNNT2 PE=1 SV=3	0	19.291	9	2	10	2	1	298	35.9	4.97	30.53	2	0	0.0464598	209.1	193.5	168.5	8.3	14	6.6	0.000114541
FALSE	High	Master Protein	P16885	PLCG2	1-phosphatidylinositol 4,5-bisphosphate phosphodiesterase gamma-2 OS=Homo sapiens OX=9606 GN=PLCG2 PE=1 SV=4	0.007	3.477	1	2	13	1	1	1265	147.8	6.64	22.32	2	0	0.0473911	194.2	178.6	199.7	8	10.2	9.2	8.88485e-06
FALSE	High	Master Protein	Q9UDY4	DNAJB4	DnaJ homolog subfamily B member 4 OS=Homo sapiens OX=9606 GN=DNAJB4 PE=1 SV=1	0	103.859	42	13	71	12	1	337	37.8	8.5	191.42	13	0	0.0495786	196.3	189.2	188.3	7.7	10.7	7.8	2.93053e-07
FALSE	High	Master Protein	Q9HBU6	ETNK1	Ethanolamine kinase 1 OS=Homo sapiens OX=9606 GN=ETNK1 PE=1 SV=1	0	56.111	21	6	31	6	1	452	50.9	6.54	90.21	6	0	0.0574845	184.9	189.9	198.7	12.2	5.4	9	2.19226e-06
FALSE	High	Master Protein	Q9H0Q0	CYRIA	CYFIP-related Rac1 interactor A OS=Homo sapiens OX=9606 GN=CYRIA PE=2 SV=1	0	17.671	11	3	24	1	1	323	37.3	6.01	65.25	3	0	0.0578336	214.9	181.3	178.2	11	8.1	6.5	0.00010188
FALSE	High	Master Protein	P10916	MYL2	Myosin regulatory light chain 2, ventricular/cardiac muscle isoform OS=Homo sapiens OX=9606 GN=MYL2 PE=1 SV=3	0	76.184	66	11	111	11	1	166	18.8	5	270.2	11	0	0.0592803	191.4	183.7	191.1	20.1	7.1	6.7	3.9811e-06
FALSE	High	Master Protein	P12883	MYH7	Myosin-7 OS=Homo sapiens OX=9606 GN=MYH7 PE=1 SV=5	0	610.869	30	65	343	12	1	1935	223	5.8	1063.04	65	0	0.0643832	166.3	198.3	201.2	10.1	11	13.1	9.38074e-05
FALSE	High	Master Protein	P35609	ACTN2	Alpha-actinin-2 OS=Homo sapiens OX=9606 GN=ACTN2 PE=1 SV=1	0	196.019	22	20	492	2	1	894	103.8	5.45	1407.43	20	0	0.0716025	189.5	186.8	196.2		14	13.4	1.8706e-05
FALSE	High	Master Protein	O95900	TRUB2	Mitochondrial mRNA pseudouridine synthase TRUB2 OS=Homo sapiens OX=9606 GN=TRUB2 PE=1 SV=1	0	10.82	15	3	10	3	1	331	36.7	8.98	22.14	3	0	0.0727961	168.4	180.1	213.6	16	14.6	7.3	0.000224702
FALSE	High	Master Protein	Q9Y5Y5	PEX16	Peroxisomal membrane protein PEX16 OS=Homo sapiens OX=9606 GN=PEX16 PE=1 SV=2	0	18.914	17	4	18	4	1	336	38.6	9.85	35.57	4	0	0.0745268	188.4	184	187.1	11.5	6.2	22.8	4.3876e-06
FALSE	High	Master Protein	P29375	KDM5A	Lysine-specific demethylase 5A OS=Homo sapiens OX=9606 GN=KDM5A PE=1 SV=3	0	26.021	7	6	10	4	1	1690	192	6.49	16.19	6	1	0.081011	194.2	156.2	206.1	15	13.8	14.6	0.00034202
FALSE	High	Master Protein	Q53FV1	ORMDL2	ORM1-like protein 2 OS=Homo sapiens OX=9606 GN=ORMDL2 PE=1 SV=2	0	14.118	22	3	22	1	1	153	17.4	9.64	56.78	3	0	0.0814332	178.3	174.6	233.8	9.4	3.8		0.00469544
FALSE	High	Master Protein	Q15629	TRAM1	Translocating chain-associated membrane protein 1 OS=Homo sapiens OX=9606 GN=TRAM1 PE=1 SV=3	0	8.305	5	2	5	2	1	374	43	9.63	7.68	2	0	0.0860807	184.6	202.2	178.5	17.3	8.6	8.8	2.08671e-05
FALSE	High	Master Protein	O00244	ATOX1	Copper transport protein ATOX1 OS=Homo sapiens OX=9606 GN=ATOX1 PE=1 SV=1	0	27.581	40	3	15	3	1	68	7.4	7.24	50.63	3	0	0.0863185	190.4	193.7	200.5	5	4.9	5.5	3.64128e-07
FALSE	High	Master Protein	P63316	TNNC1	Troponin C, slow skeletal and cardiac muscles OS=Homo sapiens OX=9606 GN=TNNC1 PE=1 SV=1	0	41.005	31	6	28	6	1	161	18.4	4.18	80.51	6	0	0.0921319	236.5	171.8	154.3	12.9	11.6	12.9	0.00218994
FALSE	High	Master Protein	Q01201	RELB	Transcription factor RelB OS=Homo sapiens OX=9606 GN=RELB PE=1 SV=2	0.005	4.051	5	2	5	2	1	579	62.1	6.24	3.81	2	0	0.0922169	163.8	179.2	213.6	12	14.9	16.5	0.000318284
FALSE	High	Master Protein	O00560	SDCBP	Syntenin-1 OS=Homo sapiens OX=9606 GN=SDCBP PE=1 SV=1	0	66.456	41	7	40	7	1	298	32.4	7.53	112.69	7	0	0.0941886	167.2	170.5	226.3	15.5	6.3	14.3	0.000817277
FALSE	High	Master Protein	Q9NZC9	SMARCAL1	SWI/SNF-related matrix-associated actin-dependent regulator of chromatin subfamily A-like protein 1 OS=Homo sapiens OX=9606 GN=SMARCAL1 PE=1 SV=1	0.001	6.424	2	2	7	2	1	954	105.9	9.06	9.13	2	0	0.0946522	132.8	123.5	130.3	77.1	66.3	70	0.0001645
FALSE	High	Master Protein	O14958	CASQ2	Calsequestrin-2 OS=Homo sapiens OX=9606 GN=CASQ2 PE=1 SV=2	0.002	5.241	3	1	2	1	1	399	46.4	4.37	5.51	1	0	0.0953016	181.4	188.3	180.9	11	17.3	21.2	1.62192e-06
FALSE	High	Master Protein	P59665	DEFA1	Neutrophil defensin 1 OS=Homo sapiens OX=9606 GN=DEFA1 PE=1 SV=1	0	13.521	20	3	25	3	1	94	10.2	6.99	39.47	3	0	0.0989903	184.6	169	169.1	28.5	24.7	24	1.01607e-05
FALSE	High	Master Protein	Q9BXS9	SLC26A6	Solute carrier family 26 member 6 OS=Homo sapiens OX=9606 GN=SLC26A6 PE=1 SV=1	0.004	4.179	2	1	4	1	1	759	82.9	8.37	5.8	1	0	0.0998303	167.5	207.2	173.3	17.5	17.8	16.7	0.000182048
FALSE	High	Master Protein	Q53S08	RAB6D	Ras-related protein Rab-6D OS=Homo sapiens OX=9606 GN=RAB6D PE=2 SV=1	0	24.119	16	3	27	2	1	254	28.2	6.74	82.88	3	0	0.101	205.6	188.7	175.6	10.3	9.9	10	3.20798e-05
FALSE	High	Master Protein	P09914	IFIT1	Interferon-induced protein with tetratricopeptide repeats 1 OS=Homo sapiens OX=9606 GN=IFIT1 PE=1 SV=2	0	82.921	31	10	31	10	1	478	55.3	7.2	72.25	10	0	0.101358	185.8	198.8	158.8	21.6	15.9	19.1	0.00016724
FALSE	High	Master Protein	P53609	PGGT1B	Geranylgeranyl transferase type-1 subunit beta OS=Homo sapiens OX=9606 GN=PGGT1B PE=1 SV=2	0	17.683	10	3	8	3	1	377	42.3	6.83	23.88	3	0	0.102249	165.1	198.2	184.9	5.5	22.9	23.4	0.000125412
FALSE	High	Master Protein	P13533	MYH6	Myosin-6 OS=Homo sapiens OX=9606 GN=MYH6 PE=2 SV=5	0	585.422	35	70	349	15	1	1939	223.6	5.73	1033.43	70	55	0.106033	177.1	183.7	178.2	19.8	20.5	20.6	1.66337e-07
FALSE	High	Master Protein	Q9HBF4	ZFYVE1	Zinc finger FYVE domain-containing protein 1 OS=Homo sapiens OX=9606 GN=ZFYVE1 PE=1 SV=1	0	17.889	5	3	7	3	1	777	87.1	7.42	16.45	3	0	0.108849	223.4	166.1	179.1	9.9	11.1	10.4	0.000497007
FALSE	High	Master Protein	Q9Y3R5	DOP1B	Protein dopey-2 OS=Homo sapiens OX=9606 GN=DOP1B PE=1 SV=5	0.01	3.217	1	2	10	1	1	2298	258.1	6.29	12.1	2	0	0.108932	164.6	197.1	179.2	18	23	18.1	7.30374e-05
FALSE	High	Master Protein	A6NCE7	MAP1LC3B2	Microtubule-associated proteins 1A/1B light chain 3 beta 2 OS=Homo sapiens OX=9606 GN=MAP1LC3B2 PE=2 SV=1	0	14.712	17	2	35	2	1	125	14.6	8.68	58.48	2	0	0.109854	176.7	189.7	177.9	19.1	18.3	18.4	2.53377e-06
FALSE	High	Master Protein	P32321	DCTD	Deoxycytidylate deaminase OS=Homo sapiens OX=9606 GN=DCTD PE=1 SV=2	0	23.446	19	2	11	2	1	178	20	7.56	31.8	2	0	0.110607	180.5	181.8	188.4	17.1	9.2	23	3.68959e-06
FALSE	High	Master Protein	Q58FG1	HSP90AA4P	Putative heat shock protein HSP 90-alpha A4 OS=Homo sapiens OX=9606 GN=HSP90AA4P PE=5 SV=1	0	32.159	10	4	309	1	1	418	47.7	5.19	835.39	4	0	0.113058	183.9	185.3	169.3	20.8	19.8	21	6.45947e-06
FALSE	High	Master Protein	Q9C0C7	AMBRA1	Activating molecule in BECN1-regulated autophagy protein 1 OS=Homo sapiens OX=9606 GN=AMBRA1 PE=1 SV=2	0	32.006	7	5	13	5	1	1298	142.4	7.18	37.67	5	0	0.115754	210.2	222	150.9	11.8		5.1	0.00732653
FALSE	High	Master Protein	Q9UPY5	SLC7A11	Cystine/glutamate transporter OS=Homo sapiens OX=9606 GN=SLC7A11 PE=1 SV=1	0	23.001	10	5	20	5	1	501	55.4	9.19	29.42	5	0	0.116591	199.1	189.1	189.2	8.7	6.5	7.4	6.66211e-07
FALSE	High	Master Protein	P49753	ACOT2	Acyl-coenzyme A thioesterase 2, mitochondrial OS=Homo sapiens OX=9606 GN=ACOT2 PE=1 SV=6	0	27.006	10	3	15	3	1	483	53.2	8.47	49.11	3	0	0.119531	204.2	170.5	169.9	31.9	14.1	9.4	0.000250051
FALSE	High	Master Protein	O43924	PDE6D	Retinal rod rhodopsin-sensitive cGMP 3',5'-cyclic phosphodiesterase subunit delta OS=Homo sapiens OX=9606 GN=PDE6D PE=1 SV=1	0	18.693	21	2	6	2	1	150	17.4	5.67	13.56	2	0	0.120034	159.8	187.4	184.4	28	18.3	22.1	7.34682e-05
FALSE	High	Master Protein	Q92503	SEC14L1	SEC14-like protein 1 OS=Homo sapiens OX=9606 GN=SEC14L1 PE=1 SV=2	0	8.763	5	3	3	3	1	715	81.2	6.43	4.12	3	0	0.121462	202.9	178.1	165.7	17.7	10.2	25.4	0.000152822
FALSE	High	Master Protein	Q16595	FXN	Frataxin, mitochondrial OS=Homo sapiens OX=9606 GN=FXN PE=1 SV=2	0	8.877	11	2	2	2	1	210	23.1	8.69	4.78	2	0	0.124347	176.2	165.6	172	23.6	35.9	26.7	7.72467e-06
FALSE	High	Master Protein	Q15572	TAF1C	TATA box-binding protein-associated factor RNA polymerase I subunit C OS=Homo sapiens OX=9606 GN=TAF1C PE=1 SV=2	0.006	3.779	2	1	3	1	1	869	95.2	8.59	2.6	1	0	0.126534	148.6	141.2	238.7	20.8	30.2	20.4	0.00842071
FALSE	High	Master Protein	Q15811	ITSN1	Intersectin-1 OS=Homo sapiens OX=9606 GN=ITSN1 PE=1 SV=3	0	22.198	4	5	7	4	1	1721	195.3	7.77	12.31	5	0	0.127518	177.7	169.4	186.1	18.9	22.6	25.3	7.25866e-06
FALSE	High	Master Protein	Q96N46	TTC14	Tetratricopeptide repeat protein 14 OS=Homo sapiens OX=9606 GN=TTC14 PE=1 SV=1	0	11.436	2	1	3	1	1	770	88.3	8.63	8.12	1	0	0.129702	173.5	179.3	150.9	19.6	20.5	56.2	0.00079223
FALSE	High	Master Protein	P03973	SLPI	Antileukoproteinase OS=Homo sapiens OX=9606 GN=SLPI PE=1 SV=2	0	16.904	17	2	15	2	1	132	14.3	8.75	30.62	2	0	0.13089	193.7	195.7	168.8	13.1	12.5	16.3	3.91013e-05
FALSE	High	Master Protein	Q9Y324	FCF1	rRNA-processing protein FCF1 homolog OS=Homo sapiens OX=9606 GN=FCF1 PE=1 SV=1	0	7.989	7	1	3	1	1	198	23.4	9.7	8.15	1	0	0.13224	193.1	191.1	142.9	18.9	24.4	29.5	0.000818521
FALSE	High	Master Protein	Q9UH17	APOBEC3B	DNA dC->dU-editing enzyme APOBEC-3B OS=Homo sapiens OX=9606 GN=APOBEC3B PE=1 SV=1	0	47.908	25	5	22	5	1	382	45.9	6.06	70.52	5	0	0.133316	180.3	186	177.5	16	16.2	24	1.49133e-06
FALSE	High	Master Protein	Q9NWX5	ASB6	Ankyrin repeat and SOCS box protein 6 OS=Homo sapiens OX=9606 GN=ASB6 PE=1 SV=1	0	46.969	33	9	25	9	1	421	47.1	6.01	61.27	9	0	0.134048	161.3	147.1	183.7	34.6	34.2	39.1	0.000286329
FALSE	High	Master Protein	Q2TAA5	ALG11	GDP-Man:Man(3)GlcNAc(2)-PP-Dol alpha-1,2-mannosyltransferase OS=Homo sapiens OX=9606 GN=ALG11 PE=1 SV=2	0.004	4.436	5	2	4	2	1	492	55.6	8.48	3.78	2	0	0.135925	221.2	175.5	144.1		29.2	30.1	0.0137331
FALSE	High	Master Protein	Q6YHU6	THADA	Thyroid adenoma-associated protein OS=Homo sapiens OX=9606 GN=THADA PE=1 SV=1	0	10.97	2	3	7	3	1	1953	219.5	6.06	11.4	3	0	0.136724	212.6	189.8	195.7	0.4	0.8	0.5	8.31043e-06
FALSE	High	Master Protein	Q96K37	SLC35E1	Solute carrier family 35 member E1 OS=Homo sapiens OX=9606 GN=SLC35E1 PE=1 SV=2	0	10.84	11	3	10	3	1	410	44.7	9.79	11.53	3	0	0.136761	157.8	97.8	158	72.4	55.9	58.1	0.0215743
FALSE	High	Master Protein	P17661	DES	Desmin OS=Homo sapiens OX=9606 GN=DES PE=1 SV=3	0	44.422	26	11	61	7	1	470	53.5	5.27	110.21	11	0	0.13725	165.9	196.7	161.3	25.2	28.5	22.4	0.000186608
FALSE	High	Master Protein	Q9UHQ9	CYB5R1	NADH-cytochrome b5 reductase 1 OS=Homo sapiens OX=9606 GN=CYB5R1 PE=1 SV=1	0	52.345	32	6	20	6	1	305	34.1	9.38	72.74	6	0	0.137722	184.6	190.6	158.6	22.7	23.6	19.8	9.45198e-05
FALSE	High	Master Protein	P08243	ASNS	Asparagine synthetase [glutamine-hydrolyzing] OS=Homo sapiens OX=9606 GN=ASNS PE=1 SV=4	0	204.223	49	22	204	22	1	561	64.3	6.86	450.04	22	0	0.137779	181.3	171.3	169.5	26.8	28.2	22.9	3.17446e-06
FALSE	High	Master Protein	Q9NQ88	TIGAR	Fructose-2,6-bisphosphatase TIGAR OS=Homo sapiens OX=9606 GN=TIGAR PE=1 SV=1	0	34.607	26	4	23	4	1	270	30	7.69	58.47	4	0	0.139841	183.4	165.9	172.3	24.5	30	23.9	1.11606e-05
FALSE	High	Master Protein	Q13686	ALKBH1	Nucleic acid dioxygenase ALKBH1 OS=Homo sapiens OX=9606 GN=ALKBH1 PE=1 SV=2	0	8.342	10	2	4	2	1	389	43.8	7.08	4.76	2	0	0.139978	173.4	187.4	156.3	37.5	24.3	21.1	0.000148748
FALSE	High	Master Protein	P17540	CKMT2	Creatine kinase S-type, mitochondrial OS=Homo sapiens OX=9606 GN=CKMT2 PE=1 SV=2	0	22.939	14	4	14	2	1	419	47.5	8.19	34.68	4	0	0.141864	168.5	180.5	176.5	24.4	25.1	25.1	1.83003e-06
FALSE	High	Master Protein	P78385	KRT83	Keratin, type II cuticular Hb3 OS=Homo sapiens OX=9606 GN=KRT83 PE=1 SV=2	0.001	7.742	7	3	20	2	1	493	54.2	5.64	25.18	3	0	0.142857	175.7	174.9	176.9	25.1	27.6	19.7	3.76851e-07
FALSE	High	Master Protein	Q9Y478	PRKAB1	5'-AMP-activated protein kinase subunit beta-1 OS=Homo sapiens OX=9606 GN=PRKAB1 PE=1 SV=4	0	73.062	51	8	30	8	1	270	30.4	6.4	102.87	8	0	0.144781	180.6	196	183.2	24.8	5.2	10.3	2.14977e-05
FALSE	High	Master Protein	P48507	GCLM	Glutamate--cysteine ligase regulatory subunit OS=Homo sapiens OX=9606 GN=GCLM PE=1 SV=1	0	111.34	56	13	130	13	1	274	30.7	6.02	363.56	13	0	0.145497	176.8	168	176.7	24.3	25	29.2	1.48031e-06
FALSE	High	Master Protein	P01583	IL1A	Interleukin-1 alpha OS=Homo sapiens OX=9606 GN=IL1A PE=1 SV=1	0	23.327	10	2	8	2	1	271	30.6	5.2	32.94	2	0	0.146071	201.4	180	190.7	8.3	9.8	9.8	8.11323e-06
FALSE	High	Master Protein	O43422	THAP12	52 kDa repressor of the inhibitor of the protein kinase OS=Homo sapiens OX=9606 GN=THAP12 PE=1 SV=2	0.006	3.823	2	2	9	1	1	761	87.6	5.86	9.17	2	0	0.146306	202.8	149.9	150.3	57.7		39.3	0.0151451
FALSE	High	Master Protein	P33897	ABCD1	ATP-binding cassette sub-family D member 1 OS=Homo sapiens OX=9606 GN=ABCD1 PE=1 SV=2	0	21.709	8	4	9	4	1	745	82.9	8.95	22.41	4	0	0.146671	165.2	199.7	208.9		12.3	13.9	0.00191367
FALSE	High	Master Protein	Q9Y623	MYH4	Myosin-4 OS=Homo sapiens OX=9606 GN=MYH4 PE=2 SV=2	0	119.483	8	19	94	1	1	1939	222.9	5.85	235.98	19	0	0.146929	187	193	193.8	8	10.3	7.8	1.4858e-07
FALSE	High	Master Protein	O14880	MGST3	Microsomal glutathione S-transferase 3 OS=Homo sapiens OX=9606 GN=MGST3 PE=1 SV=1	0	13.27	16	1	4	1	1	152	16.5	9.38	13.54	1	0	0.147059	151.6	189.1	174.6	25.7	12.4	46.7	0.000632411
FALSE	High	Master Protein	Q9Y320	TMX2	Thioredoxin-related transmembrane protein 2 OS=Homo sapiens OX=9606 GN=TMX2 PE=1 SV=1	0	39.408	26	7	22	7	1	296	34	8.69	46.91	7	0	0.148192	176.5	183.1	165.3	17.3	27.3	30.5	2.14716e-05
FALSE	High	Master Protein	Q5VYS8	TUT7	Terminal uridylyltransferase 7 OS=Homo sapiens OX=9606 GN=TUT7 PE=1 SV=1	0	97.848	15	17	50	16	1	1495	171.1	6.83	103.84	17	1	0.14861	178.8	216.9	166.2	12.6	11.3	14.1	0.000332872
FALSE	High	Master Protein	Q8NFW8	CMAS	N-acylneuraminate cytidylyltransferase OS=Homo sapiens OX=9606 GN=CMAS PE=1 SV=2	0	81.881	34	10	52	10	1	434	48.3	7.93	139.05	10	0	0.14861	152.4	190.6	182.5	18.4	26.7	29.4	0.000239979
FALSE	High	Master Protein	P58004	SESN2	Sestrin-2 OS=Homo sapiens OX=9606 GN=SESN2 PE=1 SV=1	0	29.656	19	7	15	7	1	480	54.5	5.9	32.07	7	0	0.148699	202	186.8	193.2		6.8	11.2	7.19923e-05
FALSE	High	Master Protein	Q14534	SQLE	Squalene monooxygenase OS=Homo sapiens OX=9606 GN=SQLE PE=1 SV=3	0	27.657	13	5	16	5	1	574	63.9	8.63	38.06	5	0	0.153657	169.2	180.7	144.5	44.6	33.1	27.9	0.000385863
FALSE	High	Master Protein	Q9Y3E0	GOLT1B	Vesicle transport protein GOT1B OS=Homo sapiens OX=9606 GN=GOLT1B PE=1 SV=1	0	13.154	17	2	16	2	1	138	15.4	10.36	45.06	2	0	0.153657	195.1	181.5	148.8	25.7	25.2	23.7	0.000398452
FALSE	High	Master Protein	P49247	RPIA	Ribose-5-phosphate isomerase OS=Homo sapiens OX=9606 GN=RPIA PE=1 SV=3	0	23.142	19	4	12	4	1	311	33.2	8.54	36.78	4	0	0.154154	126.2	120.6	120.3	81.3	71.7	79.9	0.000229839
FALSE	High	Master Protein	Q13794	PMAIP1	Phorbol-12-myristate-13-acetate-induced protein 1 OS=Homo sapiens OX=9606 GN=PMAIP1 PE=1 SV=1	0	8.565	39	2	8	2	1	54	6	10.29	27.34	2	0	0.154919	170.7	180.6	168.3	23.6	30.4	26.4	4.23786e-06
FALSE	High	Master Protein	Q9BX66	SORBS1	Sorbin and SH3 domain-containing protein 1 OS=Homo sapiens OX=9606 GN=SORBS1 PE=1 SV=3	0	14.245	6	5	6	5	1	1292	142.4	6.84	7.01	5	0	0.157159	235.6	174.7	176.4	5.7	2.1	5.5	0.000677046
FALSE	High	Master Protein	P31151	S100A7	Protein S100-A7 OS=Homo sapiens OX=9606 GN=S100A7 PE=1 SV=4	0	21.319	36	4	16	4	1	101	11.5	6.77	30.46	4	0	0.158504	275.2	132.6	123	20.3	23.6	25.3	0.0353467
FALSE	High	Master Protein	Q9UK99	FBXO3	F-box only protein 3 OS=Homo sapiens OX=9606 GN=FBXO3 PE=1 SV=3	0	30.388	21	6	18	6	1	471	54.5	5	43.44	6	0	0.158655	159.8	171	164.7	32.5	44	28	2.26269e-05
FALSE	High	Master Protein	Q9NXK8	FBXL12	F-box/LRR-repeat protein 12 OS=Homo sapiens OX=9606 GN=FBXL12 PE=1 SV=1	0	23.133	18	3	10	3	1	326	37	8.79	37.9	3	0	0.159617	156.1	180.9	183.5	23.5	24.1	31.9	8.74786e-05
FALSE	High	Master Protein	P02671	FGA	Fibrinogen alpha chain OS=Homo sapiens OX=9606 GN=FGA PE=1 SV=2	0	25.928	11	6	21	6	1	866	94.9	6.01	28.6	6	0	0.160436	172.5	180.8	178.3	13.5	32.7	22.2	1.41923e-05
FALSE	High	Master Protein	Q8NEM2	SHCBP1	SHC SH2 domain-binding protein 1 OS=Homo sapiens OX=9606 GN=SHCBP1 PE=1 SV=3	0	154.85	41	19	71	19	1	672	75.6	4.75	202.36	19	0	0.16197	186.6	178.1	165.3	23.9	23.4	22.7	1.58673e-05
FALSE	High	Master Protein	Q9UJY1	HSPB8	Heat shock protein beta-8 OS=Homo sapiens OX=9606 GN=HSPB8 PE=1 SV=1	0	22.401	28	5	22	5	1	196	21.6	5.12	41.5	5	0	0.162259	156.3	159.9	169	39.5	37.9	37.4	5.53035e-06
FALSE	High	Master Protein	Q9BW60	ELOVL1	Elongation of very long chain fatty acids protein 1 OS=Homo sapiens OX=9606 GN=ELOVL1 PE=1 SV=1	0	9.979	9	2	4	2	1	279	32.6	9.6	13.05	2	0	0.163639	121.4	160.8	158.2	53	50.4	56.2	0.00187806
FALSE	High	Master Protein	Q92604	LPGAT1	Acyl-CoA:lysophosphatidylglycerol acyltransferase 1 OS=Homo sapiens OX=9606 GN=LPGAT1 PE=1 SV=1	0	12.774	9	3	7	3	1	370	43.1	8.92	10.76	3	0	0.165426	151.8	168.5	189.1	34.2	37	19.4	0.000321333
FALSE	High	Master Protein	P49754	VPS41	Vacuolar protein sorting-associated protein 41 homolog OS=Homo sapiens OX=9606 GN=VPS41 PE=1 SV=3	0	36.76	12	9	12	9	1	854	98.5	5.85	26.53	9	0	0.165728	196.6	181.6	157.5	21	22.9	20.4	0.000161301
FALSE	High	Master Protein	O00214	LGALS8	Galectin-8 OS=Homo sapiens OX=9606 GN=LGALS8 PE=1 SV=4	0	13.896	12	3	8	3	1	317	35.8	8.25	24.43	3	0	0.166058	168.5	189.4	162.3	28.9	29.1	21.8	6.72599e-05
FALSE	High	Master Protein	Q96EU7	C1GALT1C1	C1GALT1-specific chaperone 1 OS=Homo sapiens OX=9606 GN=C1GALT1C1 PE=1 SV=1	0.001	7.632	7	1	3	1	1	318	36.4	6.84	11.23	1	0	0.16714	159	138.2	141.9	83.7		77.2	0.00464093
FALSE	High	Master Protein	Q9UPU7	TBC1D2B	TBC1 domain family member 2B OS=Homo sapiens OX=9606 GN=TBC1D2B PE=1 SV=2	0.002	5.487	2	2	3	2	1	963	109.8	6.16	4.19	2	0	0.168152	164.6	199	138.6	30	30.4	37.4	0.00158083
FALSE	High	Master Protein	O75419	CDC45	Cell division control protein 45 homolog OS=Homo sapiens OX=9606 GN=CDC45 PE=1 SV=1	0	18.53	5	2	10	2	1	566	65.5	5.53	28.1	2	0	0.16852	158.3	186.1	170.6	29.3	26.1	29.5	6.03834e-05
FALSE	High	Master Protein	Q7L2J0	MEPCE	7SK snRNA methylphosphate capping enzyme OS=Homo sapiens OX=9606 GN=MEPCE PE=1 SV=1	0	88.206	30	10	47	10	1	689	74.3	9.57	132.69	10	0	0.168719	146.5	164.7	167.9	37.3	50.4	33.2	0.000145268
FALSE	High	Master Protein	P05161	ISG15	Ubiquitin-like protein ISG15 OS=Homo sapiens OX=9606 GN=ISG15 PE=1 SV=5	0	32.106	31	4	44	4	1	165	17.9	7.44	85.31	4	0	0.168805	168.4	166.9	182.1	24.7	29.2	28.6	8.67956e-06
FALSE	High	Master Protein	Q13415	ORC1	Origin recognition complex subunit 1 OS=Homo sapiens OX=9606 GN=ORC1 PE=1 SV=2	0	28.612	10	6	14	6	1	861	97.3	9.22	32.81	6	0	0.169033	167.5	163.5	200.4	29	23.6	16	0.000231324
FALSE	High	Master Protein	P24390	KDELR1	ER lumen protein-retaining receptor 1 OS=Homo sapiens OX=9606 GN=KDELR1 PE=1 SV=1	0	9.161	5	1	4	1	1	212	24.5	8.62	10.08	1	0	0.170648	167.8	175.7	183.3	30	8.7	34.5	7.78217e-05
FALSE	High	Master Protein	O00458	IFRD1	Interferon-related developmental regulator 1 OS=Homo sapiens OX=9606 GN=IFRD1 PE=1 SV=4	0	21.383	13	3	9	3	1	451	50.2	7.18	27.03	3	0	0.171497	170.3	149.1	195.9	32.1	21.8	30.9	0.00049883
FALSE	High	Master Protein	Q99720	SIGMAR1	Sigma non-opioid intracellular receptor 1 OS=Homo sapiens OX=9606 GN=SIGMAR1 PE=1 SV=1	0.003	4.804	9	2	7	2	1	223	25.1	5.96	12.27	2	0	0.172533	175.7	168.8	164.3	32	38.8	20.4	2.50251e-05
FALSE	High	Master Protein	Q9NVV0	TMEM38B	Trimeric intracellular cation channel type B OS=Homo sapiens OX=9606 GN=TMEM38B PE=1 SV=1	0	13.682	12	3	7	3	1	291	32.5	9.06	10.93	3	0	0.17328	196.6	140.7	170.5	34.3	35.5	22.3	0.00114926
FALSE	High	Master Protein	Q9BYM8	RBCK1	RanBP-type and C3HC4-type zinc finger-containing protein 1 OS=Homo sapiens OX=9606 GN=RBCK1 PE=1 SV=2	0	11.426	7	3	9	3	1	510	57.5	5.67	13.48	3	0	0.1734	161.6	150.1	183.4	31.1	29.3	44.5	0.000280417
FALSE	High	Master Protein	Q96H22	CENPN	Centromere protein N OS=Homo sapiens OX=9606 GN=CENPN PE=1 SV=2	0.004	4.197	3	1	4	1	1	339	39.5	9.13	8.66	1	0	0.173611	126.9	178.4	181.4	19.7	31	62.6	0.00469697
FALSE	High	Master Protein	O95786	DDX58	Antiviral innate immune response receptor RIG-I OS=Homo sapiens OX=9606 GN=DDX58 PE=1 SV=2	0	49.825	15	12	26	12	1	925	106.5	6.4	71.13	12	0	0.17452	209	156.1	160	22.8	24.7	27.4	0.000923981
FALSE	High	Master Protein	Q9H0U9	TSPYL1	Testis-specific Y-encoded-like protein 1 OS=Homo sapiens OX=9606 GN=TSPYL1 PE=1 SV=3	0	29.777	18	4	11	4	1	437	49.2	5.45	36.61	4	0	0.176429	173.5	169.4	158.1	32.1	35.9	30.9	1.01559e-05
FALSE	High	Master Protein	Q9Y2H1	STK38L	Serine/threonine-protein kinase 38-like OS=Homo sapiens OX=9606 GN=STK38L PE=1 SV=3	0	21.718	11	4	7	4	1	464	54	6.81	16.25	4	0	0.176647	150.6	173.4	167	43.4	27	38.6	0.000108063
FALSE	High	Master Protein	Q5JU69	TOR2A	Torsin-2A OS=Homo sapiens OX=9606 GN=TOR2A PE=2 SV=1	0	17.1	14	3	9	2	1	321	35.7	7.97	25.22	3	0	0.176897	224.7	155.3	141.3	22.1	22.9	33.7	0.00479582
FALSE	High	Master Protein	O00391	QSOX1	Sulfhydryl oxidase 1 OS=Homo sapiens OX=9606 GN=QSOX1 PE=1 SV=3	0.001	7.147	4	3	3	3	1	747	82.5	8.92	3.56	3	0	0.177462	183.8	167.9	157	29.8	24.5	36.9	8.416e-05
FALSE	High	Master Protein	Q05048	CSTF1	Cleavage stimulation factor subunit 1 OS=Homo sapiens OX=9606 GN=CSTF1 PE=1 SV=1	0	95.325	40	10	38	10	1	431	48.3	6.58	131.22	10	0	0.178444	164.9	169.5	163.4	40.9	25.1	36.2	1.25879e-05
FALSE	High	Master Protein	Q9GZP9	DERL2	Derlin-2 OS=Homo sapiens OX=9606 GN=DERL2 PE=1 SV=1	0	8.965	13	1	8	1	1	239	27.5	7.28	24.18	1	0	0.178635	173.4	176.1	174.3	25.1	18.6	32.4	3.28433e-06
FALSE	High	Master Protein	Q16851	UGP2	UTP--glucose-1-phosphate uridylyltransferase OS=Homo sapiens OX=9606 GN=UGP2 PE=1 SV=5	0	135.682	39	17	139	17	1	508	56.9	8.15	338.36	17	0	0.179469	163.6	176.5	169.1	30.7	28.9	31.1	3.28077e-06
FALSE	High	Master Protein	P56377	AP1S2	AP-1 complex subunit sigma-2 OS=Homo sapiens OX=9606 GN=AP1S2 PE=1 SV=1	0	13.859	20	3	11	1	1	157	18.6	5.47	26.4	3	0	0.180408	167.7	206.1	135.3	31.4	30.3	29.2	0.00243098
FALSE	High	Master Protein	Q05823	RNASEL	2-5A-dependent ribonuclease OS=Homo sapiens OX=9606 GN=RNASEL PE=1 SV=2	0	104.344	34	19	68	18	1	741	83.5	6.65	153.18	19	0	0.180571	167.7	181	190	20.1	18	23.1	1.8008e-05
FALSE	High	Master Protein	Q86UE8	TLK2	Serine/threonine-protein kinase tousled-like 2 OS=Homo sapiens OX=9606 GN=TLK2 PE=1 SV=2	0.002	5.227	3	2	3	1	1	772	87.6	8.41	4.89	2	0	0.180897	172.3	111.5	230.7	22	31.2	32.2	0.014399
FALSE	High	Master Protein	Q9H0W8	SMG9	Protein SMG9 OS=Homo sapiens OX=9606 GN=SMG9 PE=1 SV=1	0	49.159	33	9	23	9	1	520	57.6	7.01	46.54	9	0	0.18093	180.3	155	157.4	33.9	49	24.4	0.000284531
FALSE	High	Master Protein	Q13569	TDG	G/T mismatch-specific thymine DNA glycosylase OS=Homo sapiens OX=9606 GN=TDG PE=1 SV=2	0	15.782	15	4	10	4	1	410	46	6.8	17.88	4	0	0.181225	204.3	202.2	154.3	21.9		17.3	0.00420879
FALSE	High	Master Protein	P03915	MT-ND5	NADH-ubiquinone oxidoreductase chain 5 OS=Homo sapiens OX=9606 GN=MT-ND5 PE=1 SV=2	0	15.052	5	2	8	2	1	603	67	9.03	15.58	2	0	0.181521	153.2	159.6	129.5	67.5	48.2	42.1	0.00135807
FALSE	High	Master Protein	Q15031	LARS2	Probable leucine--tRNA ligase, mitochondrial OS=Homo sapiens OX=9606 GN=LARS2 PE=1 SV=2	0	29.013	10	5	10	5	1	903	101.9	8.22	22.1	5	0	0.18205	165.1	195.8	188.2	8.8	18.5	23.5	8.28984e-05
FALSE	High	Master Protein	P19957	PI3	Elafin OS=Homo sapiens OX=9606 GN=PI3 PE=1 SV=3	0	42.492	55	6	44	6	1	117	12.3	8.82	90.46	6	0	0.182515	171.2	184	185	20.4	21.1	18.4	3.77759e-06
FALSE	High	Master Protein	Q8TCY9	URGCP	Up-regulator of cell proliferation OS=Homo sapiens OX=9606 GN=URGCP PE=1 SV=2	0	43.114	13	8	19	8	1	931	104.9	6.42	44.13	8	0	0.182882	191.2	191.1	153.2	21.9	16.2	26.4	0.000268776
FALSE	High	Master Protein	Q05932	FPGS	Folylpolyglutamate synthase, mitochondrial OS=Homo sapiens OX=9606 GN=FPGS PE=1 SV=3	0	15.141	9	3	5	3	1	587	64.6	7.94	10.92	3	0	0.183857	132.9	174	200.8	32.9	37	22.4	0.00237911
FALSE	High	Master Protein	Q4G0J3	LARP7	La-related protein 7 OS=Homo sapiens OX=9606 GN=LARP7 PE=1 SV=1	0	43.762	21	9	25	9	1	582	66.9	9.55	64.9	9	0	0.184911	159.9	149.8	143.1	53.9	41.6	51.7	7.92805e-05
FALSE	High	Master Protein	P08559	PDHA1	Pyruvate dehydrogenase E1 component subunit alpha, somatic form, mitochondrial OS=Homo sapiens OX=9606 GN=PDHA1 PE=1 SV=3	0	74.645	39	12	41	12	1	390	43.3	8.06	108.42	12	0	0.185426	182.1	150.5	139.8	50.1	36.5	41.1	0.000990528
FALSE	High	Master Protein	Q96DM3	RMC1	Regulator of MON1-CCZ1 complex OS=Homo sapiens OX=9606 GN=RMC1 PE=1 SV=2	0	32.441	12	5	14	5	1	657	74.9	7.83	37.19	5	0	0.185667	198.1	185	172.3	17.8	8.3	18.4	3.07688e-05
FALSE	High	Master Protein	Q9NVR2	INTS10	Integrator complex subunit 10 OS=Homo sapiens OX=9606 GN=INTS10 PE=1 SV=2	0.001	6.167	3	2	2	2	1	710	82.2	7.44	1.85	2	0	0.187161	173.5	162.5	161.6	44.1	30.5	27.8	3.15116e-05
FALSE	High	Master Protein	Q6NYC1	JMJD6	Bifunctional arginine demethylase and lysyl-hydroxylase JMJD6 OS=Homo sapiens OX=9606 GN=JMJD6 PE=1 SV=1	0	88.433	30	7	51	7	1	403	46.4	8.69	201.33	7	0	0.187196	156.8	177.4	163.6	27.1	40.5	34.7	5.22108e-05
FALSE	High	Master Protein	Q8TB52	FBXO30	F-box only protein 30 OS=Homo sapiens OX=9606 GN=FBXO30 PE=1 SV=3	0	50.059	14	8	27	8	1	745	82.3	5.4	72.31	8	0	0.188324	109.6	106.8	113.2	83.1	90.3	97.1	0.0114156
FALSE	High	Master Protein	P00915	CA1	Carbonic anhydrase 1 OS=Homo sapiens OX=9606 GN=CA1 PE=1 SV=2	0	29.781	12	3	24	3	1	261	28.9	7.12	59.86	3	0	0.188466	118	173.5	170.7	44.5	37.3	56	0.00457868
FALSE	High	Master Protein	Q9H6S0	YTHDC2	3'-5' RNA helicase YTHDC2 OS=Homo sapiens OX=9606 GN=YTHDC2 PE=1 SV=2	0	49.472	11	11	27	11	1	1430	160.1	8.4	51.44	11	0	0.189538	166.9	173.9	221.8	12.6	12.3	12.6	0.00053143
FALSE	High	Master Protein	Q9P2E3	ZNFX1	NFX1-type zinc finger-containing protein 1 OS=Homo sapiens OX=9606 GN=ZNFX1 PE=2 SV=2	0	51.343	8	10	21	10	1	1918	220.1	7.3	41.23	10	0	0.190042	171.9	174.5	206	12.3	23.1	12.2	0.000128693
FALSE	High	Master Protein	P12955	PEPD	Xaa-Pro dipeptidase OS=Homo sapiens OX=9606 GN=PEPD PE=1 SV=3	0	58.411	18	6	20	6	1	493	54.5	6	64.84	6	0	0.190913	166	168.4	179.3	24.1	37	25.1	1.65527e-05
FALSE	High	Master Protein	Q8IY21	DDX60	Probable ATP-dependent RNA helicase DDX60 OS=Homo sapiens OX=9606 GN=DDX60 PE=1 SV=3	0	44.768	7	7	20	7	1	1712	197.7	7.59	53.58	7	0	0.191755	233.3	180.8	165.3		7.5	13.2	0.00634428
FALSE	High	Master Protein	Q9UK39	NOCT	Nocturnin OS=Homo sapiens OX=9606 GN=NOCT PE=1 SV=2	0	28.609	20	5	10	5	1	431	48.2	7.23	34.05	5	0	0.192345	238.9	189.5	154	9.4		8.2	0.0100481
FALSE	High	Master Protein	Q13217	DNAJC3	DnaJ homolog subfamily C member 3 OS=Homo sapiens OX=9606 GN=DNAJC3 PE=1 SV=1	0	111.051	33	13	58	13	1	504	57.5	6.15	157.29	13	0	0.193125	160.3	167.1	174	39.8	28.8	30.1	1.40199e-05
FALSE	High	Master Protein	Q8TAD8	SNIP1	Smad nuclear-interacting protein 1 OS=Homo sapiens OX=9606 GN=SNIP1 PE=1 SV=1	0	41.599	20	5	23	5	1	396	45.8	9.99	62.36	5	0	0.194932	166.1	164.1	165.1	27.1	50.5	27.2	7.57277e-05
FALSE	High	Master Protein	Q01469	FABP5	Fatty acid-binding protein 5 OS=Homo sapiens OX=9606 GN=FABP5 PE=1 SV=3	0	270.793	78	16	354	16	1	135	15.2	7.01	1118.9	16	0	0.195427	143.1	170.7	160.1	40.6	43.5	42	0.000137232
FALSE	High	Master Protein	P48730	CSNK1D	Casein kinase I isoform delta OS=Homo sapiens OX=9606 GN=CSNK1D PE=1 SV=2	0	27.201	16	5	20	5	1	415	47.3	9.74	11.02	5	0	0.195656	172.4	175.9	171.3	36.8	27.2	16.4	1.73398e-05
FALSE	High	Master Protein	O60725	ICMT	Protein-S-isoprenylcysteine O-methyltransferase OS=Homo sapiens OX=9606 GN=ICMT PE=1 SV=1	0.001	7.691	10	2	10	2	1	284	31.9	7.96	7.69	2	0	0.196117	180.1	164.1	164.7	31.4	32.5	27.3	1.41475e-05
FALSE	High	Master Protein	Q92747	ARPC1A	Actin-related protein 2/3 complex subunit 1A OS=Homo sapiens OX=9606 GN=ARPC1A PE=1 SV=2	0	146.837	47	14	81	13	1	370	41.5	8.18	286.1	14	0	0.197044	163	166.2	178	25.9	34	33	1.21827e-05
FALSE	High	Master Protein	Q9UJX0	OSGIN1	Oxidative stress-induced growth inhibitor 1 OS=Homo sapiens OX=9606 GN=OSGIN1 PE=1 SV=4	0	38.979	26	8	12	8	1	477	52	7.12	36.12	8	0	0.197083	188.8	167.1	225.3	8.5		10.3	0.0035337
FALSE	High	Master Protein	Q7L5Y9	MAEA	E3 ubiquitin-protein transferase MAEA OS=Homo sapiens OX=9606 GN=MAEA PE=1 SV=1	0	48.524	24	9	26	9	1	396	45.3	8.69	56.44	9	0	0.197472	145.8	143.9	183.3	40.1	44.2	42.7	0.000861518
FALSE	High	Master Protein	Q66K74	MAP1S	Microtubule-associated protein 1S OS=Homo sapiens OX=9606 GN=MAP1S PE=1 SV=2	0	76.162	20	13	46	13	1	1059	112.1	7.3	105.25	13	0	0.198491	174	169.4	158.5	31	37.5	29.7	1.31536e-05
FALSE	High	Master Protein	Q00403	GTF2B	Transcription initiation factor IIB OS=Homo sapiens OX=9606 GN=GTF2B PE=1 SV=1	0	63.365	37	8	33	8	1	316	34.8	8.35	118.67	8	0	0.20008	174.8	157.7	169.8	29.1	34.1	34.5	1.48701e-05
FALSE	High	Master Protein	P49761	CLK3	Dual specificity protein kinase CLK3 OS=Homo sapiens OX=9606 GN=CLK3 PE=1 SV=3	0	8.77	5	2	3	2	1	638	73.5	9.92	5.25	2	0	0.200562	153.7	172.7	214.1	13.8	23.6	22.2	0.00089607
FALSE	High	Master Protein	Q92968	PEX13	Peroxisomal membrane protein PEX13 OS=Homo sapiens OX=9606 GN=PEX13 PE=1 SV=2	0	31.676	20	6	10	6	1	403	44.1	8.05	28.8	6	0	0.200642	170.9	200.1	158.4	53.5	17.1		0.00666465
FALSE	High	Master Protein	O60563	CCNT1	Cyclin-T1 OS=Homo sapiens OX=9606 GN=CCNT1 PE=1 SV=1	0	84.39	24	8	39	8	1	726	80.6	8.78	128.48	8	0	0.201572	170.5	149.4	202.8	10.9	39.4	27	0.00107772
FALSE	High	Master Protein	Q8IZE3	SCYL3	Protein-associating with the carboxyl-terminal domain of ezrin OS=Homo sapiens OX=9606 GN=SCYL3 PE=1 SV=3	0	16.738	6	4	7	4	1	742	82.8	5.05	13.96	4	0	0.201694	166.4	172.2	156.8	58.3	12.1	34.1	0.000757503
FALSE	High	Master Protein	Q96QD9	FYTTD1	UAP56-interacting factor OS=Homo sapiens OX=9606 GN=FYTTD1 PE=1 SV=3	0	41.97	24	7	16	7	1	318	35.8	11.78	41.26	7	0	0.201857	172.1	149.8	141.8	50	48.1	38.2	0.000366498
FALSE	High	Master Protein	P24941	CDK2	Cyclin-dependent kinase 2 OS=Homo sapiens OX=9606 GN=CDK2 PE=1 SV=2	0	88.084	62	14	91	12	1	298	33.9	8.68	214.35	14	0	0.202347	166.6	163.6	166.3	33.6	33.6	36.4	6.46531e-08
FALSE	High	Master Protein	Q8N138	ORMDL3	ORM1-like protein 3 OS=Homo sapiens OX=9606 GN=ORMDL3 PE=1 SV=1	0	11.668	17	2	5	1	1	153	17.5	9.64	14.99	2	0	0.203542	173.1	158.3	169.8	25.1	39.2	34.6	2.55362e-05
FALSE	High	Master Protein	Q6ZMG9	CERS6	Ceramide synthase 6 OS=Homo sapiens OX=9606 GN=CERS6 PE=1 SV=1	0	12.693	7	2	4	2	1	384	44.9	7.65	10.88	2	0	0.20429		88.9	78.3	164.8	139.6	128.3	0.0248157
FALSE	High	Master Protein	Q96F86	EDC3	Enhancer of mRNA-decapping protein 3 OS=Homo sapiens OX=9606 GN=EDC3 PE=1 SV=1	0	22.296	12	4	15	4	1	508	56	7.11	28.4	4	0	0.205212	135.3	171.9	162.4	42.4	46.7	41.4	0.000521107
FALSE	High	Master Protein	Q9BX95	SGPP1	Sphingosine-1-phosphate phosphatase 1 OS=Homo sapiens OX=9606 GN=SGPP1 PE=1 SV=2	0	8.631	9	3	6	3	1	441	49.1	8.82	11.79	3	0	0.205634	178.4	184	194.4	13.1	21.5	8.6	9.10957e-06
FALSE	High	Master Protein	Q99836	MYD88	Myeloid differentiation primary response protein MyD88 OS=Homo sapiens OX=9606 GN=MYD88 PE=1 SV=1	0	29.785	21	3	8	3	1	296	33.2	6.15	31.62	3	0	0.206271	144.2	192.9	187.8	61.2	9.4	4.5	0.00325967
FALSE	High	Master Protein	P35610	SOAT1	Sterol O-acyltransferase 1 OS=Homo sapiens OX=9606 GN=SOAT1 PE=1 SV=3	0	35.714	14	5	13	5	1	550	64.7	8.94	33.88	5	0	0.207082	152.6	190.6	176.1	26.7	20.5	33.5	0.000235212
FALSE	High	Master Protein	Q8IW50	FAM219A	Protein FAM219A OS=Homo sapiens OX=9606 GN=FAM219A PE=1 SV=3	0	24.417	49	5	11	5	1	185	20.4	4.73	23.32	5	0	0.207555	226.6	193.2	162		3.6	14.6	0.00478675
FALSE	High	Master Protein	Q96T37	RBM15	RNA-binding protein 15 OS=Homo sapiens OX=9606 GN=RBM15 PE=1 SV=2	0	65.924	17	11	27	11	1	977	107.1	10.08	76.93	11	0	0.20816	160.1	151.2	164.7	53.6	38.8	31.6	0.000102299
FALSE	High	Master Protein	Q16881	TXNRD1	Thioredoxin reductase 1, cytoplasmic OS=Homo sapiens OX=9606 GN=TXNRD1 PE=1 SV=3	0	322.1	53	29	297	28	1	649	70.9	7.39	915.86	29	1	0.208333	160.7	161.7	168.2	35.4	36.7	37.3	7.83671e-07
FALSE	High	Master Protein	O43172	PRPF4	U4/U6 small nuclear ribonucleoprotein Prp4 OS=Homo sapiens OX=9606 GN=PRPF4 PE=1 SV=2	0	50.715	23	8	25	8	1	522	58.4	7.42	58.2	8	0	0.208855	139.8	163.6	197.7	24.7	37.7	36.4	0.00149354
FALSE	High	Master Protein	O15270	SPTLC2	Serine palmitoyltransferase 2 OS=Homo sapiens OX=9606 GN=SPTLC2 PE=1 SV=1	0	20.323	14	5	13	5	1	562	62.9	7.78	24.25	5	0	0.209161	174.8	180	162.2	20.7	26.8	35.5	2.90189e-05
FALSE	High	Master Protein	P09493	TPM1	Tropomyosin alpha-1 chain OS=Homo sapiens OX=9606 GN=TPM1 PE=1 SV=2	0	208.586	60	26	262	12	1	284	32.7	4.74	704.87	26	0	0.209644	134.3	140.9	144.6	40.6	70	69.6	0.00143081
FALSE	High	Master Protein	P09972	ALDOC	Fructose-bisphosphate aldolase C OS=Homo sapiens OX=9606 GN=ALDOC PE=1 SV=2	0	105.281	17	5	126	2	1	364	39.4	6.87	429.46	5	0	0.209908	172.1	172.1	162.1	29.2	35.5	29.1	4.05856e-06
FALSE	High	Master Protein	A6ND36	FAM83G	Protein FAM83G OS=Homo sapiens OX=9606 GN=FAM83G PE=1 SV=2	0	120.483	23	17	84	17	1	823	90.8	6.39	189.54	17	0	0.21097	164.6	182	157.2	31.3	36.3	28.6	6.02471e-05
FALSE	High	Master Protein	Q9Y2I1	NISCH	Nischarin OS=Homo sapiens OX=9606 GN=NISCH PE=1 SV=3	0.003	4.786	1	1	3	1	1	1504	166.5	5.14	6.43	1	0	0.211238	108.9	168.4	198.2	13.7	35.6	75.2	0.0212754
FALSE	High	Master Protein	Q8IZ81	ELMOD2	ELMO domain-containing protein 2 OS=Homo sapiens OX=9606 GN=ELMOD2 PE=1 SV=1	0	9.568	6	1	2	1	1	293	34.9	8.05	8.77	1	0	0.211909	149.1	204.1	143.1	32.4	43.3	28	0.00278641
FALSE	High	Master Protein	P21281	ATP6V1B2	V-type proton ATPase subunit B, brain isoform OS=Homo sapiens OX=9606 GN=ATP6V1B2 PE=1 SV=3	0	105.576	41	16	62	16	1	511	56.5	5.81	174.85	16	0	0.212179	178.8	171	168.1	26.5	25.4	30	1.97165e-06
FALSE	High	Master Protein	Q6NW34	NEPRO	Nucleolus and neural progenitor protein OS=Homo sapiens OX=9606 GN=NEPRO PE=1 SV=3	0.002	5.014	2	1	4	1	1	567	64.5	9.74	11.16	1	0	0.212269	131.8	184.5	202.1		43	38.7	0.016909
FALSE	High	Master Protein	Q08257	CRYZ	Quinone oxidoreductase OS=Homo sapiens OX=9606 GN=CRYZ PE=1 SV=1	0	100.685	49	10	77	10	1	329	35.2	8.44	240.89	10	0	0.212314	158.8	160.5	183.5	27.6	34.3	35.3	8.40714e-05
FALSE	High	Master Protein	P61619	SEC61A1	Protein transport protein Sec61 subunit alpha isoform 1 OS=Homo sapiens OX=9606 GN=SEC61A1 PE=1 SV=2	0	35.649	12	6	40	6	1	476	52.2	8.06	98.73	6	0	0.212675	145.6	162.9	170.5	42.3	33.2	45.5	0.000132009
FALSE	High	Master Protein	Q15057	ACAP2	Arf-GAP with coiled-coil, ANK repeat and PH domain-containing protein 2 OS=Homo sapiens OX=9606 GN=ACAP2 PE=1 SV=3	0	162.455	36	23	105	23	1	778	88	6.8	326.11	23	0	0.213311	159.4	163.4	163.4	33.1	38.1	42.7	2.25566e-06
FALSE	High	Master Protein	O95674	CDS2	Phosphatidate cytidylyltransferase 2 OS=Homo sapiens OX=9606 GN=CDS2 PE=1 SV=1	0	21.171	9	3	16	3	1	445	51.4	7.09	39.46	3	0	0.21363	150.8	187.8	185.2	16.5	29.4	30.3	0.000303076
FALSE	High	Master Protein	P07099	EPHX1	Epoxide hydrolase 1 OS=Homo sapiens OX=9606 GN=EPHX1 PE=1 SV=1	0	113.351	47	16	76	16	1	455	52.9	7.25	197.68	16	0	0.214133	159.5	158.2	164.5	42	43.8	32	8.0527e-06
FALSE	High	Master Protein	P01834	IGKC	Immunoglobulin kappa constant OS=Homo sapiens OX=9606 GN=IGKC PE=1 SV=2	0	82.932	86	7	114	7	1	107	11.8	6.52	352.1	7	0	0.214133	126.5	129	131.5	55	77.9	80.1	0.00206418
FALSE	High	Master Protein	Q9HA64	FN3KRP	Ketosamine-3-kinase OS=Homo sapiens OX=9606 GN=FN3KRP PE=1 SV=2	0	45.104	18	6	38	5	1	309	34.4	7.33	57	6	1	0.215054	158.5	168.2	172.4	27.8	38.3	34.8	1.3408e-05
FALSE	High	Master Protein	Q7L8L6	FASTKD5	FAST kinase domain-containing protein 5, mitochondrial OS=Homo sapiens OX=9606 GN=FASTKD5 PE=1 SV=1	0	62.19	21	10	32	10	1	764	86.5	8.13	80.68	10	0	0.215796	155.7	181.7	147.5	42.3	39.8	33	0.000321443
FALSE	High	Master Protein	Q15555	MAPRE2	Microtubule-associated protein RP/EB family member 2 OS=Homo sapiens OX=9606 GN=MAPRE2 PE=1 SV=1	0	34.082	23	5	22	4	1	327	37	5.57	59.98	5	0	0.215889	163.7	177	165.6	41.2	13.7	38.8	0.000145144
FALSE	High	Master Protein	Q6P3W7	SCYL2	SCY1-like protein 2 OS=Homo sapiens OX=9606 GN=SCYL2 PE=1 SV=1	0	137.137	28	18	79	18	1	929	103.6	8.22	216.53	18	0	0.216029	156.1	151.9	171.4	50.1	34.5	36	0.000102005
FALSE	High	Master Protein	P62195	PSMC5	26S proteasome regulatory subunit 8 OS=Homo sapiens OX=9606 GN=PSMC5 PE=1 SV=1	0	258.796	66	28	291	26	1	406	45.6	7.55	787.72	28	2	0.216169	150.8	156.3	159.9	44.6	46.3	42	2.84795e-06
FALSE	High	Master Protein	Q9Y487	ATP6V0A2	V-type proton ATPase 116 kDa subunit a2 OS=Homo sapiens OX=9606 GN=ATP6V0A2 PE=1 SV=2	0	20.501	8	5	14	4	1	856	98	6.61	25.33	5	0	0.216263	148.6	186.8	180.2	6.7	38.2	39.5	0.00083685
FALSE	High	Master Protein	Q9BUE0	MED18	Mediator of RNA polymerase II transcription subunit 18 OS=Homo sapiens OX=9606 GN=MED18 PE=1 SV=1	0	15.532	16	3	7	3	1	208	23.6	6.54	17.79	3	0	0.216357	188	150.8	156.3	33.6	36.6	34.7	0.000363388
FALSE	High	Master Protein	O43427	FIBP	Acidic fibroblast growth factor intracellular-binding protein OS=Homo sapiens OX=9606 GN=FIBP PE=1 SV=3	0	16.347	13	3	12	3	1	364	41.9	6.48	24.27	3	0	0.216591	136.3	114.1	120.2	95.1	80	54.3	0.0259598
FALSE	High	Master Protein	Q9NV88	INTS9	Integrator complex subunit 9 OS=Homo sapiens OX=9606 GN=INTS9 PE=1 SV=2	0	11.959	5	2	5	2	1	658	73.8	6.33	8.04	2	0	0.217344	208.4	115	171.2	13.6	52.5	39.3	0.0116469
FALSE	High	Master Protein	Q8IUC4	RHPN2	Rhophilin-2 OS=Homo sapiens OX=9606 GN=RHPN2 PE=1 SV=1	0	40.599	12	4	12	4	1	686	76.9	6.8	38.85	4	0	0.218245	194.5	176	162.1	25.9	16.9	24.6	9.30575e-05
FALSE	High	Master Protein	Q12899	TRIM26	Tripartite motif-containing protein 26 OS=Homo sapiens OX=9606 GN=TRIM26 PE=1 SV=1	0	66.916	25	10	34	10	1	539	62.1	5.03	97.13	10	0	0.220799	133.2	189.2	197.2	19.7	31.3	29.4	0.00201532
FALSE	High	Master Protein	O96008	TOMM40	Mitochondrial import receptor subunit TOM40 homolog OS=Homo sapiens OX=9606 GN=TOMM40 PE=1 SV=1	0	94.606	42	10	76	10	1	361	37.9	7.25	271.97	10	0	0.222469	148.6	181.2	178.2	34.1	28.3	29.5	0.00019346
FALSE	High	Master Protein	Q96E16	SMIM19	Small integral membrane protein 19 OS=Homo sapiens OX=9606 GN=SMIM19 PE=1 SV=2	0.007	3.592	9	1	1	1	1	107	12.4	5.45	2.38	1	0	0.222618	177.6	153.2	161.3	35.5	36	36.4	5.80497e-05
FALSE	High	Master Protein	Q676U5	ATG16L1	Autophagy-related protein 16-1 OS=Homo sapiens OX=9606 GN=ATG16L1 PE=1 SV=2	0	47.59	13	6	22	6	1	607	68.2	6.64	61.47	6	0	0.222717	144.1	175.9	188.2	32	23.2	36.5	0.000534872
FALSE	High	Master Protein	P57088	TMEM33	Transmembrane protein 33 OS=Homo sapiens OX=9606 GN=TMEM33 PE=1 SV=2	0	31.665	29	7	45	7	1	247	28	9.7	86.25	7	0	0.223065	137.6	144.4	141.4	57.1	63.2	56.3	9.64895e-06
FALSE	High	Master Protein	Q9Y3E5	PTRH2	Peptidyl-tRNA hydrolase 2, mitochondrial OS=Homo sapiens OX=9606 GN=PTRH2 PE=1 SV=1	0	70.325	47	5	48	5	1	179	19.2	8.73	167.23	5	0	0.223264	161.1	128.8	130	56.2	61.5	62.3	0.00174049
FALSE	High	Master Protein	P12882	MYH1	Myosin-1 OS=Homo sapiens OX=9606 GN=MYH1 PE=1 SV=3	0	145.589	9	21	98	1	1	1939	223	5.74	261.3	21	1	0.223364	158.4	159.3	174.4	30.7	37.2	39.9	2.59865e-05
FALSE	High	Master Protein	Q9BQA9	CYBC1	Cytochrome b-245 chaperone 1 OS=Homo sapiens OX=9606 GN=CYBC1 PE=1 SV=1	0	13.84	13	2	4	2	1	187	20.8	6.8	10.24	2	0	0.224871	150.7	204.2	134.4	16.4	19.8	74.6	0.011157
FALSE	High	Master Protein	Q9UKB1	FBXW11	F-box/WD repeat-containing protein 11 OS=Homo sapiens OX=9606 GN=FBXW11 PE=1 SV=1	0	21.308	10	5	7	5	1	542	62.1	7.12	15.39	5	0	0.225734	206.8	181.9	132.3	12.2	29.5	37.3	0.0031094
FALSE	High	Master Protein	Q9UBU9	NXF1	Nuclear RNA export factor 1 OS=Homo sapiens OX=9606 GN=NXF1 PE=1 SV=1	0	125.657	42	19	76	19	1	619	70.1	8.51	195.2	19	0	0.226398	148.2	139.6	160.1	48.4	52	51.7	8.31827e-05
FALSE	High	Master Protein	Q2M389	WASHC4	WASH complex subunit 4 OS=Homo sapiens OX=9606 GN=WASHC4 PE=1 SV=2	0	25.746	7	7	16	7	1	1173	136.3	7.44	15.35	7	0	0.226603	169.4	165	163.2	40.5	33.8	28.1	5.217e-06
FALSE	High	Master Protein	Q70EL4	USP43	Ubiquitin carboxyl-terminal hydrolase 43 OS=Homo sapiens OX=9606 GN=USP43 PE=1 SV=2	0	10.112	6	4	5	4	1	1123	122.7	9.19	8.57	4	0	0.226603	197.9	183.9	152.8	23.2	23.8	18.4	0.000311382
FALSE	High	Master Protein	P68400	CSNK2A1	Casein kinase II subunit alpha OS=Homo sapiens OX=9606 GN=CSNK2A1 PE=1 SV=1	0	261.334	53	20	281	18	1	391	45.1	7.74	780.25	20	2	0.227066	143.2	173.4	177.2	37.1	36.7	32.4	0.000285995
FALSE	High	Master Protein	Q9NVV5	AIG1	Androgen-induced gene 1 protein OS=Homo sapiens OX=9606 GN=AIG1 PE=1 SV=3	0.001	6.311	5	1	3	1	1	238	27.4	7.17	4.43	1	0	0.227324	88	203.3	193.4	31.1	38	46.2	0.0295337
FALSE	High	Master Protein	Q9NUL7	DDX28	Probable ATP-dependent RNA helicase DDX28 OS=Homo sapiens OX=9606 GN=DDX28 PE=1 SV=2	0	27.736	15	5	8	5	1	540	59.5	10.42	22.87	5	0	0.228206	216	194.6	186.7	0.4	1.3	1	2.25629e-05
FALSE	High	Master Protein	Q15438	CYTH1	Cytohesin-1 OS=Homo sapiens OX=9606 GN=CYTH1 PE=1 SV=1	0	42.464	29	8	22	6	1	398	46.4	5.54	48.1	8	2	0.228258	148.5	170.9	165.2	24.9	54.1	36.4	0.000342023
FALSE	High	Master Protein	Q9UGJ1	TUBGCP4	Gamma-tubulin complex component 4 OS=Homo sapiens OX=9606 GN=TUBGCP4 PE=1 SV=1	0	23.395	10	4	8	4	1	667	76	6.65	21.32	4	0	0.228363	199.9	148.1	160.5	35.8	35.6	20.1	0.00107686
FALSE	High	Master Protein	Q96BW5	PTER	Phosphotriesterase-related protein OS=Homo sapiens OX=9606 GN=PTER PE=1 SV=1	0.004	4.232	8	2	3	2	1	349	39	6.52	4.08	2	0	0.228467		321.9	156.8	40.2	33.7	47.4	0.0485176
FALSE	High	Master Protein	Q9GZR7	DDX24	ATP-dependent RNA helicase DDX24 OS=Homo sapiens OX=9606 GN=DDX24 PE=1 SV=1	0	72.758	22	14	59	14	1	859	96.3	9.06	116.38	14	0	0.228676	165.4	165.8	174	33.1	33.5	28.2	1.97469e-06
FALSE	High	Master Protein	O14493	CLDN4	Claudin-4 OS=Homo sapiens OX=9606 GN=CLDN4 PE=1 SV=1	0	12.949	13	2	22	1	1	209	22.1	8.05	70.87	2	1	0.229358	133.8	172.2	168.9	46.8	34.7	43.6	0.000807748
FALSE	High	Master Protein	Q96JH7	VCPIP1	Deubiquitinating protein VCPIP1 OS=Homo sapiens OX=9606 GN=VCPIP1 PE=1 SV=2	0	214.216	41	32	116	32	1	1222	134.2	7.2	308.44	32	0	0.229727	177.4	162.3	165.9	35.2	30.5	28.8	1.00414e-05
FALSE	High	Master Protein	P0CG08	GPR89B	Golgi pH regulator B OS=Homo sapiens OX=9606 GN=GPR89B PE=1 SV=1	0.001	7.686	5	2	4	2	1	455	52.9	9.28	7.82	2	0	0.230044	81.6	190.5	228.1	35	30.9	34	0.0385418
FALSE	High	Master Protein	O95486	SEC24A	Protein transport protein Sec24A OS=Homo sapiens OX=9606 GN=SEC24A PE=1 SV=2	0	33.407	11	9	20	9	1	1093	119.7	7.66	38.1	9	0	0.230203	135.6	172.6	154.3	47.5	49.1	40.9	0.000590366
FALSE	High	Master Protein	P00747	PLG	Plasminogen OS=Homo sapiens OX=9606 GN=PLG PE=1 SV=2	0	9.128	3	2	6	2	1	810	90.5	7.24	16.52	2	0	0.230256	164.3	134.8	183.5	40.1	34.7	42.6	0.00105956
FALSE	High	Master Protein	Q99643	SDHC	Succinate dehydrogenase cytochrome b560 subunit, mitochondrial OS=Homo sapiens OX=9606 GN=SDHC PE=1 SV=1	0.004	4.354	8	1	7	1	1	169	18.6	9.69	10.21	1	0	0.230309	161.5	153.9	152.5	62.1	32.8	37.2	0.000301964
FALSE	High	Master Protein	Q9Y6X8	ZHX2	Zinc fingers and homeoboxes protein 2 OS=Homo sapiens OX=9606 GN=ZHX2 PE=1 SV=1	0.002	5.209	3	2	6	2	1	837	92.3	6.86	3.68	2	0	0.230521	166.3	175.2	165.4	40.5	27.7	24.9	1.76714e-05
FALSE	High	Master Protein	P08590	MYL3	Myosin light chain 3 OS=Homo sapiens OX=9606 GN=MYL3 PE=1 SV=3	0	105.172	61	11	119	9	1	195	21.9	5.1	318.47	11	3	0.230681	131.1	128.6	132	66.8	75.9	65.5	5.78408e-05
FALSE	High	Master Protein	Q9ULT8	HECTD1	E3 ubiquitin-protein ligase HECTD1 OS=Homo sapiens OX=9606 GN=HECTD1 PE=1 SV=3	0	305.98	30	50	167	50	1	2610	289.2	5.35	442.08	50	0	0.230787	157.5	160.9	152.8	43	44.9	40.9	1.6528e-06
FALSE	High	Master Protein	Q14807	KIF22	Kinesin-like protein KIF22 OS=Homo sapiens OX=9606 GN=KIF22 PE=1 SV=5	0	30.984	18	8	13	8	1	665	73.2	9.45	21.97	8	0	0.23116	172.3	156.5	181.4	13.3	33.4	43.1	0.000251441
FALSE	High	Master Protein	Q8TB37	NUBPL	Iron-sulfur protein NUBPL OS=Homo sapiens OX=9606 GN=NUBPL PE=1 SV=3	0	13.555	14	3	4	3	1	319	34.1	9.04	8.69	3	0	0.231428	175.7	161.3	156.5	31.7	48	26.8	0.000116266
FALSE	High	Master Protein	Q9BVG9	PTDSS2	Phosphatidylserine synthase 2 OS=Homo sapiens OX=9606 GN=PTDSS2 PE=1 SV=1	0	9.677	10	3	7	3	1	487	56.2	6.25	12.76	3	0	0.231481	143.6	213.4	128	33.3	27.2	54.4	0.0109642
FALSE	High	Master Protein	O95685	PPP1R3D	Protein phosphatase 1 regulatory subunit 3D OS=Homo sapiens OX=9606 GN=PPP1R3D PE=1 SV=1	0	13.94	19	4	8	4	1	299	32.5	8.07	14.95	4	0	0.231803	210.7	139.2	213.7	7.1	12	17.3	0.00200847
FALSE	High	Master Protein	Q9P2K6	KLHL42	Kelch-like protein 42 OS=Homo sapiens OX=9606 GN=KLHL42 PE=1 SV=2	0	11.839	7	3	7	3	1	505	56.8	5.74	17.33	3	0	0.23245	211.3	161.4	144.4	49.6		33.3	0.0161054
FALSE	High	Master Protein	Q8WU10	PYROXD1	Pyridine nucleotide-disulfide oxidoreductase domain-containing protein 1 OS=Homo sapiens OX=9606 GN=PYROXD1 PE=1 SV=1	0	52.76	18	6	15	6	1	500	55.8	5.85	45.66	6	0	0.232558	178.5	180	175.5	21.1	22.1	22.8	4.02324e-08
FALSE	High	Master Protein	P02787	TF	Serotransferrin OS=Homo sapiens OX=9606 GN=TF PE=1 SV=3	0	138.545	41	22	108	22	1	698	77	7.12	239.58	22	0	0.232612	161.5	171.9	149.3	37.8	41.1	38.3	5.10184e-05
FALSE	High	Master Protein	Q96GC9	VMP1	Vacuole membrane protein 1 OS=Homo sapiens OX=9606 GN=VMP1 PE=1 SV=1	0	12.5	6	2	7	2	1	406	46.2	6.95	6.09	2	0	0.232666	130.1	166.3	134.9	57.9	54.2	56.5	0.00154617
FALSE	High	Master Protein	P63151	PPP2R2A	Serine/threonine-protein phosphatase 2A 55 kDa regulatory subunit B alpha isoform OS=Homo sapiens OX=9606 GN=PPP2R2A PE=1 SV=1	0	111.895	41	16	77	11	1	447	51.7	6.2	201.24	16	4	0.232883	165.1	162.8	155.5	29.1	44	43.5	2.75138e-05
FALSE	High	Master Protein	Q9UHD2	TBK1	Serine/threonine-protein kinase TBK1 OS=Homo sapiens OX=9606 GN=TBK1 PE=1 SV=1	0	56.216	18	10	23	10	1	729	83.6	6.79	48.27	10	0	0.233209	162.7	137.6	160.9	36.9	69.1	32.8	0.00156492
FALSE	High	Master Protein	P23141	CES1	Liver carboxylesterase 1 OS=Homo sapiens OX=9606 GN=CES1 PE=1 SV=2	0	82.762	33	13	58	13	1	567	62.5	6.6	134.22	13	0	0.233263	175.8	168.4	163.4	28.2	33.4	30.8	3.77154e-06
FALSE	High	Master Protein	Q14657	LAGE3	EKC/KEOPS complex subunit LAGE3 OS=Homo sapiens OX=9606 GN=LAGE3 PE=1 SV=2	0	17.545	16	1	8	1	1	143	14.8	8.63	27.83	1	0	0.233809	166.5	173.6	146.1	16.4	58.6	38.9	0.0010828
FALSE	High	Master Protein	Q9P035	HACD3	Very-long-chain (3R)-3-hydroxyacyl-CoA dehydratase 3 OS=Homo sapiens OX=9606 GN=HACD3 PE=1 SV=2	0	59.693	28	10	58	10	1	362	43.1	8.94	162.54	10	0	0.233918	164.2	159.5	152.2	42.4	40.3	41.4	4.97148e-06
FALSE	High	Master Protein	P29353	SHC1	SHC-transforming protein 1 OS=Homo sapiens OX=9606 GN=SHC1 PE=1 SV=4	0	59.93	29	9	40	9	1	583	62.8	6.44	103.58	9	0	0.234082	146.7	167.1	167.5	37.1	41.8	39.9	6.6165e-05
FALSE	High	Master Protein	Q29980	MICB	MHC class I polypeptide-related sequence B OS=Homo sapiens OX=9606 GN=MICB PE=1 SV=2	0	71.044	24	6	54	6	1	383	42.5	7.31	125.82	6	0	0.234302	185.5	152	155.5	29.6	42.8	34.5	0.000339891
FALSE	High	Master Protein	P78346	RPP30	Ribonuclease P protein subunit p30 OS=Homo sapiens OX=9606 GN=RPP30 PE=1 SV=1	0	22.16	19	4	19	4	1	268	29.3	8.91	28.13	4	0	0.234357	163.2	142.4	161.6	40.3	49.4	43.1	0.000101833
FALSE	High	Master Protein	P0DMV9	HSPA1B	Heat shock 70 kDa protein 1B OS=Homo sapiens OX=9606 GN=HSPA1B PE=1 SV=1	0	714.14	68	46	2034	29	1	641	70	5.66	6727.56	46	19	0.235183	146.6	148.5	148.1	53	51.4	52.4	2.20189e-08
FALSE	High	Master Protein	P38919	EIF4A3	Eukaryotic initiation factor 4A-III OS=Homo sapiens OX=9606 GN=EIF4A3 PE=1 SV=4	0	197.074	55	25	318	21	1	411	46.8	6.73	816.88	25	0	0.235793	169.7	160.9	154.4	38.1	38.8	38.2	9.99048e-06
FALSE	High	Master Protein	O15050	TRANK1	TPR and ankyrin repeat-containing protein 1 OS=Homo sapiens OX=9606 GN=TRANK1 PE=2 SV=4	0.006	3.628	1	2	3	2	1	2925	336	6.76	2.07	2	0	0.236463	117.7	163	161.3	53.9	68.3	35.9	0.00570887
FALSE	High	Master Protein	Q9NWX6	THG1L	Probable tRNA(His) guanylyltransferase OS=Homo sapiens OX=9606 GN=THG1L PE=1 SV=2	0	21.892	17	3	12	3	1	298	34.8	8	25.04	3	0	0.236686	170.1	99.3	220	33.4	47.5	29.6	0.0235014
FALSE	High	Master Protein	Q08AF3	SLFN5	Schlafen family member 5 OS=Homo sapiens OX=9606 GN=SLFN5 PE=1 SV=1	0	34.077	12	8	12	8	1	891	101	8.22	27.15	8	0	0.236855	146.3	131.2	152.9	91.4	57.8	20.5	0.0154833
FALSE	High	Master Protein	Q9NSU2	TREX1	Three-prime repair exonuclease 1 OS=Homo sapiens OX=9606 GN=TREX1 PE=1 SV=2	0	27.531	21	4	9	4	1	314	33.2	7.93	29.04	4	0	0.236855	136.1	189.3	196.3	36.9	11.8	29.6	0.00193242
FALSE	High	Master Protein	P78345	RPP38	Ribonuclease P protein subunit p38 OS=Homo sapiens OX=9606 GN=RPP38 PE=1 SV=2	0	21.594	18	4	12	4	1	283	31.8	9.92	30.84	4	0	0.237361	173.9	161.7	144.1	42.6	37.9	39.7	0.000165191
FALSE	High	Master Protein	Q8N5I2	ARRDC1	Arrestin domain-containing protein 1 OS=Homo sapiens OX=9606 GN=ARRDC1 PE=1 SV=1	0.005	4.053	3	1	4	1	1	433	46	7.02	8.85	1	0	0.237643	138.1	169.7	185	35.3	32.9	39	0.000765064
FALSE	High	Master Protein	Q9NNW7	TXNRD2	Thioredoxin reductase 2, mitochondrial OS=Homo sapiens OX=9606 GN=TXNRD2 PE=1 SV=3	0	34.18	14	5	28	4	1	524	56.5	7.5	88.92	5	0	0.237869	160	162.2	199.3	30.3	19.5	28.8	0.000362666
FALSE	High	Master Protein	Q12996	CSTF3	Cleavage stimulation factor subunit 3 OS=Homo sapiens OX=9606 GN=CSTF3 PE=1 SV=1	0	93.309	27	13	52	13	1	717	82.9	8.12	150.79	13	0	0.237982	169.7	156.9	142.6	45.6	42.2	43.1	0.000139419
FALSE	High	Master Protein	Q969S3	ZNF622	Zinc finger protein 622 OS=Homo sapiens OX=9606 GN=ZNF622 PE=1 SV=1	0	79.501	31	12	45	12	1	477	54.2	6.15	124.09	12	0	0.238152	175.2	175.4	150.6	30.2	35.7	32.9	8.92966e-05
FALSE	High	Master Protein	Q9UFF9	CNOT8	CCR4-NOT transcription complex subunit 8 OS=Homo sapiens OX=9606 GN=CNOT8 PE=1 SV=1	0.001	6.744	11	2	3	2	1	292	33.5	4.81	6.61	2	0	0.239006	188	144.7	156.1	34.6	38.5	38.1	0.000640082
FALSE	High	Master Protein	Q8IYB8	SUPV3L1	ATP-dependent RNA helicase SUPV3L1, mitochondrial OS=Homo sapiens OX=9606 GN=SUPV3L1 PE=1 SV=1	0	69.73	24	13	44	13	1	786	87.9	7.99	102.55	13	0	0.23912	172.9	172.3	143.2	40.3	41.9	29.4	0.000286088
FALSE	High	Master Protein	P83881	RPL36A	60S ribosomal protein L36a OS=Homo sapiens OX=9606 GN=RPL36A PE=1 SV=2	0	17.909	38	4	19	1	1	106	12.4	10.58	32.4	4	0	0.239349	168.2	157.3	148.5	64.3	37.7	23.9	0.000911444
FALSE	High	Master Protein	Q8ND04	SMG8	Protein SMG8 OS=Homo sapiens OX=9606 GN=SMG8 PE=1 SV=1	0	83.139	25	16	36	16	1	991	109.6	7.68	97.99	16	0	0.240385	170	173.1	151.5	37.8	36.1	31.5	4.99012e-05
FALSE	High	Master Protein	Q5HYI7	MTX3	Metaxin-3 OS=Homo sapiens OX=9606 GN=MTX3 PE=1 SV=2	0	11.856	13	3	6	3	1	312	35.1	7.8	9.97	3	0	0.240385	209	152	152	36.6	12.9	37.6	0.00234246
FALSE	High	Master Protein	Q8TE04	PANK1	Pantothenate kinase 1 OS=Homo sapiens OX=9606 GN=PANK1 PE=1 SV=2	0.004	4.121	4	2	2	1	1	598	64.3	7.56	1.61	2	0	0.240616	164.1	147.6	168.7	35.6	48	36.2	9.20298e-05
FALSE	High	Master Protein	P28288	ABCD3	ATP-binding cassette sub-family D member 3 OS=Homo sapiens OX=9606 GN=ABCD3 PE=1 SV=1	0	49.419	14	9	36	8	1	659	75.4	9.36	89.84	9	0	0.240674	167.9	141.7	172.7	28.2	38.9	50.6	0.000469689
FALSE	High	Master Protein	Q6PL18	ATAD2	ATPase family AAA domain-containing protein 2 OS=Homo sapiens OX=9606 GN=ATAD2 PE=1 SV=1	0	108.088	22	20	31	20	1	1390	158.5	6.32	77.08	20	0	0.241663	152.2	178.3	176.4	31.3	28.6	33.3	8.48885e-05
FALSE	High	Master Protein	Q9UNL2	SSR3	Translocon-associated protein subunit gamma OS=Homo sapiens OX=9606 GN=SSR3 PE=1 SV=1	0	10.104	8	1	20	1	1	185	21.1	9.61	53.68	1	0	0.241779	160.2	176.6	149.6	32.9	41.2	39.6	0.000113612
FALSE	High	Master Protein	Q8IUR0	TRAPPC5	Trafficking protein particle complex subunit 5 OS=Homo sapiens OX=9606 GN=TRAPPC5 PE=1 SV=1	0	14.969	23	4	7	4	1	188	20.8	9.66	17.2	4	0	0.241896	153.2	115.8	136.9	72.4	62.7	59	0.00361472
FALSE	High	Master Protein	Q96SK2	TMEM209	Transmembrane protein 209 OS=Homo sapiens OX=9606 GN=TMEM209 PE=1 SV=2	0	46.255	17	5	16	5	1	561	62.9	8.63	44.22	5	0	0.242014	161	168.4	194.4	21.5	26.8	27.8	0.000132684
FALSE	High	Master Protein	O43660	PLRG1	Pleiotropic regulator 1 OS=Homo sapiens OX=9606 GN=PLRG1 PE=1 SV=1	0	158.146	48	16	86	16	1	514	57.2	9.17	268.96	16	0	0.242131	153.7	163.3	155.6	41.3	41.2	44.9	3.47064e-06
FALSE	High	Master Protein	Q9UHD1	CHORDC1	Cysteine and histidine-rich domain-containing protein 1 OS=Homo sapiens OX=9606 GN=CHORDC1 PE=1 SV=2	0	220.289	67	16	260	16	1	332	37.5	7.87	761.08	16	0	0.242307	158.8	161.9	173.9	33.2	35.4	36.7	1.03783e-05
FALSE	High	Master Protein	O76071	CIAO1	Probable cytosolic iron-sulfur protein assembly protein CIAO1 OS=Homo sapiens OX=9606 GN=CIAO1 PE=1 SV=1	0	75.108	45	9	31	9	1	339	37.8	4.97	87.74	9	0	0.242307	157.8	148.5	171.4	42.4	36.3	43.6	7.2401e-05
FALSE	High	Master Protein	Q9BSH5	HDHD3	Haloacid dehalogenase-like hydrolase domain-containing protein 3 OS=Homo sapiens OX=9606 GN=HDHD3 PE=1 SV=1	0	73.543	51	9	49	9	1	251	28	6.71	143.01	9	0	0.242307	148.4	163.4	164.1	41.2	44	38.8	2.53534e-05
FALSE	High	Master Protein	P49841	GSK3B	Glycogen synthase kinase-3 beta OS=Homo sapiens OX=9606 GN=GSK3B PE=1 SV=2	0	60.56	38	9	36	7	1	420	46.7	8.78	79.48	9	1	0.243902	189.8	131.5	154.5	45.1	44.4	34.8	0.0024678
FALSE	High	Master Protein	Q8TDX7	NEK7	Serine/threonine-protein kinase Nek7 OS=Homo sapiens OX=9606 GN=NEK7 PE=1 SV=1	0	55.012	34	9	23	9	1	302	34.5	8.25	63.47	9	0	0.244021	123.6	126.9	124.9	87.8	69.2	67.6	0.00155353
FALSE	High	Master Protein	Q92643	PIGK	GPI-anchor transamidase OS=Homo sapiens OX=9606 GN=PIGK PE=1 SV=2	0	27.127	16	4	13	4	1	395	45.2	6.16	22.75	4	0	0.245158	129.5	167.2	174.4	23.1	46.6	59.2	0.00285155
FALSE	High	Master Protein	Q96QE5	TEFM	Transcription elongation factor, mitochondrial OS=Homo sapiens OX=9606 GN=TEFM PE=1 SV=1	0.001	7.017	6	1	1	1	1	360	41.7	9.32	3.93	1	0	0.245158	184	162.1	146.1	40.4	35.9	31.5	0.000342634
FALSE	High	Master Protein	O75909	CCNK	Cyclin-K OS=Homo sapiens OX=9606 GN=CCNK PE=1 SV=2	0	55.631	21	7	27	7	1	580	64.2	8.41	78.73	7	0	0.245519	121.1	167.5	160	52.4	50.7	48.3	0.00235727
FALSE	High	Master Protein	P81605	DCD	Dermcidin OS=Homo sapiens OX=9606 GN=DCD PE=1 SV=2	0.001	6.965	20	2	4	2	1	110	11.3	6.54	10.25	2	0	0.2457	162.6	157	171.1	31.7	36.1	41.5	1.40188e-05
FALSE	High	Master Protein	P53985	SLC16A1	Monocarboxylate transporter 1 OS=Homo sapiens OX=9606 GN=SLC16A1 PE=1 SV=3	0	67.582	7	5	55	5	1	500	53.9	8.66	180.03	5	0	0.246063	159.3	166	138.9	45	48.1	42.7	0.000190778
FALSE	High	Master Protein	Q86Y07	VRK2	Serine/threonine-protein kinase VRK2 OS=Homo sapiens OX=9606 GN=VRK2 PE=1 SV=3	0	51.956	27	9	29	9	1	508	58.1	8.84	69.72	9	0	0.246305	167.6	166.5	169.7	25.2	36.8	34.2	3.06826e-06
FALSE	High	Master Protein	Q14669	TRIP12	E3 ubiquitin-protein ligase TRIP12 OS=Homo sapiens OX=9606 GN=TRIP12 PE=1 SV=1	0	240.874	24	33	138	33	1	1992	220.3	8.48	368	33	0	0.246427	169.3	157.4	165.4	33.1	38.4	36.4	4.76243e-06
FALSE	High	Master Protein	Q92685	ALG3	Dol-P-Man:Man(5)GlcNAc(2)-PP-Dol alpha-1,3-mannosyltransferase OS=Homo sapiens OX=9606 GN=ALG3 PE=1 SV=1	0	10.847	6	3	17	3	1	438	50.1	9.44	46.37	3	0	0.246427	154.9	172.5	161.9	34.3	36.9	39.6	1.90254e-05
FALSE	High	Master Protein	Q7Z2E3	APTX	Aprataxin OS=Homo sapiens OX=9606 GN=APTX PE=1 SV=2	0	10.549	13	3	7	3	1	356	40.7	9.17	7.83	3	0	0.247036	178.9	179.9	163	33.7	26.8	17.7	3.26901e-05
FALSE	High	Master Protein	Q96S44	TP53RK	EKC/KEOPS complex subunit TP53RK OS=Homo sapiens OX=9606 GN=TP53RK PE=1 SV=2	0	20.2	20	4	11	4	1	253	28.1	9.54	21.97	4	0	0.247219	146.1	166.6	168.7	34.3	43.7	40.5	9.68295e-05
FALSE	High	Master Protein	Q9HBH1	PDF	Peptide deformylase, mitochondrial OS=Homo sapiens OX=9606 GN=PDF PE=1 SV=1	0.001	6.352	9	1	6	1	1	243	27	9.16	11.86	1	0	0.24728	212.7	136.5	133.4	41	52.7	23.7	0.0111202
FALSE	High	Master Protein	Q7Z2W4	ZC3HAV1	Zinc finger CCCH-type antiviral protein 1 OS=Homo sapiens OX=9606 GN=ZC3HAV1 PE=1 SV=3	0	150.626	41	23	75	23	1	902	101.4	8.4	182.29	23	0	0.247647	148.5	172.7	146.8	43.5	47.4	41	0.000197593
FALSE	High	Master Protein	Q9Y3A5	SBDS	Ribosome maturation protein SBDS OS=Homo sapiens OX=9606 GN=SBDS PE=1 SV=4	0	94.431	50	12	63	12	1	250	28.7	8.75	198.04	12	0	0.248262	150.4	145	130.9	58.4	57.1	58.2	0.00013333
FALSE	High	Master Protein	Q75N03	CBLL1	E3 ubiquitin-protein ligase Hakai OS=Homo sapiens OX=9606 GN=CBLL1 PE=1 SV=1	0.001	6.185	4	1	2	1	1	491	54.5	8.29	7.32	1	0	0.248385	156.3	141.7	166.9	34.8	61.4	38.8	0.000571134
FALSE	High	Master Protein	Q9BW19	KIFC1	Kinesin-like protein KIFC1 OS=Homo sapiens OX=9606 GN=KIFC1 PE=1 SV=2	0	93.055	40	19	67	19	1	673	73.7	8.98	187.74	19	0	0.248447	171.8	158.4	162.8	42.9	32.2	31.8	1.78884e-05
FALSE	High	Master Protein	O60701	UGDH	UDP-glucose 6-dehydrogenase OS=Homo sapiens OX=9606 GN=UGDH PE=1 SV=1	0	147.838	62	21	76	21	1	494	55	7.12	213.71	21	0	0.248571	181.3	162.8	161.4	32.1	31.2	31.2	2.85111e-05
FALSE	High	Master Protein	P78406	RAE1	mRNA export factor OS=Homo sapiens OX=9606 GN=RAE1 PE=1 SV=1	0	36.558	14	3	12	3	1	368	40.9	7.83	40.85	3	0	0.248756	176.6	170.2	156.8	29	24.2	43.1	7.55756e-05
FALSE	High	Master Protein	Q9Y2K7	KDM2A	Lysine-specific demethylase 2A OS=Homo sapiens OX=9606 GN=KDM2A PE=1 SV=3	0	159.716	27	22	71	22	1	1162	132.7	7.58	213.53	22	0	0.249066	154.4	172.2	173.8	30.6	34	35	3.03202e-05
FALSE	High	Master Protein	Q70CQ3	USP30	Ubiquitin carboxyl-terminal hydrolase 30 OS=Homo sapiens OX=9606 GN=USP30 PE=1 SV=1	0.001	7.694	4	1	1	1	1	517	58.5	8.27	3.73	1	0	0.249252	131.1	152.1	198.9	38	29.5	50.5	0.00441089
FALSE	High	Master Protein	Q9H078	CLPB	Caseinolytic peptidase B protein homolog OS=Homo sapiens OX=9606 GN=CLPB PE=1 SV=1	0	49.248	18	9	25	9	1	707	78.7	9.01	48.71	9	0	0.249439	143.1	147	137.9	55.1	55.4	61.5	1.42894e-05
FALSE	High	Master Protein	P22830	FECH	Ferrochelatase, mitochondrial OS=Homo sapiens OX=9606 GN=FECH PE=1 SV=2	0	35.453	29	8	19	8	1	423	47.8	8.73	37.79	8	0	0.249563	267.2	137.4	130.3	20.4	23.7	21	0.0244853
FALSE	High	Master Protein	Q96I51	RCC1L	RCC1-like G exchanging factor-like protein OS=Homo sapiens OX=9606 GN=RCC1L PE=1 SV=2	0	16.296	13	4	8	4	1	464	50	8.4	15.85	4	0	0.249875	157.3	182.4	155.1	32.9	52.1	20.1	0.000526475
FALSE	High	Master Protein	P30838	ALDH3A1	Aldehyde dehydrogenase, dimeric NADP-preferring OS=Homo sapiens OX=9606 GN=ALDH3A1 PE=1 SV=3	0	130.11	40	19	156	18	1	453	50.4	6.54	377.3	19	0	0.250125	136.2	148.3	147.3	64.3	50.5	53.5	0.000104152
FALSE	High	Master Protein	Q460N5	PARP14	Protein mono-ADP-ribosyltransferase PARP14 OS=Homo sapiens OX=9606 GN=PARP14 PE=1 SV=3	0	24.411	3	5	13	5	1	1801	202.7	7.18	27.77	5	0	0.250188	178.2	160.3	139.2	41.9	41.4	39	0.000468972
FALSE	High	Master Protein	Q9Y6V7	DDX49	Probable ATP-dependent RNA helicase DDX49 OS=Homo sapiens OX=9606 GN=DDX49 PE=1 SV=1	0	23.85	21	6	12	6	1	483	54.2	9.06	27.74	6	0	0.25025	125.8	186.2	200.6	16	46.6	24.9	0.00453965
FALSE	High	Master Protein	Q9P0N9	TBC1D7	TBC1 domain family member 7 OS=Homo sapiens OX=9606 GN=TBC1D7 PE=1 SV=1	0.003	4.854	5	2	7	1	1	293	34	7.94	2.12	2	0	0.250438	193.5	125.8	187		47.7	46	0.0220571
FALSE	High	Master Protein	Q9ULA0	DNPEP	Aspartyl aminopeptidase OS=Homo sapiens OX=9606 GN=DNPEP PE=1 SV=2	0	82.863	35	12	52	12	1	485	53.4	7.58	134.2	12	0	0.251067	166.9	163.8	167.5	24.9	34.8	42.2	1.36247e-05
FALSE	High	Master Protein	Q9BTU6	PI4K2A	Phosphatidylinositol 4-kinase type 2-alpha OS=Homo sapiens OX=9606 GN=PI4K2A PE=1 SV=1	0	145.1	54	21	91	21	1	479	54	8.29	262.15	21	0	0.251256	155.3	149.2	165	48.9	39.4	42.3	3.06555e-05
FALSE	High	Master Protein	P51946	CCNH	Cyclin-H OS=Homo sapiens OX=9606 GN=CCNH PE=1 SV=1	0	43.288	29	9	22	9	1	323	37.6	7.15	47.82	9	0	0.252143	134.8	147.2	165.5	50.9	48.4	53.3	0.000403934
FALSE	High	Master Protein	O94925	GLS	Glutaminase kidney isoform, mitochondrial OS=Homo sapiens OX=9606 GN=GLS PE=1 SV=1	0	315.486	47	23	288	23	1	669	73.4	7.77	915.21	23	0	0.252207	159.7	152.5	164.7	40.5	44.1	38.5	7.13508e-06
FALSE	High	Master Protein	Q8NFG4	FLCN	Folliculin OS=Homo sapiens OX=9606 GN=FLCN PE=1 SV=1	0	65.432	31	12	32	12	1	579	64.4	6.23	99.21	12	0	0.252207	166.4	162	178.9	20.8	31.6	40.3	5.31852e-05
FALSE	High	Master Protein	Q9BU64	CENPO	Centromere protein O OS=Homo sapiens OX=9606 GN=CENPO PE=1 SV=1	0	17.76	18	4	5	4	1	300	33.8	7.71	13.15	4	0	0.253229	161.6	168.6	149.4	73.6	46.8		0.00396298
FALSE	High	Master Protein	Q8TDD1	DDX54	ATP-dependent RNA helicase DDX54 OS=Homo sapiens OX=9606 GN=DDX54 PE=1 SV=2	0	98.175	28	19	59	19	1	881	98.5	10.02	121.87	19	0	0.253421	137.3	165.9	159.9	36.2	54.6	46	0.000438307
FALSE	High	Master Protein	Q5W0V3	FHIP2A	FHF complex subunit HOOK interacting protein 2A OS=Homo sapiens OX=9606 GN=FHIP2A PE=1 SV=1	0	34.826	10	7	13	7	1	765	86.5	5.29	24.72	7	0	0.253678	199.3	160.6	159.9	31.8	30.1	18.4	0.000431163
FALSE	High	Master Protein	Q9Y5L0	TNPO3	Transportin-3 OS=Homo sapiens OX=9606 GN=TNPO3 PE=1 SV=3	0	186.124	31	21	115	21	1	923	104.1	5.57	301.09	21	0	0.253743	141.5	137	174.1	42.7	44.6	60.1	0.00140738
FALSE	High	Master Protein	O00442	RTCA	RNA 3'-terminal phosphate cyclase OS=Homo sapiens OX=9606 GN=RTCA PE=1 SV=1	0	102.496	46	12	63	12	1	366	39.3	7.85	197.8	12	0	0.253872	157.7	173.4	173.7	26.6	34.2	34.5	2.04395e-05
FALSE	High	Master Protein	Q9UBN6	TNFRSF10D	Tumor necrosis factor receptor superfamily member 10D OS=Homo sapiens OX=9606 GN=TNFRSF10D PE=1 SV=1	0	31.024	30	6	24	6	1	386	41.8	6.54	64.45	6	0	0.253936	170.6	149.7	166.5	42.2	36.1	34.8	5.18922e-05
FALSE	High	Master Protein	Q9UM54	MYO6	Unconventional myosin-VI OS=Homo sapiens OX=9606 GN=MYO6 PE=1 SV=4	0	392.731	48	51	216	51	1	1294	149.6	8.53	598.48	51	0	0.254777	162.9	157.3	160.6	43.4	35.6	40	1.6927e-06
FALSE	High	Master Protein	P68032	ACTC1	Actin, alpha cardiac muscle 1 OS=Homo sapiens OX=9606 GN=ACTC1 PE=1 SV=1	0	293.396	72	26	1402	10	1	377	42	5.39	3401.03	26	0	0.254972	112.6	119.7	124.3	74.4	80.8	88.2	0.00197396
FALSE	High	Master Protein	P13995	MTHFD2	Bifunctional methylenetetrahydrofolate dehydrogenase/cyclohydrolase, mitochondrial OS=Homo sapiens OX=9606 GN=MTHFD2 PE=1 SV=2	0	68.553	47	9	35	9	1	350	37.9	8.73	91.15	9	0	0.255102	173.8	145.3	157.7	38.3	46.8	38.1	0.000174492
FALSE	High	Master Protein	P07947	YES1	Tyrosine-protein kinase Yes OS=Homo sapiens OX=9606 GN=YES1 PE=1 SV=3	0	70.898	31	12	48	8	1	543	60.8	6.74	105.85	12	0	0.255363	146.9	163.3	176.5	40.7	35.3	37.3	0.000139009
FALSE	High	Master Protein	P31689	DNAJA1	DnaJ homolog subfamily A member 1 OS=Homo sapiens OX=9606 GN=DNAJA1 PE=1 SV=2	0	151.988	54	17	152	15	1	397	44.8	7.08	428.47	17	1	0.255493	145.8	147.5	150.1	49.4	52	55.2	1.37158e-06
FALSE	High	Master Protein	Q6L8Q7	PDE12	2',5'-phosphodiesterase 12 OS=Homo sapiens OX=9606 GN=PDE12 PE=1 SV=2	0	56.223	22	7	24	7	1	609	67.3	6.57	83.98	7	0	0.25582	159.9	159.3	158.3	36.2	40.6	45.6	1.755e-06
FALSE	High	Master Protein	Q8TF68	ZNF384	Zinc finger protein 384 OS=Homo sapiens OX=9606 GN=ZNF384 PE=1 SV=2	0	27.67	9	3	11	3	1	577	63.2	8.95	36.5	3	0	0.255885	133.1	179.1	119.8	29.9	99.8	38.4	0.0363853
FALSE	High	Master Protein	P50750	CDK9	Cyclin-dependent kinase 9 OS=Homo sapiens OX=9606 GN=CDK9 PE=1 SV=3	0	70.474	40	13	71	10	1	372	42.8	8.79	173.6	13	0	0.256213	172.6	165.4	152.3	38.1	31.1	40.4	4.22792e-05
FALSE	High	Master Protein	Q13347	EIF3I	Eukaryotic translation initiation factor 3 subunit I OS=Homo sapiens OX=9606 GN=EIF3I PE=1 SV=1	0	124.076	72	16	108	16	1	325	36.5	5.64	289.87	16	0	0.25641	158.5	158.5	156.2	43.5	40.7	42.6	5.43121e-08
FALSE	High	Master Protein	Q9NVN3	RIC8B	Synembryn-B OS=Homo sapiens OX=9606 GN=RIC8B PE=1 SV=2	0	23.561	14	6	16	5	1	520	58.8	5.73	35.92	6	0	0.256937	166.6	163.9	163.1	54	19.6	32.8	0.000214038
FALSE	High	Master Protein	Q14814	MEF2D	Myocyte-specific enhancer factor 2D OS=Homo sapiens OX=9606 GN=MEF2D PE=1 SV=1	0	8.465	12	3	4	3	1	521	55.9	7.88	4.48	3	0	0.257069	183	118	192.4	46.4	27.7	32.6	0.00584925
FALSE	High	Master Protein	P49902	NT5C2	Cytosolic purine 5'-nucleotidase OS=Homo sapiens OX=9606 GN=NT5C2 PE=1 SV=1	0	109.273	35	14	79	14	1	561	64.9	6.14	224.04	14	0	0.257599	160.9	174.2	157.9	35.2	37	34.9	1.41244e-05
FALSE	High	Master Protein	Q5BJH7	YIF1B	Protein YIF1B OS=Homo sapiens OX=9606 GN=YIF1B PE=1 SV=1	0	30.424	29	4	15	4	1	314	34.4	9.16	40.6	4	0	0.257931	157.1	151.4	171.6	41.5	40.6	37.7	3.97958e-05
FALSE	High	Master Protein	Q8WXE0	CASKIN2	Caskin-2 OS=Homo sapiens OX=9606 GN=CASKIN2 PE=1 SV=2	0	18.904	11	7	8	7	1	1202	126.7	7.09	10.55	7	0	0.257931	142.1	129.1	133.7	38	83.4	73.7	0.00813682
FALSE	High	Master Protein	Q9UEG4	ZNF629	Zinc finger protein 629 OS=Homo sapiens OX=9606 GN=ZNF629 PE=1 SV=2	0	26.26	11	7	16	6	1	869	96.6	7.93	21.65	7	0	0.258331	117.7	134.6	137.6	60.6	57.8	91.7	0.00869477
FALSE	High	Master Protein	P46020	PHKA1	Phosphorylase b kinase regulatory subunit alpha, skeletal muscle isoform OS=Homo sapiens OX=9606 GN=PHKA1 PE=1 SV=2	0	24.418	6	5	12	4	1	1223	137.2	6.19	26.09	5	1	0.258532	167.7	153	162.7	40.1	33.7	42.8	1.78071e-05
FALSE	High	Master Protein	Q9Y6K5	OAS3	2'-5'-oligoadenylate synthase 3 OS=Homo sapiens OX=9606 GN=OAS3 PE=1 SV=3	0	49.8	15	12	27	12	1	1087	121.1	8.4	45.89	12	0	0.258866	168	128.7	138.1	69.7	50.9	44.7	0.0030567
FALSE	High	Master Protein	Q9NZM3	ITSN2	Intersectin-2 OS=Homo sapiens OX=9606 GN=ITSN2 PE=1 SV=3	0	14.401	3	5	7	3	1	1697	193.3	8.12	11.82	5	2	0.260078	175.1	168.7	172.4	42.6	21.8	19.4	4.54391e-05
FALSE	High	Master Protein	Q9H269	VPS16	Vacuolar protein sorting-associated protein 16 homolog OS=Homo sapiens OX=9606 GN=VPS16 PE=1 SV=2	0	71.834	19	10	33	10	1	839	94.6	6.77	99.63	10	0	0.260417	169.3	117.7	260.9	26	14.8	11.4	0.0171838
FALSE	High	Master Protein	Q969Q6	PPP2R3C	Serine/threonine-protein phosphatase 2A regulatory subunit B'' subunit gamma OS=Homo sapiens OX=9606 GN=PPP2R3C PE=1 SV=1	0.001	7.544	5	2	3	2	1	453	53.3	5.19	4.69	2	0	0.26062	170.9	176.1	156.2	31.7	53	12.1	0.000512539
FALSE	High	Master Protein	P98196	ATP11A	Phospholipid-transporting ATPase IH OS=Homo sapiens OX=9606 GN=ATP11A PE=1 SV=3	0.003	4.643	2	1	4	1	1	1134	129.7	6.6	10.27	1	0	0.260688	125.3	169.8	172	43.7	32.7	56.6	0.00263196
FALSE	High	Master Protein	O14681	EI24	Etoposide-induced protein 2.4 homolog OS=Homo sapiens OX=9606 GN=EI24 PE=1 SV=4	0.001	7.582	6	2	7	2	1	340	38.9	9.72	12.45	2	0	0.260756	124	195.5	190.3	20.9	34.4	34.9	0.00397914
FALSE	High	Master Protein	O95870	ABHD16A	Phosphatidylserine lipase ABHD16A OS=Homo sapiens OX=9606 GN=ABHD16A PE=1 SV=3	0	34.048	13	6	13	6	1	558	63.2	8.13	40.53	6	0	0.261165	168.3	173.7	161.3	22	48.5	26.2	0.000111953
FALSE	High	Master Protein	Q13868	EXOSC2	Exosome complex component RRP4 OS=Homo sapiens OX=9606 GN=EXOSC2 PE=1 SV=2	0	61.944	43	9	41	9	1	293	32.8	7.5	118.87	9	0	0.261233	160.8	151.2	146	54	42.6	45.4	4.46824e-05
FALSE	High	Master Protein	P52294	KPNA1	Importin subunit alpha-5 OS=Homo sapiens OX=9606 GN=KPNA1 PE=1 SV=3	0	89.881	28	14	109	7	1	538	60.2	5.01	293.64	14	0	0.261301	173.3	139.2	158.9	38.6	44.9	45.2	0.000350316
FALSE	High	Master Protein	Q9Y4C1	KDM3A	Lysine-specific demethylase 3A OS=Homo sapiens OX=9606 GN=KDM3A PE=1 SV=4	0	44.294	12	9	17	9	1	1321	147.2	8.07	49.18	9	0	0.26137	197.7	193.2	159.6	16.8	14.2	18.5	0.000158963
FALSE	High	Master Protein	O14929	HAT1	Histone acetyltransferase type B catalytic subunit OS=Homo sapiens OX=9606 GN=HAT1 PE=1 SV=1	0	117.909	42	13	105	13	1	419	49.5	5.69	323	13	0	0.261506	148.9	148.1	147.4	49	53.1	53.5	3.54854e-07
FALSE	High	Master Protein	P14618	PKM	Pyruvate kinase PKM OS=Homo sapiens OX=9606 GN=PKM PE=1 SV=4	0	519.271	66	36	1226	36	1	531	57.9	7.84	4112.36	36	0	0.261712	153.6	157.2	157.7	45.4	42.4	43.8	2.20449e-07
FALSE	High	Master Protein	P02511	CRYAB	Alpha-crystallin B chain OS=Homo sapiens OX=9606 GN=CRYAB PE=1 SV=2	0	23.522	25	5	21	5	1	175	20.1	7.33	47.77	5	0	0.261712	158.7	177.2	143.4	36.8	42.8	41.1	0.000273451
FALSE	High	Master Protein	O14647	CHD2	Chromodomain-helicase-DNA-binding protein 2 OS=Homo sapiens OX=9606 GN=CHD2 PE=1 SV=2	0	87.872	13	18	46	13	1	1828	211.2	8.1	113.04	18	0	0.26178	149.7	168.5	173	29.4	36.9	42.5	9.44355e-05
FALSE	High	Master Protein	Q9BVQ7	SPATA5L1	Spermatogenesis-associated protein 5-like protein 1 OS=Homo sapiens OX=9606 GN=SPATA5L1 PE=1 SV=2	0	17.641	6	3	4	3	1	753	80.7	8.09	13.56	3	0	0.262261	165.9	176.1	189.4		34.5	34.1	0.000506127
FALSE	High	Master Protein	Q96AX1	VPS33A	Vacuolar protein sorting-associated protein 33A OS=Homo sapiens OX=9606 GN=VPS33A PE=1 SV=1	0	51.097	19	9	21	9	1	596	67.6	6.96	36.89	9	0	0.262467	172	173.5	175.5	18.5	34.3	26.3	6.03432e-06
FALSE	High	Master Protein	P49411	TUFM	Elongation factor Tu, mitochondrial OS=Homo sapiens OX=9606 GN=TUFM PE=1 SV=2	0	304.898	62	27	391	27	1	452	49.5	7.61	1176.66	27	0	0.262536	143.2	143.3	145.3	54.7	58.2	55.3	2.68888e-07
FALSE	High	Master Protein	P27449	ATP6V0C	V-type proton ATPase 16 kDa proteolipid subunit OS=Homo sapiens OX=9606 GN=ATP6V0C PE=1 SV=1	0	21.327	12	1	33	1	1	155	15.7	8.44	74.64	1	0	0.263089	155.8	153.4	147.8	50.5	48.8	43.7	4.76537e-06
FALSE	High	Master Protein	O76021	RSL1D1	Ribosomal L1 domain-containing protein 1 OS=Homo sapiens OX=9606 GN=RSL1D1 PE=1 SV=3	0	178.386	46	22	193	22	1	490	54.9	10.13	518.37	22	0	0.263158	138.1	167.1	163.5	40.6	45.3	45.4	0.000263976
FALSE	High	Master Protein	Q8NB90	SPATA5	ATPase family protein 2 homolog OS=Homo sapiens OX=9606 GN=SPATA5 PE=1 SV=3	0	59.205	20	12	56	11	1	893	97.8	5.66	139.31	12	0	0.263435	200.1	170.7	189	21.9	10.4	7.8	5.55388e-05
FALSE	High	Master Protein	Q9P2T1	GMPR2	GMP reductase 2 OS=Homo sapiens OX=9606 GN=GMPR2 PE=1 SV=1	0	14.353	11	2	6	2	1	348	37.9	7.23	16.18	2	0	0.263852	137.8	232.4	177	16.7	27.3	8.7	0.00414384
FALSE	High	Master Protein	Q9H9A5	CNOT10	CCR4-NOT transcription complex subunit 10 OS=Homo sapiens OX=9606 GN=CNOT10 PE=1 SV=1	0	42.226	13	7	20	7	1	744	82.3	7.78	49.83	7	0	0.264901	190.9	194.6	182.7	10.5	11	10.2	9.02239e-07
FALSE	High	Master Protein	Q5K651	SAMD9	Sterile alpha motif domain-containing protein 9 OS=Homo sapiens OX=9606 GN=SAMD9 PE=1 SV=1	0	209.072	29	34	96	34	1	1589	184.2	7.83	260.68	34	0	0.265393	166.9	153.6	167.9	32.2	37.6	41.9	2.02135e-05
FALSE	High	Master Protein	Q12933	TRAF2	TNF receptor-associated factor 2 OS=Homo sapiens OX=9606 GN=TRAF2 PE=1 SV=2	0	73.741	41	17	53	17	1	501	55.8	7.53	133.7	17	0	0.265675	142	127.9	147.2	72.6	53.6	56.7	0.000692052
FALSE	High	Master Protein	Q6ZXV5	TMTC3	Protein O-mannosyl-transferase TMTC3 OS=Homo sapiens OX=9606 GN=TMTC3 PE=1 SV=2	0	102.239	18	13	49	12	1	915	103.9	8.87	110.73	13	1	0.265745	155.9	164.7	180.8	39.7	34.1	24.7	9.38843e-05
FALSE	High	Master Protein	O95989	NUDT3	Diphosphoinositol polyphosphate phosphohydrolase 1 OS=Homo sapiens OX=9606 GN=NUDT3 PE=1 SV=1	0	16.839	26	3	13	3	1	172	19.5	6.34	38.77	3	0	0.265816	175.8	151.3	131.7	56.6	46.7	37.8	0.00157791
FALSE	High	Master Protein	Q99798	ACO2	Aconitate hydratase, mitochondrial OS=Homo sapiens OX=9606 GN=ACO2 PE=1 SV=2	0	236.252	47	30	142	30	1	780	85.4	7.61	419.8	30	0	0.266383	150.8	145.8	156.5	49.1	50.1	47.6	5.57655e-06
FALSE	High	Master Protein	O00443	PIK3C2A	Phosphatidylinositol 4-phosphate 3-kinase C2 domain-containing subunit alpha OS=Homo sapiens OX=9606 GN=PIK3C2A PE=1 SV=2	0	68.872	12	15	32	15	1	1686	190.6	8.02	80.56	15	0	0.266596	139.2	181.2	177.5	27.6	39	35.5	0.000676714
FALSE	High	Master Protein	Q10713	PMPCA	Mitochondrial-processing peptidase subunit alpha OS=Homo sapiens OX=9606 GN=PMPCA PE=1 SV=2	0	128.377	38	14	79	14	1	525	58.2	6.92	228.55	14	0	0.26688	141.4	172.4	159.3	37.4	42.8	46.7	0.000250804
FALSE	High	Master Protein	P27448	MARK3	MAP/microtubule affinity-regulating kinase 3 OS=Homo sapiens OX=9606 GN=MARK3 PE=1 SV=5	0	52.337	19	10	34	4	1	753	84.4	9.57	60.34	10	0	0.266951	162.3	178.5	161.7	11.4	45.5	40.6	0.000353632
FALSE	High	Master Protein	Q6ZN08	ZNF66	Putative zinc finger protein 66 OS=Homo sapiens OX=9606 GN=ZNF66 PE=5 SV=3	0.001	6.858	16	3	13	1	1	573	65.8	9.33	7.76	3	0	0.267023	173.1	155.3	118.2	81.6	40.3	31.6	0.011949
FALSE	High	Master Protein	Q96G23	CERS2	Ceramide synthase 2 OS=Homo sapiens OX=9606 GN=CERS2 PE=1 SV=1	0	47.155	12	4	45	4	1	380	44.8	8.98	127.38	4	0	0.267809	157.4	173.3	163	33.7	40.2	32.4	1.61426e-05
FALSE	High	Master Protein	Q9Y312	AAR2	Protein AAR2 homolog OS=Homo sapiens OX=9606 GN=AAR2 PE=1 SV=2	0	47.751	32	9	25	9	1	384	43.4	5.96	70.69	9	0	0.267953	187.3	155	128.3	37.8	51.1	40.5	0.00291226
FALSE	High	Master Protein	O95470	SGPL1	Sphingosine-1-phosphate lyase 1 OS=Homo sapiens OX=9606 GN=SGPL1 PE=1 SV=3	0	38.842	14	6	27	6	1	568	63.5	9.16	77.76	6	0	0.267953	149.7	153.2	161.8	41.6	47.4	46.3	1.05882e-05
FALSE	High	Master Protein	Q9BZL6	PRKD2	Serine/threonine-protein kinase D2 OS=Homo sapiens OX=9606 GN=PRKD2 PE=1 SV=3	0	98.535	21	11	42	11	1	878	96.7	6.84	107.49	11	0	0.268025	131	125.8	107.8	82.3	85.5	67.6	0.00851269
FALSE	High	Master Protein	O15111	CHUK	Inhibitor of nuclear factor kappa-B kinase subunit alpha OS=Homo sapiens OX=9606 GN=CHUK PE=1 SV=2	0	24.749	11	7	15	7	1	745	84.6	6.73	22.7	7	0	0.268601	112.3	165.7	159.3	35.1	53.9	73.6	0.010505
FALSE	High	Master Protein	Q9H993	ARMT1	Damage-control phosphatase ARMT1 OS=Homo sapiens OX=9606 GN=ARMT1 PE=1 SV=1	0	67.79	25	7	37	7	1	441	51.1	5.76	131.98	7	0	0.269107	159	160.8	152.9	25.1	51	51.2	0.000214303
FALSE	High	Master Protein	Q9H553	ALG2	Alpha-1,3/1,6-mannosyltransferase ALG2 OS=Homo sapiens OX=9606 GN=ALG2 PE=1 SV=1	0	19.035	13	3	9	3	1	416	47.1	7.05	26.54	3	0	0.26976	152.8	156.7	157	26.7	55.5	51.4	0.000259168
FALSE	High	Master Protein	Q6P1A2	LPCAT3	Lysophospholipid acyltransferase 5 OS=Homo sapiens OX=9606 GN=LPCAT3 PE=1 SV=1	0	15.911	12	4	7	4	1	487	56	8.69	14.09	4	0	0.270343	143	141.7	188.4	66.4	28.1	32.6	0.00412346
FALSE	High	Master Protein	Q53EU6	GPAT3	Glycerol-3-phosphate acyltransferase 3 OS=Homo sapiens OX=9606 GN=GPAT3 PE=1 SV=2	0	58.423	20	9	33	9	1	434	48.7	8.87	93.3	9	0	0.27049	163.4	171	180.3	33.1	23.2	29	1.46034e-05
FALSE	High	Master Protein	Q9UGI8	TES	Testin OS=Homo sapiens OX=9606 GN=TES PE=1 SV=1	0	93.056	45	15	63	15	1	421	48	7.68	172.86	15	0	0.270636	181	180.8	184.1	13.9	20.8	19.4	2.57904e-07
FALSE	High	Master Protein	P00738	HP	Haptoglobin OS=Homo sapiens OX=9606 GN=HP PE=1 SV=1	0	54.291	18	6	50	6	1	406	45.2	6.58	97.37	6	0	0.270636	146.5	157.7	152.7	44.6	54.9	43.5	2.76564e-05
FALSE	High	Master Protein	Q5VW38	GPR107	Protein GPR107 OS=Homo sapiens OX=9606 GN=GPR107 PE=1 SV=1	0	10.283	6	3	4	3	1	600	66.9	7.24	4.91	3	0	0.270783	162.7	160.4	148.6	38	46.1	44.3	2.17727e-05
FALSE	High	Master Protein	Q01581	HMGCS1	Hydroxymethylglutaryl-CoA synthase, cytoplasmic OS=Homo sapiens OX=9606 GN=HMGCS1 PE=1 SV=2	0	90.448	33	13	50	13	1	520	57.3	5.41	140.22	13	0	0.271003	178.1	154.8	166.1	34.2	31.1	35.7	4.21924e-05
FALSE	High	Master Protein	P43034	PAFAH1B1	Platelet-activating factor acetylhydrolase IB subunit beta OS=Homo sapiens OX=9606 GN=PAFAH1B1 PE=1 SV=2	0	138.353	54	17	138	16	1	410	46.6	7.37	344.56	17	0	0.271076	151.7	158.1	161.9	40.9	44.1	43.2	3.3126e-06
FALSE	High	Master Protein	Q92974	ARHGEF2	Rho guanine nucleotide exchange factor 2 OS=Homo sapiens OX=9606 GN=ARHGEF2 PE=1 SV=4	0	123.145	27	19	65	19	1	986	111.5	7.27	169.69	19	0	0.271076	153.9	155.6	151.7	46.2	44.3	48.3	3.05713e-07
FALSE	High	Master Protein	Q8IY67	RAVER1	Ribonucleoprotein PTB-binding 1 OS=Homo sapiens OX=9606 GN=RAVER1 PE=1 SV=1	0	33.929	15	5	13	5	1	606	63.8	8.48	40.1	5	0	0.271076	208.4	189.5	111.4	40.3	26.2	24.2	0.00978616
FALSE	High	Master Protein	Q9Y316	MEMO1	Protein MEMO1 OS=Homo sapiens OX=9606 GN=MEMO1 PE=1 SV=1	0	40.101	39	7	17	7	1	297	33.7	7.14	39.57	7	0	0.271444	167.6	159.5	156.3	41.2	40.8	34.6	6.71625e-06
FALSE	High	Master Protein	Q9NUY8	TBC1D23	TBC1 domain family member 23 OS=Homo sapiens OX=9606 GN=TBC1D23 PE=1 SV=3	0	35.491	14	6	19	6	1	699	78.3	5.41	60.11	6	0	0.271813	166.2	165.1	165.1	32	31.5	40.2	1.33292e-06
FALSE	High	Master Protein	P50613	CDK7	Cyclin-dependent kinase 7 OS=Homo sapiens OX=9606 GN=CDK7 PE=1 SV=1	0	30.017	29	7	17	7	1	346	39	8.47	37.57	7	0	0.271813	162.7	152.2	150.3	67.9	36.5	30.3	0.000849092
FALSE	High	Master Protein	O60291	MGRN1	E3 ubiquitin-protein ligase MGRN1 OS=Homo sapiens OX=9606 GN=MGRN1 PE=1 SV=2	0	14.58	5	2	4	2	1	552	60.7	5.15	15.04	2	0	0.272035	179.1	216.2	160.7	17.2	26.8		0.00465259
FALSE	High	Master Protein	Q9Y5U9	IER3IP1	Immediate early response 3-interacting protein 1 OS=Homo sapiens OX=9606 GN=IER3IP1 PE=1 SV=1	0	11.571	34	2	13	2	1	82	9	8.22	46.03	2	0	0.272109	152.2	168.8	151.6	44.4	41.3	41.7	3.60291e-05
FALSE	High	Master Protein	Q8N726	CDKN2A	Tumor suppressor ARF OS=Homo sapiens OX=9606 GN=CDKN2A PE=1 SV=2	0.002	5.543	14	1	4	1	1	132	13.9	12.41	13.72	1	0	0.272777	114.2	181.4	183.9	31.7	38.7	50.2	0.00698146
FALSE	High	Master Protein	Q8NEW0	SLC30A7	Zinc transporter 7 OS=Homo sapiens OX=9606 GN=SLC30A7 PE=2 SV=1	0	30.175	22	8	27	8	1	376	41.6	6.95	42.91	8	0	0.273075	169.4	161.2	163.6	34.5	38.6	32.6	1.74445e-06
FALSE	High	Master Protein	Q99714	HSD17B10	3-hydroxyacyl-CoA dehydrogenase type-2 OS=Homo sapiens OX=9606 GN=HSD17B10 PE=1 SV=3	0	107.536	74	13	66	13	1	261	26.9	7.78	234	13	0	0.273149	161.6	176.5	152.1	28.9	31.8	49.1	0.000181924
FALSE	High	Master Protein	Q9UI12	ATP6V1H	V-type proton ATPase subunit H OS=Homo sapiens OX=9606 GN=ATP6V1H PE=1 SV=1	0	88.384	37	14	46	14	1	483	55.8	6.48	126.02	14	0	0.273299	170.6	141.5	159.4	34.2	45.2	49.1	0.000282033
FALSE	High	Master Protein	Q7KZN9	COX15	Cytochrome c oxidase assembly protein COX15 homolog OS=Homo sapiens OX=9606 GN=COX15 PE=1 SV=1	0	15.578	10	3	5	3	1	410	46	9.82	7.35	3	0	0.273299	117.2	170.2	181.4	51.5	38.9	40.8	0.00507223
FALSE	High	Master Protein	O00487	PSMD14	26S proteasome non-ATPase regulatory subunit 14 OS=Homo sapiens OX=9606 GN=PSMD14 PE=1 SV=1	0	94.564	40	9	86	9	1	310	34.6	6.52	221.21	9	0	0.273448	145.4	157.2	157.4	51.9	43.5	44.7	2.34284e-05
FALSE	High	Master Protein	Q9UDY8	MALT1	Mucosa-associated lymphoid tissue lymphoma translocation protein 1 OS=Homo sapiens OX=9606 GN=MALT1 PE=1 SV=1	0	24.06	8	4	9	4	1	824	92.2	5.73	23.57	4	0	0.273448	155.1	158.9	182.2	16.2	37.1	50.4	0.000559871
FALSE	High	Master Protein	Q969H8	MYDGF	Myeloid-derived growth factor OS=Homo sapiens OX=9606 GN=MYDGF PE=1 SV=1	0	28.893	27	5	28	5	1	173	18.8	6.68	53.56	5	0	0.273673	178.4	149	180.5	33.2	30.1	28.8	0.00017321
FALSE	High	Master Protein	Q9NYL2	MAP3K20	Mitogen-activated protein kinase kinase kinase 20 OS=Homo sapiens OX=9606 GN=MAP3K20 PE=1 SV=3	0	51.103	12	7	19	7	1	800	91.1	7.87	49.72	7	0	0.273823	164.6	172	189.8	17.2	27	29.4	5.52719e-05
FALSE	High	Master Protein	P51553	IDH3G	Isocitrate dehydrogenase [NAD] subunit gamma, mitochondrial OS=Homo sapiens OX=9606 GN=IDH3G PE=1 SV=1	0	16.313	12	2	8	2	1	393	42.8	8.5	25.02	2	0	0.273823	189	153.8	127	38.2	49.8	42.1	0.00344852
FALSE	High	Master Protein	Q9GZT9	EGLN1	Egl nine homolog 1 OS=Homo sapiens OX=9606 GN=EGLN1 PE=1 SV=1	0	17.286	13	4	8	4	1	426	46	8.53	24.5	4	0	0.274273	162.5	163	158.7	43.4	50.5	21.8	0.000148494
FALSE	High	Master Protein	Q8N9N7	LRRC57	Leucine-rich repeat-containing protein 57 OS=Homo sapiens OX=9606 GN=LRRC57 PE=1 SV=1	0.001	7.126	13	2	4	2	1	239	26.7	8.43	3.44	2	0	0.274574	143	157.8	173.2	32.7	47.6	45.7	0.000302988
FALSE	High	Master Protein	P58557	YBEY	Endoribonuclease YbeY OS=Homo sapiens OX=9606 GN=YBEY PE=1 SV=2	0	12.245	10	1	4	1	1	167	19.3	7.55	8.09	1	0	0.275028	168.3	187.4	192.2	24.8	18.6	8.9	4.41307e-05
FALSE	High	Master Protein	Q9Y276	BCS1L	Mitochondrial chaperone BCS1 OS=Homo sapiens OX=9606 GN=BCS1L PE=1 SV=1	0	20.158	12	4	13	4	1	419	47.5	8.5	30.15	4	0	0.275103	175	103.1	169.8	45.7	55.3	51.1	0.0133801
FALSE	High	Master Protein	Q13485	SMAD4	Mothers against decapentaplegic homolog 4 OS=Homo sapiens OX=9606 GN=SMAD4 PE=1 SV=1	0	20.63	16	4	8	4	1	552	60.4	6.99	19.45	4	0	0.27533	200.5	106.4	140	29.4	65.8	57.9	0.0299067
FALSE	High	Master Protein	Q15008	PSMD6	26S proteasome non-ATPase regulatory subunit 6 OS=Homo sapiens OX=9606 GN=PSMD6 PE=1 SV=1	0	106.928	38	18	144	18	1	389	45.5	5.62	375.85	18	0	0.276472	148.8	150.7	142.3	51.3	52.4	54.6	4.10707e-06
FALSE	High	Master Protein	O94941	UBOX5	RING finger protein 37 OS=Homo sapiens OX=9606 GN=UBOX5 PE=1 SV=1	0	7.968	3	1	4	1	1	541	58.9	7.56	3.29	1	0	0.276472	183.7	147.9	138.5	47.5	38.3	44.1	0.00127292
FALSE	High	Master Protein	Q9NZ01	TECR	Very-long-chain enoyl-CoA reductase OS=Homo sapiens OX=9606 GN=TECR PE=1 SV=1	0	80.694	28	13	104	13	1	308	36	9.45	219.68	13	0	0.276702	131.7	164	162.9	40.6	50.3	50.6	0.000675661
FALSE	High	Master Protein	O60218	AKR1B10	Aldo-keto reductase family 1 member B10 OS=Homo sapiens OX=9606 GN=AKR1B10 PE=1 SV=2	0	75.956	50	12	77	12	1	316	36	7.84	146.23	12	0	0.276702	139.5	151.6	161	53.1	46.7	48.1	9.97324e-05
FALSE	High	Master Protein	P19784	CSNK2A2	Casein kinase II subunit alpha' OS=Homo sapiens OX=9606 GN=CSNK2A2 PE=1 SV=1	0	163.101	59	17	144	15	1	350	41.2	8.56	366.37	17	0	0.276778	156.7	164	158.1	39	41.9	40.2	9.65694e-07
FALSE	High	Master Protein	Q9UIV8	SERPINB13	Serpin B13 OS=Homo sapiens OX=9606 GN=SERPINB13 PE=1 SV=2	0.001	7.81	8	3	5	3	1	391	44.2	5.71	3.87	3	0	0.276855	141.7	156.5	163.3	57.5	39.3	41.6	0.000230444
FALSE	High	Master Protein	O00635	TRIM38	E3 ubiquitin-protein ligase TRIM38 OS=Homo sapiens OX=9606 GN=TRIM38 PE=1 SV=1	0	28.076	14	5	11	5	1	465	53.4	7.02	29.59	5	0	0.277008	130.4	173.5	181.5	25	37.5	52.2	0.00221862
FALSE	High	Master Protein	Q13557	CAMK2D	Calcium/calmodulin-dependent protein kinase type II subunit delta OS=Homo sapiens OX=9606 GN=CAMK2D PE=1 SV=3	0	78.863	33	13	69	9	1	499	56.3	7.25	158.94	13	4	0.277085	150	153	149.8	38.7	54.5	54	4.2786e-05
FALSE	High	Master Protein	Q75QN2	INTS8	Integrator complex subunit 8 OS=Homo sapiens OX=9606 GN=INTS8 PE=1 SV=1	0	22.828	5	4	10	4	1	995	113	7.05	17	4	0	0.277469	211.1	153.8	170.1	13.4	25.2	26.4	0.000869375
FALSE	High	Master Protein	O00159	MYO1C	Unconventional myosin-Ic OS=Homo sapiens OX=9606 GN=MYO1C PE=1 SV=4	0	167.157	29	26	120	26	1	1063	121.6	9.41	349.1	26	0	0.277701	158.9	157.3	158.6	45.4	39.2	40.6	4.60475e-07
FALSE	High	Master Protein	Q96GD4	AURKB	Aurora kinase B OS=Homo sapiens OX=9606 GN=AURKB PE=1 SV=3	0	60.341	29	7	27	7	1	344	39.3	9.29	77.11	7	0	0.278396	139.7	166.5	165	37.5	49.4	41.9	0.000259911
FALSE	High	Master Protein	Q92620	DHX38	Pre-mRNA-splicing factor ATP-dependent RNA helicase PRP16 OS=Homo sapiens OX=9606 GN=DHX38 PE=1 SV=2	0	130.384	22	19	57	19	1	1227	140.4	6.54	166.23	19	0	0.27933	171.2	175.8	136	41.9	39.7	35.5	0.000659069
FALSE	High	Master Protein	Q969Q5	RAB24	Ras-related protein Rab-24 OS=Homo sapiens OX=9606 GN=RAB24 PE=1 SV=1	0.003	4.553	5	1	3	1	1	203	23.1	6.23	5.05	1	0	0.279486	261.5	173.7		68.2	48.6	47.9	0.0171168
FALSE	High	Master Protein	Q9H3F6	KCTD10	BTB/POZ domain-containing adapter for CUL3-mediated RhoA degradation protein 3 OS=Homo sapiens OX=9606 GN=KCTD10 PE=1 SV=1	0	15.765	15	4	8	4	1	313	35.4	6.34	18.84	4	0	0.279642	177.7	170.6	129.6	31.7	40.2	50.2	0.00173255
FALSE	High	Master Protein	Q9BZE1	MRPL37	39S ribosomal protein L37, mitochondrial OS=Homo sapiens OX=9606 GN=MRPL37 PE=1 SV=2	0	116.723	44	13	95	13	1	423	48.1	8.59	285.67	13	0	0.27972	159.4	146.5	150.2	45.9	48.7	49.3	1.26564e-05
FALSE	High	Master Protein	Q8TAT6	NPLOC4	Nuclear protein localization protein 4 homolog OS=Homo sapiens OX=9606 GN=NPLOC4 PE=1 SV=3	0	211.517	52	26	135	26	1	608	68.1	6.38	437.85	26	0	0.279955	163.9	152.7	141.4	44.6	52.5	44.9	0.000113059
FALSE	High	Master Protein	P07738	BPGM	Bisphosphoglycerate mutase OS=Homo sapiens OX=9606 GN=BPGM PE=1 SV=2	0	28.676	26	4	12	4	1	259	30	6.54	36.08	4	0	0.279955	131.7	194	167.6	26.1	38.8	41.8	0.00231715
FALSE	High	Master Protein	Q9BRX2	PELO	Protein pelota homolog OS=Homo sapiens OX=9606 GN=PELO PE=1 SV=2	0	29.745	21	6	17	6	1	385	43.3	6.34	34.57	6	0	0.280112	162.6	155.1	150.3	31.8	52.1	48	9.7248e-05
FALSE	High	Master Protein	Q99755	PIP5K1A	Phosphatidylinositol 4-phosphate 5-kinase type-1 alpha OS=Homo sapiens OX=9606 GN=PIP5K1A PE=1 SV=1	0	49.579	20	8	22	8	1	562	62.6	8.21	56.2	8	0	0.280426	155.9	150.1	169.3	41.4	38.3	44.9	4.08249e-05
FALSE	High	Master Protein	Q96BZ9	TBC1D20	TBC1 domain family member 20 OS=Homo sapiens OX=9606 GN=TBC1D20 PE=1 SV=1	0.001	7.784	7	2	2	2	1	403	45.8	6.86	5.71	2	0	0.280978	137.8	161.5	173.4	45.4	51.1	30.8	0.000677556
FALSE	High	Master Protein	Q8TEY7	USP33	Ubiquitin carboxyl-terminal hydrolase 33 OS=Homo sapiens OX=9606 GN=USP33 PE=1 SV=2	0	26.182	11	6	11	6	1	942	106.7	6.02	16.36	6	0	0.281849	185.8	166.3	166.2	33.5	21.7	26.5	3.8638e-05
FALSE	High	Master Protein	Q9Y6N5	SQOR	Sulfide:quinone oxidoreductase, mitochondrial OS=Homo sapiens OX=9606 GN=SQOR PE=1 SV=1	0	120.387	57	20	102	20	1	450	49.9	9.11	276.74	20	0	0.282326	150.1	145.7	140.7	64	45.8	53.7	0.000105032
FALSE	High	Master Protein	P67775	PPP2CA	Serine/threonine-protein phosphatase 2A catalytic subunit alpha isoform OS=Homo sapiens OX=9606 GN=PPP2CA PE=1 SV=1	0	172.988	59	13	207	1	1	309	35.6	5.54	617.33	13	0	0.282406	157.8	150.6	160.4	41.1	44.9	45.3	4.0156e-06
FALSE	High	Master Protein	Q7Z478	DHX29	ATP-dependent RNA helicase DHX29 OS=Homo sapiens OX=9606 GN=DHX29 PE=1 SV=2	0	135.046	24	23	73	23	1	1369	155.1	8.09	164.88	23	0	0.282646	135.7	148.6	144.7	56.7	53.7	60.6	3.724e-05
FALSE	High	Master Protein	Q96ME7	ZNF512	Zinc finger protein 512 OS=Homo sapiens OX=9606 GN=ZNF512 PE=1 SV=2	0	22.682	15	5	11	5	1	567	64.6	9.76	16.28	5	0	0.282885	108.1	208.4	185.2	28.1	38.7	31.4	0.0115722
FALSE	High	Master Protein	Q9HCU5	PREB	Prolactin regulatory element-binding protein OS=Homo sapiens OX=9606 GN=PREB PE=1 SV=2	0	101.356	45	11	42	11	1	417	45.4	7.88	159.3	11	0	0.283046	161.6	149.4	151.6	42.2	43.3	51.9	2.36744e-05
FALSE	High	Master Protein	Q8IVH8	MAP4K3	Mitogen-activated protein kinase kinase kinase kinase 3 OS=Homo sapiens OX=9606 GN=MAP4K3 PE=1 SV=1	0.001	6.97	2	2	6	2	1	894	101.3	7.56	12.48	2	0	0.283688	170.7	150.9	149.9	42.9	48.6	37.1	0.000110552
FALSE	High	Master Protein	O60244	MED14	Mediator of RNA polymerase II transcription subunit 14 OS=Homo sapiens OX=9606 GN=MED14 PE=1 SV=2	0	30.744	6	5	17	5	1	1454	160.5	8.73	40.05	5	0	0.283768	160	141.6	162.2	42.8	50.4	43	9.82233e-05
FALSE	High	Master Protein	O75083	WDR1	WD repeat-containing protein 1 OS=Homo sapiens OX=9606 GN=WDR1 PE=1 SV=4	0	325.578	61	27	341	27	1	606	66.2	6.65	1051.89	27	0	0.283849	152.8	152	154.6	43.9	45.9	50.8	1.07748e-06
FALSE	High	Master Protein	O75616	ERAL1	GTPase Era, mitochondrial OS=Homo sapiens OX=9606 GN=ERAL1 PE=1 SV=2	0	36.294	20	6	18	6	1	437	48.3	8.84	39.86	6	0	0.28401	123.8	168.4	175.6	59.9	34.3	37.9	0.00345602
FALSE	High	Master Protein	O43809	NUDT21	Cleavage and polyadenylation specificity factor subunit 5 OS=Homo sapiens OX=9606 GN=NUDT21 PE=1 SV=1	0	45.917	29	7	37	7	1	227	26.2	8.82	82.42	7	0	0.284333	162.6	141.8	157	49.1	45.7	43.8	7.35588e-05
FALSE	High	Master Protein	P51798	CLCN7	H(+)/Cl(-) exchange transporter 7 OS=Homo sapiens OX=9606 GN=CLCN7 PE=1 SV=2	0	22.23	8	5	16	5	1	805	88.6	8.43	32.15	5	0	0.284738	163.8	186	171.5	23.4	22.6	32.6	3.45136e-05
FALSE	High	Master Protein	Q9NXF1	TEX10	Testis-expressed protein 10 OS=Homo sapiens OX=9606 GN=TEX10 PE=1 SV=2	0	104.161	23	15	52	15	1	929	105.6	9.36	157.41	15	0	0.284819	141.8	156.5	145.3	45.5	57.4	53.5	7.11323e-05
FALSE	High	Master Protein	P25787	PSMA2	Proteasome subunit alpha type-2 OS=Homo sapiens OX=9606 GN=PSMA2 PE=1 SV=2	0	99.779	39	7	89	7	1	234	25.9	7.43	363.63	7	0	0.2849	136.7	169	132	56.1	54.2	52	0.00142047
FALSE	High	Master Protein	Q9NXV2	KCTD5	BTB/POZ domain-containing protein KCTD5 OS=Homo sapiens OX=9606 GN=KCTD5 PE=1 SV=1	0	27.718	21	3	15	3	1	234	26.1	6.24	55.3	3	0	0.285307	189.1	194.7	114.8	40	46.2	15.2	0.00848853
FALSE	High	Master Protein	Q9NZJ7	MTCH1	Mitochondrial carrier homolog 1 OS=Homo sapiens OX=9606 GN=MTCH1 PE=1 SV=1	0	52.68	23	7	33	7	1	389	41.5	9.32	81.08	7	0	0.285551	164	151.4	135.6	53.2	52.7	43.1	0.000340466
FALSE	High	Master Protein	Q9ULJ3	ZBTB21	Zinc finger and BTB domain-containing protein 21 OS=Homo sapiens OX=9606 GN=ZBTB21 PE=1 SV=2	0	17.969	7	4	9	4	1	1066	118.8	8.29	21.85	4	0	0.285714	180	210.9	89.9	33.1	41.4	44.8	0.0297999
FALSE	High	Master Protein	Q9Y333	LSM2	U6 snRNA-associated Sm-like protein LSm2 OS=Homo sapiens OX=9606 GN=LSM2 PE=1 SV=1	0	36.885	60	4	19	4	1	95	10.8	6.52	73.74	4	0	0.285878	165.3	145.2	149.5	43.8	46.3	49.9	7.41638e-05
FALSE	High	Master Protein	P13716	ALAD	Delta-aminolevulinic acid dehydratase OS=Homo sapiens OX=9606 GN=ALAD PE=1 SV=1	0	38.63	19	4	18	4	1	330	36.3	6.79	60.29	4	0	0.286041	169.4	156.9	158.5	21	45.6	48.6	0.000211188
FALSE	High	Master Protein	Q96ME1	FBXL18	F-box/LRR-repeat protein 18 OS=Homo sapiens OX=9606 GN=FBXL18 PE=1 SV=2	0	109.781	29	13	43	13	1	805	88.3	8.32	110.63	13	0	0.286205	148.7	151.3	170.3	50.1	40.9	38.8	0.000119637
FALSE	High	Master Protein	Q5VZE5	NAA35	N-alpha-acetyltransferase 35, NatC auxiliary subunit OS=Homo sapiens OX=9606 GN=NAA35 PE=1 SV=1	0	36.744	12	6	23	6	1	725	83.6	7.05	56.4	6	0	0.286205	190.8	126.2	125.8	47.8	50.3	59.2	0.0121536
FALSE	High	Master Protein	Q3B7T1	EDRF1	Erythroid differentiation-related factor 1 OS=Homo sapiens OX=9606 GN=EDRF1 PE=1 SV=1	0	52.974	12	10	18	10	1	1238	138.4	6.33	36.78	10	0	0.286287	147.4	186.8	187.7	18.8	34.2	25.2	0.000456336
FALSE	High	Master Protein	Q9ULP9	TBC1D24	TBC1 domain family member 24 OS=Homo sapiens OX=9606 GN=TBC1D24 PE=1 SV=2	0	9.657	5	2	2	2	1	559	62.9	7.36	5.2	2	0	0.286451	99	187.6	187.3	29.3	36.6	60.2	0.0199624
FALSE	High	Master Protein	O43402	EMC8	ER membrane protein complex subunit 8 OS=Homo sapiens OX=9606 GN=EMC8 PE=1 SV=1	0	64.812	38	6	26	6	1	210	23.8	6.4	88.68	6	0	0.287853	141.5	162	172	59.6	29.9	35	0.000802606
FALSE	High	Master Protein	Q5BJF2	TMEM97	Sigma intracellular receptor 2 OS=Homo sapiens OX=9606 GN=TMEM97 PE=1 SV=1	0	11.19	13	2	10	2	1	176	20.8	9.38	19.37	2	0	0.288101	104.4	60.5	77.1	119	122.8	116.1	0.0405509
FALSE	High	Master Protein	Q8IWT6	LRRC8A	Volume-regulated anion channel subunit LRRC8A OS=Homo sapiens OX=9606 GN=LRRC8A PE=1 SV=1	0	120.051	27	18	91	18	1	810	94.1	7.94	210.66	18	0	0.288184	143.4	148.3	136.1	50.4	63.5	58.3	8.13848e-05
FALSE	High	Master Protein	Q15126	PMVK	Phosphomevalonate kinase OS=Homo sapiens OX=9606 GN=PMVK PE=1 SV=3	0	22.713	26	4	10	4	1	192	22	5.73	28.87	4	0	0.2886	175.1	179.6	105.5	33.6	49.2	57	0.0128457
FALSE	High	Master Protein	P62314	SNRPD1	Small nuclear ribonucleoprotein Sm D1 OS=Homo sapiens OX=9606 GN=SNRPD1 PE=1 SV=1	0	44.981	38	4	36	4	1	119	13.3	11.56	97.15	4	0	0.289101	159.3	150.7	158.5	41	41.9	48.7	6.7585e-06
FALSE	High	Master Protein	Q9UBP0	SPAST	Spastin OS=Homo sapiens OX=9606 GN=SPAST PE=1 SV=1	0	17.753	15	5	12	5	1	616	67.2	9.64	22.5	5	0	0.289184	219.4	159.4	127.8	66.3	12	15	0.0127641
FALSE	High	Master Protein	Q6KCM7	SLC25A25	Calcium-binding mitochondrial carrier protein SCaMC-2 OS=Homo sapiens OX=9606 GN=SLC25A25 PE=1 SV=1	0	16.522	9	3	18	3	1	469	52.6	8.35	29.45	3	0	0.289268	123.5	117.1	116.6	83.2	83.7	75.8	0.000352516
FALSE	High	Master Protein	Q8IYB1	MB21D2	Protein MB21D2 OS=Homo sapiens OX=9606 GN=MB21D2 PE=1 SV=3	0	16.328	10	3	7	3	1	491	55.8	7.03	22.1	3	0	0.289939	155	129.2	156.7	58.7	37	63.4	0.00146202
FALSE	High	Master Protein	Q9UKK3	PARP4	Protein mono-ADP-ribosyltransferase PARP4 OS=Homo sapiens OX=9606 GN=PARP4 PE=1 SV=3	0	35.417	6	7	21	7	1	1724	192.5	5.66	52.93	7	0	0.29036	155.4	177	185.6	27.8	30.7	23.5	9.47749e-05
FALSE	High	Master Protein	Q15386	UBE3C	Ubiquitin-protein ligase E3C OS=Homo sapiens OX=9606 GN=UBE3C PE=1 SV=3	0	41.083	10	7	19	7	1	1083	123.8	6.71	47.36	7	0	0.291036	143	170.4	189.1	35.6	22.7	39.2	0.000700724
FALSE	High	Master Protein	Q9UBF8	PI4KB	Phosphatidylinositol 4-kinase beta OS=Homo sapiens OX=9606 GN=PI4KB PE=1 SV=1	0	39.301	14	7	23	7	1	816	91.3	6.25	53.69	7	0	0.291206	159.2	153.9	162	47.2	28.9	48.9	6.8759e-05
FALSE	High	Master Protein	O43252	PAPSS1	Bifunctional 3'-phosphoadenosine 5'-phosphosulfate synthase 1 OS=Homo sapiens OX=9606 GN=PAPSS1 PE=1 SV=2	0	46.033	16	7	29	7	1	624	70.8	6.86	58.38	7	0	0.291375	157	157.6	163.1	41.6	47.6	33	1.42065e-05
FALSE	High	Master Protein	P49189	ALDH9A1	4-trimethylaminobutyraldehyde dehydrogenase OS=Homo sapiens OX=9606 GN=ALDH9A1 PE=1 SV=3	0	78.898	35	14	62	14	1	494	53.8	5.87	154.37	14	0	0.29146	155	155.4	139.6	54	53.2	42.8	9.38005e-05
FALSE	High	Master Protein	P22570	FDXR	NADPH:adrenodoxin oxidoreductase, mitochondrial OS=Homo sapiens OX=9606 GN=FDXR PE=1 SV=3	0	68.222	31	10	35	10	1	491	53.8	8.44	102.31	10	0	0.29163	170.2	160.4	150	44	39.8	35.5	4.48831e-05
FALSE	High	Master Protein	Q15006	EMC2	ER membrane protein complex subunit 2 OS=Homo sapiens OX=9606 GN=EMC2 PE=1 SV=1	0	34.289	35	7	26	7	1	297	34.8	6.57	69.47	7	0	0.291715	158.1	152.2	148.8	44.3	47.3	49.2	4.17411e-06
FALSE	High	Master Protein	Q9UP95	SLC12A4	Solute carrier family 12 member 4 OS=Homo sapiens OX=9606 GN=SLC12A4 PE=1 SV=2	0	19.497	7	6	15	3	1	1085	120.6	6.44	27.24	6	0	0.291715	165.6	145.5	171.5		48.4	69	0.00404296
FALSE	High	Master Protein	P06493	CDK1	Cyclin-dependent kinase 1 OS=Homo sapiens OX=9606 GN=CDK1 PE=1 SV=3	0	188.184	65	19	276	17	1	297	34.1	8.4	798.08	19	2	0.2918	156.1	157	157.3	43.6	41.7	44.3	1.93676e-08
FALSE	High	Master Protein	Q92769	HDAC2	Histone deacetylase 2 OS=Homo sapiens OX=9606 GN=HDAC2 PE=1 SV=2	0	117.587	30	11	99	6	1	488	55.3	5.91	261.97	11	0	0.2918	130.4	168.4	157.1	36.8	52.7	54.5	0.0011738
FALSE	High	Master Protein	Q7KZI7	MARK2	Serine/threonine-protein kinase MARK2 OS=Homo sapiens OX=9606 GN=MARK2 PE=1 SV=2	0	83.386	31	17	54	11	1	788	87.9	9.72	124.59	17	5	0.291971	142.1	165.5	166	45.5	37.2	43.7	0.000151814
FALSE	High	Master Protein	O76024	WFS1	Wolframin OS=Homo sapiens OX=9606 GN=WFS1 PE=1 SV=2	0	32.277	11	7	16	7	1	890	100.2	8.05	19.17	7	0	0.292227	175.9	130.7	142.1	38.6	42.4	70.2	0.0041529
FALSE	High	Master Protein	P28070	PSMB4	Proteasome subunit beta type-4 OS=Homo sapiens OX=9606 GN=PSMB4 PE=1 SV=4	0	73.141	46	8	65	8	1	264	29.2	5.97	223.92	8	0	0.292312	134.3	153.4	150.9	53.4	52.8	55.2	0.000106277
FALSE	High	Master Protein	P06396	GSN	Gelsolin OS=Homo sapiens OX=9606 GN=GSN PE=1 SV=1	0	213.763	37	23	228	23	1	782	85.6	6.28	701.54	23	0	0.292398	151.2	147.9	150.2	49.4	52.4	49	2.71005e-07
FALSE	High	Master Protein	Q96QU8	XPO6	Exportin-6 OS=Homo sapiens OX=9606 GN=XPO6 PE=1 SV=1	0	14.944	5	4	5	4	1	1125	128.8	6.35	10.75	4	0	0.292398	170.3	147.4	130.3	36.3	40.8	74.9	0.00421298
FALSE	High	Master Protein	Q2TAY7	SMU1	WD40 repeat-containing protein SMU1 OS=Homo sapiens OX=9606 GN=SMU1 PE=1 SV=2	0	124.148	39	15	97	15	1	513	57.5	7.18	234.28	15	0	0.292654	147.4	152.2	151.7	50.8	47.6	50.4	6.43921e-07
FALSE	High	Master Protein	O00743	PPP6C	Serine/threonine-protein phosphatase 6 catalytic subunit OS=Homo sapiens OX=9606 GN=PPP6C PE=1 SV=1	0	56.681	39	9	42	9	1	305	35.1	5.69	114.1	9	0	0.293169	150.1	143.1	137.7	53.4	58.6	57.1	2.3811e-05
FALSE	High	Master Protein	P14866	HNRNPL	Heterogeneous nuclear ribonucleoprotein L OS=Homo sapiens OX=9606 GN=HNRNPL PE=1 SV=2	0	282.486	47	21	261	20	1	589	64.1	8.22	806.08	21	1	0.293427	135.9	147.8	144.3	55.5	59.2	57.3	2.06981e-05
FALSE	High	Master Protein	Q9Y679	AUP1	Lipid droplet-regulating VLDL assembly factor AUP1 OS=Homo sapiens OX=9606 GN=AUP1 PE=1 SV=2	0	51.71	32	9	55	9	1	410	45.8	8.65	112.25	9	0	0.294118	191.9	140.1	117.2	64.9	45.1	40.8	0.0129768
FALSE	High	Master Protein	P49840	GSK3A	Glycogen synthase kinase-3 alpha OS=Homo sapiens OX=9606 GN=GSK3A PE=1 SV=2	0	51.052	26	8	34	6	1	483	50.9	8.75	104.68	8	0	0.294464	175.2	151.8	166.4	41.3	33	32.3	6.40662e-05
FALSE	High	Master Protein	Q96GX5	MASTL	Serine/threonine-protein kinase greatwall OS=Homo sapiens OX=9606 GN=MASTL PE=1 SV=1	0	35.837	13	7	16	6	1	879	97.3	5.99	40.57	7	0	0.295334	210.2	154.4	147.2	20.4	30.6	37.2	0.00232872
FALSE	High	Master Protein	Q6PIU2	NCEH1	Neutral cholesterol ester hydrolase 1 OS=Homo sapiens OX=9606 GN=NCEH1 PE=1 SV=3	0	103.075	37	13	93	13	1	408	45.8	7.23	269	13	0	0.295508	148.9	146.1	159.5	50.9	48.1	46.5	1.76621e-05
FALSE	High	Master Protein	P11310	ACADM	Medium-chain specific acyl-CoA dehydrogenase, mitochondrial OS=Homo sapiens OX=9606 GN=ACADM PE=1 SV=1	0	23.822	16	5	15	5	1	421	46.6	8.37	37.22	5	0	0.295596	176.5	154.8	162.9	50.9	27.5	27.5	0.000209261
FALSE	High	Master Protein	P51116	FXR2	Fragile X mental retardation syndrome-related protein 2 OS=Homo sapiens OX=9606 GN=FXR2 PE=1 SV=2	0	107.478	32	14	66	12	1	673	74.2	6.23	194.38	14	1	0.296209	150.9	160.6	160.1	39.9	47.3	41.1	8.02303e-06
FALSE	High	Master Protein	Q8NCA5	FAM98A	Protein FAM98A OS=Homo sapiens OX=9606 GN=FAM98A PE=1 SV=2	0	91.953	36	11	58	10	1	518	55.2	8.95	203.71	11	0	0.296209	141.3	160.2	153.7	46.8	47.6	50.5	5.26185e-05
FALSE	High	Master Protein	P49915	GMPS	GMP synthase [glutamine-hydrolyzing] OS=Homo sapiens OX=9606 GN=GMPS PE=1 SV=1	0	248.474	64	34	173	34	1	693	76.7	6.87	462.43	34	0	0.296912	144.3	155	168.1	39.1	48.3	45.2	0.000112289
FALSE	High	Master Protein	Q04206	RELA	Transcription factor p65 OS=Homo sapiens OX=9606 GN=RELA PE=1 SV=2	0	80.676	29	13	116	13	1	551	60.2	5.68	244.58	13	0	0.297265	158.5	164.1	156.1	35.1	42.9	43.3	4.80744e-06
FALSE	High	Master Protein	Q9BPX6	MICU1	Calcium uptake protein 1, mitochondrial OS=Homo sapiens OX=9606 GN=MICU1 PE=1 SV=1	0	35.313	14	5	12	5	1	476	54.3	8.41	43.75	5	0	0.297619	189.2	119.9	147.9	52.5	44.4	46	0.00668479
FALSE	High	Master Protein	P34810	CD68	Macrosialin OS=Homo sapiens OX=9606 GN=CD68 PE=1 SV=2	0.002	5.57	6	1	1	1	1	354	37.4	8.87	0	1	0	0.297885	119.9	177.7	165.4	53	40.1	43.9	0.00378879
FALSE	High	Master Protein	Q2PZI1	DPY19L1	Probable C-mannosyltransferase DPY19L1 OS=Homo sapiens OX=9606 GN=DPY19L1 PE=2 SV=1	0	8.746	4	2	3	2	1	675	77.3	8.95	6.35	2	0	0.298329	186.1	114.2	160.1	55.6	45.4	38.6	0.00774739
FALSE	High	Master Protein	Q9UI26	IPO11	Importin-11 OS=Homo sapiens OX=9606 GN=IPO11 PE=1 SV=1	0	68.442	16	13	42	13	1	975	112.5	5.25	94.85	13	0	0.299133	146.2	173.7	200.1	27.9	28.5	23.6	0.000719821
FALSE	High	Master Protein	P62745	RHOB	Rho-related GTP-binding protein RhoB OS=Homo sapiens OX=9606 GN=RHOB PE=1 SV=1	0	33.047	46	6	35	4	1	196	22.1	5.24	98.45	6	0	0.29967	174.6	196.2	196.2	10.2	11.3	11.5	1.59881e-05
FALSE	High	Master Protein	Q9NVH2	INTS7	Integrator complex subunit 7 OS=Homo sapiens OX=9606 GN=INTS7 PE=1 SV=1	0	59.739	17	10	25	10	1	962	106.8	8.02	64.95	10	0	0.29976	99	147.2	174.9	31.8	79.3	67.9	0.0377554
FALSE	High	Master Protein	Q13131	PRKAA1	5'-AMP-activated protein kinase catalytic subunit alpha-1 OS=Homo sapiens OX=9606 GN=PRKAA1 PE=1 SV=4	0	128.786	39	15	93	15	1	559	64	8.12	296.59	15	0	0.29985	160.5	153.9	150.2	45	43.3	47.1	4.35013e-06
FALSE	High	Master Protein	Q9NPI6	DCP1A	mRNA-decapping enzyme 1A OS=Homo sapiens OX=9606 GN=DCP1A PE=1 SV=3	0	71.217	37	12	39	12	1	582	63.2	6.25	96.85	12	0	0.29994	143.2	140	148	70.3	59.8	38.6	0.00080655
FALSE	High	Master Protein	Q04828	AKR1C1	Aldo-keto reductase family 1 member C1 OS=Homo sapiens OX=9606 GN=AKR1C1 PE=1 SV=1	0	45.084	27	7	37	3	1	323	36.8	7.88	82.38	7	4	0.29994	179.7	155.9	140.3	33.4	48.5	42.2	0.000668281
FALSE	High	Master Protein	Q8TCS8	PNPT1	Polyribonucleotide nucleotidyltransferase 1, mitochondrial OS=Homo sapiens OX=9606 GN=PNPT1 PE=1 SV=2	0	90.992	28	15	54	15	1	783	85.9	7.77	131.56	15	0	0.30012	153	144.2	140.6	59.1	56.2	46.8	6.15667e-05
FALSE	High	Master Protein	Q9BQA1	WDR77	Methylosome protein 50 OS=Homo sapiens OX=9606 GN=WDR77 PE=1 SV=1	0	82.507	45	10	76	10	1	342	36.7	5.17	255.75	10	0	0.30012	149.8	155.5	140.5	50.7	53.2	50.3	2.63367e-05
FALSE	High	Master Protein	Q15437	SEC23B	Protein transport protein Sec23B OS=Homo sapiens OX=9606 GN=SEC23B PE=1 SV=2	0	150.508	32	19	98	16	1	767	86.4	6.89	276.85	19	2	0.30021	156.9	160.3	145.1	42.7	46.6	48.5	2.51689e-05
FALSE	High	Master Protein	Q04864	REL	Proto-oncogene c-Rel OS=Homo sapiens OX=9606 GN=REL PE=1 SV=1	0	25.731	14	7	18	6	1	619	68.5	5.86	29	7	0	0.300391	143.4	150	162.8	53	42	48.7	9.04212e-05
FALSE	High	Master Protein	Q9NWZ3	IRAK4	Interleukin-1 receptor-associated kinase 4 OS=Homo sapiens OX=9606 GN=IRAK4 PE=1 SV=1	0	11.647	7	2	2	2	1	460	51.5	5.41	5.97	2	0	0.300752	156.9	193.3	140.8	33.8	35.3	40	0.00123977
FALSE	High	Master Protein	P00387	CYB5R3	NADH-cytochrome b5 reductase 3 OS=Homo sapiens OX=9606 GN=CYB5R3 PE=1 SV=3	0	113.935	67	12	79	12	1	301	34.2	7.59	184.41	12	0	0.300933	160.5	147.8	144.1	46	49.4	52.2	4.29813e-05
FALSE	High	Master Protein	P35998	PSMC2	26S proteasome regulatory subunit 7 OS=Homo sapiens OX=9606 GN=PSMC2 PE=1 SV=3	0	240.656	73	31	324	31	1	433	48.6	5.95	854.72	31	0	0.301296	146.7	149.5	146.9	54.7	52.7	49.4	7.39495e-07
FALSE	High	Master Protein	P03886	MT-ND1	NADH-ubiquinone oxidoreductase chain 1 OS=Homo sapiens OX=9606 GN=MT-ND1 PE=1 SV=1	0	15.211	9	3	9	3	1	318	35.6	6.55	28.69	3	0	0.301568	135.4	179.8	137.4	33.8	56.3	57.4	0.00343439
FALSE	High	Master Protein	Q9Y4R8	TELO2	Telomere length regulation protein TEL2 homolog OS=Homo sapiens OX=9606 GN=TELO2 PE=1 SV=2	0	65.193	20	12	28	12	1	837	91.7	5.76	67.99	12	0	0.302024	136.8	178	140.8	43.4	43.2	57.7	0.00175297
FALSE	High	Master Protein	P61764	STXBP1	Syntaxin-binding protein 1 OS=Homo sapiens OX=9606 GN=STXBP1 PE=1 SV=1	0	67.764	30	12	35	12	1	594	67.5	6.96	89.09	12	0	0.302572	214.4	141.9	148.3	31.7	31.4	32.3	0.00416595
FALSE	High	Master Protein	O60921	HUS1	Checkpoint protein HUS1 OS=Homo sapiens OX=9606 GN=HUS1 PE=1 SV=1	0	35.339	24	5	15	5	1	280	31.7	6.84	38.76	5	0	0.302572	131.3	156.2	177	31.6	31.8	72.1	0.00435772
FALSE	High	Master Protein	Q96EK5	KIFBP	KIF-binding protein OS=Homo sapiens OX=9606 GN=KIFBP PE=1 SV=1	0	84.847	31	14	62	14	1	621	71.8	5.49	171.84	14	0	0.303122	160.2	149.9	158	40.8	45.9	45.2	5.76935e-06
FALSE	High	Master Protein	Q8TC07	TBC1D15	TBC1 domain family member 15 OS=Homo sapiens OX=9606 GN=TBC1D15 PE=1 SV=2	0	59.953	23	13	36	13	1	691	79.4	5.67	81.38	13	0	0.303122	126.2	168	166.2	44	47.1	48.6	0.00145963
FALSE	High	Master Protein	Q9NYK5	MRPL39	39S ribosomal protein L39, mitochondrial OS=Homo sapiens OX=9606 GN=MRPL39 PE=1 SV=3	0	28.349	25	8	22	8	1	338	38.7	7.65	47.15	8	0	0.303122	121.7	125.3	117.1	66.8	75.6	93.4	0.00637995
FALSE	High	Master Protein	Q7Z739	YTHDF3	YTH domain-containing family protein 3 OS=Homo sapiens OX=9606 GN=YTHDF3 PE=1 SV=1	0	74.856	33	12	72	7	1	585	63.8	9.04	179.45	12	5	0.303214	153.7	154.2	158.5	43.1	46.3	44.2	4.05558e-07
FALSE	High	Master Protein	Q96DU7	ITPKC	Inositol-trisphosphate 3-kinase C OS=Homo sapiens OX=9606 GN=ITPKC PE=1 SV=1	0	40.953	22	8	14	8	1	683	75.2	5.14	34.28	8	0	0.303767	168.7	143.9	142.2	67.4	35.8	42	0.00132975
FALSE	High	Master Protein	O75127	PTCD1	Pentatricopeptide repeat-containing protein 1, mitochondrial OS=Homo sapiens OX=9606 GN=PTCD1 PE=1 SV=2	0	26.79	11	6	20	6	1	700	78.8	8.59	41.27	6	0	0.303859	148.1	139.1	150.5	66.1	51.2	44.9	0.000215316
FALSE	High	Master Protein	Q12972	PPP1R8	Nuclear inhibitor of protein phosphatase 1 OS=Homo sapiens OX=9606 GN=PPP1R8 PE=1 SV=2	0	58.555	37	9	30	9	1	351	38.5	7.37	70.37	9	0	0.303951	155.9	178	164.6	23.7	35.3	42.4	9.59678e-05
FALSE	High	Master Protein	Q9H7D7	WDR26	WD repeat-containing protein 26 OS=Homo sapiens OX=9606 GN=WDR26 PE=1 SV=3	0	122.174	35	14	58	14	1	661	72.1	6.16	180.48	14	0	0.304136	168.6	161.6	148.4	36.1	45.1	40.3	5.12833e-05
FALSE	High	Master Protein	Q5BJD5	TMEM41B	Transmembrane protein 41B OS=Homo sapiens OX=9606 GN=TMEM41B PE=1 SV=1	0	24.671	9	2	18	2	1	291	32.5	9.58	61.41	2	0	0.304136	148.7	144.8	167.6	34.7	57.1	47.1	0.000358717
FALSE	High	Master Protein	Q9UHR4	BAIAP2L1	Brain-specific angiogenesis inhibitor 1-associated protein 2-like protein 1 OS=Homo sapiens OX=9606 GN=BAIAP2L1 PE=1 SV=2	0	71.502	36	14	48	14	1	511	56.8	8.68	128.24	14	0	0.304229	152.1	168.9	138.2	41	47.9	51.9	0.000354912
FALSE	High	Master Protein	Q8NBM4	UBAC2	Ubiquitin-associated domain-containing protein 2 OS=Homo sapiens OX=9606 GN=UBAC2 PE=1 SV=1	0	20.111	18	4	14	4	1	344	38.9	9.01	30.8	4	0	0.304507	179.3	195.9	183.5	13.9	13.3	14.1	4.17756e-06
FALSE	High	Master Protein	Q99570	PIK3R4	Phosphoinositide 3-kinase regulatory subunit 4 OS=Homo sapiens OX=9606 GN=PIK3R4 PE=1 SV=3	0	70.118	17	16	41	16	1	1358	153	7.17	99.99	16	0	0.304785	143.4	152.6	166.8	35.5	50.4	51.3	0.00021868
FALSE	High	Master Protein	Q86SE9	PCGF5	Polycomb group RING finger protein 5 OS=Homo sapiens OX=9606 GN=PCGF5 PE=1 SV=1	0.003	4.98	4	1	3	1	1	256	29.7	6.52	9.77	1	0	0.305437	196.1	129.9	141.8	60	54.6	17.6	0.0100687
FALSE	High	Master Protein	Q9NRL2	BAZ1A	Bromodomain adjacent to zinc finger domain protein 1A OS=Homo sapiens OX=9606 GN=BAZ1A PE=1 SV=2	0	91.04	17	18	44	18	1	1556	178.6	6.6	85.64	18	0	0.305623	150.9	171	169.3	38.6	37	33.2	4.31774e-05
FALSE	High	Master Protein	P49757	NUMB	Protein numb homolog OS=Homo sapiens OX=9606 GN=NUMB PE=1 SV=2	0	39.662	18	7	23	5	1	651	70.8	8.51	54.65	7	2	0.305623	141.1	165.1	143.6	45.2	48	57	0.000287769
FALSE	High	Master Protein	P13196	ALAS1	5-aminolevulinate synthase, nonspecific, mitochondrial OS=Homo sapiens OX=9606 GN=ALAS1 PE=1 SV=2	0	76.622	30	12	32	12	1	640	70.5	8.46	81.91	12	0	0.305904	171.7	201.4	195.7	8.2	11.2	11.8	4.03956e-05
FALSE	High	Master Protein	O15143	ARPC1B	Actin-related protein 2/3 complex subunit 1B OS=Homo sapiens OX=9606 GN=ARPC1B PE=1 SV=3	0	154.144	46	14	114	13	1	372	40.9	8.35	379.29	14	1	0.306185	149.7	161.4	153.4	47.2	46.2	42.2	8.37251e-06
FALSE	High	Master Protein	O94776	MTA2	Metastasis-associated protein MTA2 OS=Homo sapiens OX=9606 GN=MTA2 PE=1 SV=1	0	127.806	47	23	120	20	1	668	75	9.66	257.3	23	4	0.306654	153.3	145.7	145.1	55.1	52.7	47.9	9.12573e-06
FALSE	High	Master Protein	Q8N4L2	PIP4P2	Type 2 phosphatidylinositol 4,5-bisphosphate 4-phosphatase OS=Homo sapiens OX=9606 GN=PIP4P2 PE=1 SV=1	0	16.979	25	4	12	3	1	257	28.1	8.68	25.03	4	0	0.306843	93	182.5	190.2	47.4	33.1	53.8	0.0254711
FALSE	High	Master Protein	P62380	TBPL1	TATA box-binding protein-like 1 OS=Homo sapiens OX=9606 GN=TBPL1 PE=1 SV=1	0	20.054	24	3	8	3	1	186	20.9	9.54	25.69	3	0	0.306937	86.1	165.7	181.7	43.3	74.4	48.8	0.0457524
FALSE	High	Master Protein	Q8N335	GPD1L	Glycerol-3-phosphate dehydrogenase 1-like protein OS=Homo sapiens OX=9606 GN=GPD1L PE=1 SV=1	0	12.409	11	3	7	3	1	351	38.4	7.02	13.04	3	0	0.307503	164.3	148.7	128.5	45.9	62.6	50	0.00121022
FALSE	High	Master Protein	Q9NRX5	SERINC1	Serine incorporator 1 OS=Homo sapiens OX=9606 GN=SERINC1 PE=1 SV=1	0	22.175	9	3	16	3	1	453	50.5	5.85	51.4	3	0	0.307882	149.9	149.6	151.4	49	48.3	51.7	1.12031e-07
FALSE	High	Master Protein	Q9UBY8	CLN8	Protein CLN8 OS=Homo sapiens OX=9606 GN=CLN8 PE=1 SV=3	0.001	6.947	6	1	3	1	1	286	32.8	8.21	10.72	1	0	0.308071	121.1	147.1	195.7	52.4	23.4	60.3	0.0112747
FALSE	High	Master Protein	Q13724	MOGS	Mannosyl-oligosaccharide glucosidase OS=Homo sapiens OX=9606 GN=MOGS PE=1 SV=5	0	78.892	20	11	65	11	1	837	91.9	8.9	184.69	11	0	0.308166	134.8	158.6	135	57.1	55.7	58.8	0.000422031
FALSE	High	Master Protein	O00400	SLC33A1	Acetyl-coenzyme A transporter 1 OS=Homo sapiens OX=9606 GN=SLC33A1 PE=1 SV=1	0	8.768	5	2	6	2	1	549	60.9	7.33	17.5	2	0	0.308166	172.5	174.6	155	61.3	24.3	12.2	0.0010937
FALSE	High	Master Protein	Q9ULC4	MCTS1	Malignant T-cell-amplified sequence 1 OS=Homo sapiens OX=9606 GN=MCTS1 PE=1 SV=1	0	72.604	45	7	67	7	1	181	20.5	8.82	172.23	7	0	0.308452	165.5	154.8	151.7	39	41	47.9	2.0958e-05
FALSE	High	Master Protein	O15382	BCAT2	Branched-chain-amino-acid aminotransferase, mitochondrial OS=Homo sapiens OX=9606 GN=BCAT2 PE=1 SV=2	0	50.139	24	8	39	8	1	392	44.3	8.65	96.05	8	0	0.308452	149	167.7	119.8	47.9	49.6	66	0.00380672
FALSE	High	Master Protein	Q9GZP4	PITHD1	PITH domain-containing protein 1 OS=Homo sapiens OX=9606 GN=PITHD1 PE=1 SV=1	0	78.937	52	7	75	7	1	211	24.2	5.74	190.77	7	0	0.308737	153.9	145.8	149.8	52.6	47.8	50.1	3.30339e-06
FALSE	High	Master Protein	Q13325	IFIT5	Interferon-induced protein with tetratricopeptide repeats 5 OS=Homo sapiens OX=9606 GN=IFIT5 PE=1 SV=1	0	27.91	17	5	12	5	1	482	55.8	7.4	36.75	5	0	0.308737	184.9	137	159.2	39.3	34.4	45.3	0.00104894
FALSE	High	Master Protein	O96019	ACTL6A	Actin-like protein 6A OS=Homo sapiens OX=9606 GN=ACTL6A PE=1 SV=1	0	131.564	41	14	111	14	1	429	47.4	5.6	341.48	14	0	0.308833	145.5	144.3	146.5	59.9	52.5	51.2	5.23952e-06
FALSE	High	Master Protein	Q93034	CUL5	Cullin-5 OS=Homo sapiens OX=9606 GN=CUL5 PE=1 SV=4	0	36.692	12	9	26	9	1	780	90.9	7.94	46.72	9	0	0.30931	150.6	119.3	181	30.5	48.6	69.9	0.00890345
FALSE	High	Master Protein	Q9H7B2	RPF2	Ribosome production factor 2 homolog OS=Homo sapiens OX=9606 GN=RPF2 PE=1 SV=2	0	60.302	38	10	48	10	1	306	35.6	9.99	119.51	10	0	0.309598	160.2	144.2	143.4	32.1	59.6	60.6	0.000808331
FALSE	High	Master Protein	Q7L1V2	MON1B	Vacuolar fusion protein MON1 homolog B OS=Homo sapiens OX=9606 GN=MON1B PE=1 SV=1	0	16.395	12	4	7	4	1	547	59.2	6.29	11.81	4	0	0.309885	200.2	147.9	125.5	47.7	40.5	38.2	0.00657918
FALSE	High	Master Protein	P29218	IMPA1	Inositol monophosphatase 1 OS=Homo sapiens OX=9606 GN=IMPA1 PE=1 SV=1	0	94.345	49	13	50	13	1	277	30.2	5.26	164.79	13	0	0.309981	177.7	134.1	140.2	41.5	55.3	51.2	0.00205645
FALSE	High	Master Protein	Q9Y3T9	NOC2L	Nucleolar complex protein 2 homolog OS=Homo sapiens OX=9606 GN=NOC2L PE=1 SV=4	0	42.079	16	12	48	12	1	749	84.9	5.62	83.75	12	0	0.310174	141.3	153.5	154.1	41.8	48.9	60.5	0.000132965
FALSE	High	Master Protein	Q9UMS4	PRPF19	Pre-mRNA-processing factor 19 OS=Homo sapiens OX=9606 GN=PRPF19 PE=1 SV=1	0	208.407	60	16	181	16	1	504	55.1	6.61	546.74	16	0	0.310463	154.9	150.7	145	47.3	51.1	50.9	5.57507e-06
FALSE	High	Master Protein	O43747	AP1G1	AP-1 complex subunit gamma-1 OS=Homo sapiens OX=9606 GN=AP1G1 PE=1 SV=5	0	187.028	38	24	151	24	1	822	91.3	6.8	405.45	24	0	0.310655	151.6	150.6	148	49.9	48.2	51.7	2.81202e-07
FALSE	High	Master Protein	Q9NX20	MRPL16	39S ribosomal protein L16, mitochondrial OS=Homo sapiens OX=9606 GN=MRPL16 PE=1 SV=1	0	33.986	25	5	20	5	1	251	28.4	10.13	47.71	5	0	0.310655	176.1	135.8	108.3	56.2	64.7	58.9	0.0156359
FALSE	High	Master Protein	P04920	SLC4A2	Anion exchange protein 2 OS=Homo sapiens OX=9606 GN=SLC4A2 PE=1 SV=4	0	11.324	4	2	3	2	1	1241	136.9	6.29	5.32	2	0	0.310655	156.9	196.9	124.6	19.6	30.6	71.4	0.0104774
FALSE	High	Master Protein	Q58A45	PAN3	PAN2-PAN3 deadenylation complex subunit PAN3 OS=Homo sapiens OX=9606 GN=PAN3 PE=1 SV=3	0.006	3.798	1	1	1	1	1	887	95.6	8.57	2.17	1	0	0.310655	125	169	162.5	50.6	59.4	33.4	0.0026553
FALSE	High	Master Protein	P09913	IFIT2	Interferon-induced protein with tetratricopeptide repeats 2 OS=Homo sapiens OX=9606 GN=IFIT2 PE=1 SV=1	0	79.301	38	15	49	15	1	472	54.6	6.76	122.13	15	0	0.310752	169.1	176.1	167.9	34.6	23.9	28.5	3.82071e-06
FALSE	High	Master Protein	P36952	SERPINB5	Serpin B5 OS=Homo sapiens OX=9606 GN=SERPINB5 PE=1 SV=2	0	245.442	77	23	361	23	1	375	42.1	6.05	1082.11	23	0	0.311333	130.4	127.3	131.8	72	71	67.7	5.64145e-06
FALSE	High	Master Protein	Q9H2H8	PPIL3	Peptidyl-prolyl cis-trans isomerase-like 3 OS=Homo sapiens OX=9606 GN=PPIL3 PE=1 SV=1	0	8.631	12	1	6	1	1	161	18.1	6.79	27.25	1	0	0.311429	152.7	169.9	162.8	53	9.1	52.5	0.00130208
FALSE	High	Master Protein	Q6R327	RICTOR	Rapamycin-insensitive companion of mTOR OS=Homo sapiens OX=9606 GN=RICTOR PE=1 SV=1	0	67.719	11	12	29	12	1	1708	192.1	7.47	75.99	12	0	0.311818	150.1	174.2	151.7	37	45.7	41.4	0.000137128
FALSE	High	Master Protein	Q8NHQ9	DDX55	ATP-dependent RNA helicase DDX55 OS=Homo sapiens OX=9606 GN=DDX55 PE=1 SV=3	0	32.029	13	5	15	5	1	600	68.5	9.25	46.52	5	0	0.311818	202.5	127.9	153.1	21.4	42.8	52.3	0.00672909
FALSE	High	Master Protein	P30043	BLVRB	Flavin reductase (NADPH) OS=Homo sapiens OX=9606 GN=BLVRB PE=1 SV=3	0	78.4	56	7	40	7	1	206	22.1	7.65	109.05	7	0	0.311915	151.3	154	145.6	60	33	56	0.000329193
FALSE	High	Master Protein	P30405	PPIF	Peptidyl-prolyl cis-trans isomerase F, mitochondrial OS=Homo sapiens OX=9606 GN=PPIF PE=1 SV=1	0	30.681	48	6	23	5	1	207	22	9.38	57.97	6	0	0.311915	185.5	164.6	125.2	37.7	41.1	45.8	0.00280079
FALSE	High	Master Protein	P25098	GRK2	Beta-adrenergic receptor kinase 1 OS=Homo sapiens OX=9606 GN=GRK2 PE=1 SV=2	0	23.941	9	3	10	3	1	689	79.5	7.28	33.67	3	0	0.311915	156.1	152.4	162.6	35.1	41.2	52.5	4.22834e-05
FALSE	High	Master Protein	P49406	MRPL19	39S ribosomal protein L19, mitochondrial OS=Homo sapiens OX=9606 GN=MRPL19 PE=1 SV=2	0	27.443	21	5	16	5	1	292	33.5	9.5	32.92	5	0	0.312891	91.6	135.3	152.4	77.7	72	71	0.0440665
FALSE	High	Master Protein	Q2TBE0	CWF19L2	CWF19-like protein 2 OS=Homo sapiens OX=9606 GN=CWF19L2 PE=1 SV=4	0	20.356	9	6	10	6	1	894	103.7	8.65	10.72	6	0	0.312891	105.5	171.7	203.8	20.8	58	40.1	0.0173934
FALSE	High	Master Protein	Q96S97	MYADM	Myeloid-associated differentiation marker OS=Homo sapiens OX=9606 GN=MYADM PE=1 SV=2	0	24.271	18	4	34	4	1	322	35.3	8.15	65.23	4	0	0.312989	133.8	151.9	115.9	56.6	74.1	67.8	0.00427448
FALSE	High	Master Protein	P00414	MT-CO3	Cytochrome c oxidase subunit 3 OS=Homo sapiens OX=9606 GN=MT-CO3 PE=1 SV=2	0	16.158	5	1	7	1	1	261	29.9	7.31	6.01	1	0	0.312989	148.3	164.4	144.9	44.4	46.5	51.5	7.92166e-05
FALSE	High	Master Protein	Q9Y2X0	MED16	Mediator of RNA polymerase II transcription subunit 16 OS=Homo sapiens OX=9606 GN=MED16 PE=1 SV=2	0	23.224	9	6	11	6	1	877	96.7	7.37	22.69	6	0	0.313087	137.9	116.3	175	13	67.7	90	0.0393762
FALSE	High	Master Protein	Q9P003	CNIH4	Protein cornichon homolog 4 OS=Homo sapiens OX=9606 GN=CNIH4 PE=1 SV=1	0	25.959	14	1	27	1	1	139	16.1	6.65	66.42	1	0	0.313185	158.1	151.2	142.4	46.7	52.6	49.1	3.14356e-05
FALSE	High	Master Protein	Q96RP9	GFM1	Elongation factor G, mitochondrial OS=Homo sapiens OX=9606 GN=GFM1 PE=1 SV=2	0	98.629	32	18	66	18	1	751	83.4	7.01	168.75	18	0	0.313578	147.4	149.9	141.3	57.2	55	49.2	1.21685e-05
FALSE	High	Master Protein	O00267	SUPT5H	Transcription elongation factor SPT5 OS=Homo sapiens OX=9606 GN=SUPT5H PE=1 SV=1	0	278.897	41	36	212	36	1	1087	120.9	5.06	568.96	36	0	0.314169	155	142.9	147.1	52.2	50.9	52.1	1.11095e-05
FALSE	High	Master Protein	Q96JG6	VPS50	Syndetin OS=Homo sapiens OX=9606 GN=VPS50 PE=1 SV=3	0	44.623	10	7	28	7	1	964	111.1	6.2	76.32	7	0	0.314367	152.4	143.6	148.9	49.1	55.8	50.4	7.9253e-06
FALSE	High	Master Protein	O14908	GIPC1	PDZ domain-containing protein GIPC1 OS=Homo sapiens OX=9606 GN=GIPC1 PE=1 SV=2	0	66.084	40	12	52	12	1	333	36	6.28	143.94	12	0	0.314663	122.3	125.1	126.7	71.8	77	77.2	2.27621e-05
FALSE	High	Master Protein	Q8IZH2	XRN1	5'-3' exoribonuclease 1 OS=Homo sapiens OX=9606 GN=XRN1 PE=1 SV=1	0	42.587	8	9	20	9	1	1706	194	7.21	42.07	9	0	0.314762	173.6	157.1	108.1	69.3	60.5	31.4	0.0152775
FALSE	High	Master Protein	Q96PU5	NEDD4L	E3 ubiquitin-protein ligase NEDD4-like OS=Homo sapiens OX=9606 GN=NEDD4L PE=1 SV=2	0	46.334	14	9	21	8	1	975	111.9	5.82	45.39	9	0	0.315358	134.1	163.5	153.9	52.3	49	47.1	0.000326773
FALSE	High	Master Protein	P04075	ALDOA	Fructose-bisphosphate aldolase A OS=Homo sapiens OX=9606 GN=ALDOA PE=1 SV=2	0	368.05	79	28	670	25	1	364	39.4	8.09	2044.54	28	3	0.315457	134.9	140	140.4	61.9	61.5	61.4	1.71068e-06
FALSE	High	Master Protein	Q9HCS7	XAB2	Pre-mRNA-splicing factor SYF1 OS=Homo sapiens OX=9606 GN=XAB2 PE=1 SV=2	0	73.228	25	16	39	16	1	855	99.9	6.23	95.5	16	0	0.316056	162.1	158	142.7	42.6	49.7	44.9	6.50704e-05
FALSE	High	Master Protein	P43357	MAGEA3	Melanoma-associated antigen 3 OS=Homo sapiens OX=9606 GN=MAGEA3 PE=1 SV=1	0	64.114	32	8	63	5	1	314	34.7	4.59	158.46	8	3	0.316356	172.7	159.6	155.4	34.7	40.5	37.1	2.17058e-05
FALSE	High	Master Protein	P00966	ASS1	Argininosuccinate synthase OS=Homo sapiens OX=9606 GN=ASS1 PE=1 SV=2	0.001	7.594	7	3	4	3	1	412	46.5	8.02	4.44	3	0	0.316656	190.6	153.6	110.9	50.5	44.1	50.3	0.0110593
FALSE	High	Master Protein	Q7Z333	SETX	Probable helicase senataxin OS=Homo sapiens OX=9606 GN=SETX PE=1 SV=4	0	44.686	6	12	30	11	1	2677	302.7	7.17	42.28	12	0	0.316756	164.3	174.8	137.8	37.4	54.6	31.2	0.000830424
FALSE	High	Master Protein	Q15678	PTPN14	Tyrosine-protein phosphatase non-receptor type 14 OS=Homo sapiens OX=9606 GN=PTPN14 PE=1 SV=2	0	16.363	4	3	3	3	1	1187	135.2	8.31	9	3	0	0.316756	176.9	115.2	200.8		59.8	47.3	0.0446905
FALSE	High	Master Protein	Q14573	ITPR3	Inositol 1,4,5-trisphosphate receptor type 3 OS=Homo sapiens OX=9606 GN=ITPR3 PE=1 SV=2	0	255.262	25	43	135	41	1	2671	303.9	6.48	308.1	43	2	0.317058	149.9	150.4	138.1	44.8	59.2	57.6	0.000109652
FALSE	High	Master Protein	Q86TI2	DPP9	Dipeptidyl peptidase 9 OS=Homo sapiens OX=9606 GN=DPP9 PE=1 SV=3	0	55.428	16	10	33	10	1	863	98.2	6.46	74.59	10	0	0.317058	142.8	171.6	164.3	49.1	34	38.3	0.000256963
FALSE	High	Master Protein	Q9P253	VPS18	Vacuolar protein sorting-associated protein 18 homolog OS=Homo sapiens OX=9606 GN=VPS18 PE=1 SV=2	0	31.947	10	6	12	6	1	973	110.1	6.07	24.85	6	0	0.31736	169.2	178.8	136.6	34.3	43.5	37.7	0.000705754
FALSE	High	Master Protein	P45983	MAPK8	Mitogen-activated protein kinase 8 OS=Homo sapiens OX=9606 GN=MAPK8 PE=1 SV=2	0	32.045	20	8	22	5	1	427	48.3	6.89	35.07	8	2	0.31746	148.6	145.8	145.1	58.1	52.1	50.3	3.58559e-06
FALSE	High	Master Protein	Q6YN16	HSDL2	Hydroxysteroid dehydrogenase-like protein 2 OS=Homo sapiens OX=9606 GN=HSDL2 PE=1 SV=1	0	101.049	48	14	65	14	1	418	45.4	7.99	213.09	14	0	0.317561	155	140.8	143.8	67.7	50.7	42	0.000431962
FALSE	High	Master Protein	O95825	CRYZL1	Quinone oxidoreductase-like protein 1 OS=Homo sapiens OX=9606 GN=CRYZL1 PE=1 SV=2	0	16.585	12	3	6	3	1	349	38.7	5.78	13.05	3	0	0.317561	187.3	187.1	163	7.4	21.2	34.1	0.000143571
FALSE	High	Master Protein	O15460	P4HA2	Prolyl 4-hydroxylase subunit alpha-2 OS=Homo sapiens OX=9606 GN=P4HA2 PE=1 SV=1	0	85.317	31	13	48	13	1	535	60.9	5.71	136.51	13	0	0.317864	149.6	150.6	148.5	54.1	53.1	44.2	6.51452e-06
FALSE	High	Master Protein	Q9H1D9	POLR3F	DNA-directed RNA polymerase III subunit RPC6 OS=Homo sapiens OX=9606 GN=POLR3F PE=1 SV=1	0	11.761	12	3	5	3	1	316	35.7	6.11	4.2	3	0	0.317864	125.6	156.6	146.6	40.7	61.7	68.8	0.00230643
FALSE	High	Master Protein	Q9Y4P8	WIPI2	WD repeat domain phosphoinositide-interacting protein 2 OS=Homo sapiens OX=9606 GN=WIPI2 PE=1 SV=1	0	53.591	28	7	26	7	1	454	49.4	6.46	79.31	7	0	0.318066	135.8	167.1	160.2	53.2	32.6	51	0.000702667
FALSE	High	Master Protein	Q9BW27	NUP85	Nuclear pore complex protein Nup85 OS=Homo sapiens OX=9606 GN=NUP85 PE=1 SV=1	0	114.259	30	15	57	15	1	656	75	5.55	167.33	15	0	0.318167	131.4	183.6	138.2	48.9	51.1	46.7	0.00340753
FALSE	High	Master Protein	Q8WUA4	GTF3C2	General transcription factor 3C polypeptide 2 OS=Homo sapiens OX=9606 GN=GTF3C2 PE=1 SV=2	0	65.088	25	15	51	14	1	911	100.6	7.31	93.57	15	0	0.31837	138.7	155.8	139.3	56	56.4	53.8	9.47537e-05
FALSE	High	Master Protein	Q9NTK5	OLA1	Obg-like ATPase 1 OS=Homo sapiens OX=9606 GN=OLA1 PE=1 SV=2	0	155.25	57	21	167	21	1	396	44.7	7.81	376.77	21	0	0.318776	142.2	148.3	154.1	52.2	49.5	53.7	1.21978e-05
FALSE	High	Master Protein	P18031	PTPN1	Tyrosine-protein phosphatase non-receptor type 1 OS=Homo sapiens OX=9606 GN=PTPN1 PE=1 SV=1	0	153.042	53	19	145	19	1	435	49.9	6.27	419	19	0	0.319183	156.3	141.6	141.5	54.1	52	54.4	4.82562e-05
FALSE	High	Master Protein	Q8TDN6	BRIX1	Ribosome biogenesis protein BRX1 homolog OS=Homo sapiens OX=9606 GN=BRIX1 PE=1 SV=2	0	140.813	53	19	140	19	1	353	41.4	9.92	352.47	19	0	0.319183	150.8	152	141.6	52.8	51.4	51.5	8.39008e-06
FALSE	High	Master Protein	Q8N6R0	METTL13	eEF1A lysine and N-terminal methyltransferase OS=Homo sapiens OX=9606 GN=EEF1AKNMT PE=1 SV=1	0	24.321	11	5	9	5	1	699	78.7	6.73	21	5	0	0.319285	192.6	114.3	200.7	31.5	30.8	30.1	0.00736892
FALSE	High	Master Protein	Q8WUH6	TMEM263	Transmembrane protein 263 OS=Homo sapiens OX=9606 GN=TMEM263 PE=1 SV=1	0.001	6.392	28	2	3	2	1	116	11.7	9.32	4.67	2	0	0.319489	176.9	191.7	161.3	49.3	8.5	12.3	0.000616255
FALSE	High	Master Protein	O15269	SPTLC1	Serine palmitoyltransferase 1 OS=Homo sapiens OX=9606 GN=SPTLC1 PE=1 SV=1	0	94.252	28	12	96	12	1	473	52.7	6.01	305.01	12	0	0.319591	179.5	137.7	142.6	43	48.5	48.6	0.00132427
FALSE	High	Master Protein	Q9NWT1	PAK1IP1	p21-activated protein kinase-interacting protein 1 OS=Homo sapiens OX=9606 GN=PAK1IP1 PE=1 SV=2	0	17.353	17	5	13	5	1	392	43.9	8.91	20.91	5	0	0.319591	134.3	152	178.6	43.6	52.2	39.2	0.00121111
FALSE	High	Master Protein	P80404	ABAT	4-aminobutyrate aminotransferase, mitochondrial OS=Homo sapiens OX=9606 GN=ABAT PE=1 SV=3	0	31.093	20	6	8	6	1	500	56.4	7.96	20.05	6	0	0.319898	152	222	200.7	6.9	7	11.4	0.000912991
FALSE	High	Master Protein	P08754	GNAI3	Guanine nucleotide-binding protein G(i) subunit alpha-3 OS=Homo sapiens OX=9606 GN=GNAI3 PE=1 SV=3	0	87.041	38	12	112	8	1	354	40.5	5.69	303.26	12	0	0.32	166.1	150.5	138.4	47.7	51.5	45.9	0.00022699
FALSE	High	Master Protein	Q8TEV9	SMCR8	Guanine nucleotide exchange protein SMCR8 OS=Homo sapiens OX=9606 GN=SMCR8 PE=1 SV=2	0	38.544	12	10	25	10	1	937	105	5.58	52.75	10	0	0.320205	161.4	205.9	189	6.6	20.5	16.6	0.000231889
FALSE	High	Master Protein	Q16836	HADH	Hydroxyacyl-coenzyme A dehydrogenase, mitochondrial OS=Homo sapiens OX=9606 GN=HADH PE=1 SV=3	0	21.756	25	6	11	6	1	314	34.3	8.85	18.35	6	0	0.320616	194.4	183	145.4	18.7	23.6	34.8	0.000670651
FALSE	High	Master Protein	Q8IXI2	RHOT1	Mitochondrial Rho GTPase 1 OS=Homo sapiens OX=9606 GN=RHOT1 PE=1 SV=2	0	29.277	15	7	25	6	1	618	70.7	6.27	58.05	7	0	0.320718	162.5	164.4	131.8	43.7	52.5	45.1	0.000633187
FALSE	High	Master Protein	P02533	KRT14	Keratin, type I cytoskeletal 14 OS=Homo sapiens OX=9606 GN=KRT14 PE=1 SV=4	0	337.346	72	40	512	13	1	472	51.5	5.16	1214.05	40	17	0.320821	146.3	155.7	160.9	43.1	46.9	47.2	1.70722e-05
FALSE	High	Master Protein	Q9UK59	DBR1	Lariat debranching enzyme OS=Homo sapiens OX=9606 GN=DBR1 PE=1 SV=2	0	61.648	23	9	38	9	1	544	61.5	5.47	101.95	9	0	0.321027	142.2	132.6	155.1	56.2	57.6	56.3	0.000187281
FALSE	High	Master Protein	Q13148	TARDBP	TAR DNA-binding protein 43 OS=Homo sapiens OX=9606 GN=TARDBP PE=1 SV=1	0	38.303	24	7	30	7	1	414	44.7	6.19	81.76	7	0	0.321234	157.6	154.7	152.5	44.2	46.6	44.3	3.20942e-07
FALSE	High	Master Protein	Q86VP1	TAX1BP1	Tax1-binding protein 1 OS=Homo sapiens OX=9606 GN=TAX1BP1 PE=1 SV=2	0	41.523	11	8	19	8	1	789	90.8	5.43	42.75	8	0	0.321337	171.3	153	109	54	71.1	41.5	0.0120443
FALSE	High	Master Protein	Q9UBB9	TFIP11	Tuftelin-interacting protein 11 OS=Homo sapiens OX=9606 GN=TFIP11 PE=1 SV=1	0	85.493	22	13	36	13	1	837	96.8	5.67	91.6	13	0	0.32144	152.8	142.3	133.4	54.3	60.2	57	0.000127389
FALSE	High	Master Protein	Q8TDW0	LRRC8C	Volume-regulated anion channel subunit LRRC8C OS=Homo sapiens OX=9606 GN=LRRC8C PE=1 SV=2	0	64.035	16	10	28	9	1	803	92.4	7.62	75.34	10	1	0.321543	145.6	147.7	162.5	68.1	47.2	28.9	0.00114952
FALSE	High	Master Protein	Q6P1M0	SLC27A4	Long-chain fatty acid transport protein 4 OS=Homo sapiens OX=9606 GN=SLC27A4 PE=1 SV=1	0	74.878	25	13	43	13	1	643	72	8.47	121.32	13	0	0.321854	143.4	158.2	148.1	52.8	48.6	49	2.59755e-05
FALSE	High	Master Protein	P22528	SPRR1B	Cornifin-B OS=Homo sapiens OX=9606 GN=SPRR1B PE=1 SV=2	0	58.627	88	7	91	3	1	89	9.9	8.48	201.61	7	4	0.321958	127.9	151.5	141.7	67.3	58.8	52.7	0.000554498
FALSE	High	Master Protein	P05412	JUN	Transcription factor AP-1 OS=Homo sapiens OX=9606 GN=JUN PE=1 SV=2	0	9.219	7	2	3	1	1	331	35.7	8.76	8.38	2	0	0.321958	149.4	165	137.7	44.4	46.6	56.9	0.000323372
FALSE	High	Master Protein	Q96KP4	CNDP2	Cytosolic non-specific dipeptidase OS=Homo sapiens OX=9606 GN=CNDP2 PE=1 SV=2	0	128.435	49	16	95	16	1	475	52.8	5.97	278.93	16	0	0.322165	158.1	147	142.5	57.1	43.6	51.8	8.51352e-05
FALSE	High	Master Protein	Q8NB46	ANKRD52	Serine/threonine-protein phosphatase 6 regulatory ankyrin repeat subunit C OS=Homo sapiens OX=9606 GN=ANKRD52 PE=1 SV=3	0	57.822	18	12	22	11	1	1076	115	6.48	40.95	12	0	0.322165	119.3	176.2	185.5	29.9	33.2	55.9	0.0056023
FALSE	High	Master Protein	Q92504	SLC39A7	Zinc transporter SLC39A7 OS=Homo sapiens OX=9606 GN=SLC39A7 PE=1 SV=2	0	14.349	3	1	14	1	1	469	50.1	6.87	45.45	1	0	0.322165	162.1	149.4	144.1	52.3	49.6	42.6	6.89683e-05
FALSE	High	Master Protein	Q9Y256	RCE1	CAAX prenyl protease 2 OS=Homo sapiens OX=9606 GN=RCE1 PE=1 SV=1	0.003	4.898	4	1	2	1	1	329	35.8	7.97	5.01	1	0	0.322477	239	226.4			65.5	69	0.00155816
FALSE	High	Master Protein	Q99943	AGPAT1	1-acyl-sn-glycerol-3-phosphate acyltransferase alpha OS=Homo sapiens OX=9606 GN=AGPAT1 PE=1 SV=2	0.001	5.942	11	2	4	2	1	283	31.7	9.38	6.27	2	0	0.322789	153.1	135.1	166.6	45.4	46	53.8	0.000410367
FALSE	High	Master Protein	Q330K2	NDUFAF6	NADH dehydrogenase (ubiquinone) complex I, assembly factor 6 OS=Homo sapiens OX=9606 GN=NDUFAF6 PE=1 SV=2	0.002	5.569	4	1	4	1	1	333	38.2	9.36	13	1	0	0.322789	165.6	153.4	142	49.6	35	54.4	0.000279538
FALSE	High	Master Protein	Q9NQW6	ANLN	Anillin OS=Homo sapiens OX=9606 GN=ANLN PE=1 SV=2	0	260.398	44	40	192	40	1	1124	124.1	8.07	452.48	40	0	0.323206	156	154	159.1	44.3	42.1	44.6	2.95798e-07
FALSE	High	Master Protein	Q969V3	NCLN	Nicalin OS=Homo sapiens OX=9606 GN=NCLN PE=1 SV=2	0	131.117	29	13	77	13	1	563	62.9	6.89	218.95	13	0	0.323206	104.8	105.3	102.8	99.8	94.8	92.6	0.0193428
FALSE	High	Master Protein	Q0PNE2	ELP6	Elongator complex protein 6 OS=Homo sapiens OX=9606 GN=ELP6 PE=1 SV=1	0.001	7.516	6	1	6	1	1	266	29.8	6.84	12.32	1	0	0.323415	140.4	119.9	198.1	43.8	45.5	52.3	0.0109618
FALSE	High	Master Protein	Q9UKV5	AMFR	E3 ubiquitin-protein ligase AMFR OS=Homo sapiens OX=9606 GN=AMFR PE=1 SV=2	0	39.163	20	7	19	7	1	643	72.9	6.39	39.99	7	0	0.32352	167.5	194.1	126.8	42.1	38.2	31.2	0.00317633
FALSE	High	Master Protein	P67870	CSNK2B	Casein kinase II subunit beta OS=Homo sapiens OX=9606 GN=CSNK2B PE=1 SV=1	0	66.561	42	6	53	6	1	215	24.9	5.55	178.24	6	0	0.323625	120.4	131.2	145.5	75.6	63.2	64.1	0.00145352
FALSE	High	Master Protein	Q9NR19	ACSS2	Acetyl-coenzyme A synthetase, cytoplasmic OS=Homo sapiens OX=9606 GN=ACSS2 PE=1 SV=1	0	30.285	12	7	14	7	1	701	78.5	6.46	25.4	7	0	0.323625	153.9	162.7	179.7	31.5	31.8	40.4	8.64817e-05
FALSE	High	Master Protein	Q9BRR6	ADPGK	ADP-dependent glucokinase OS=Homo sapiens OX=9606 GN=ADPGK PE=1 SV=1	0	51.418	19	7	30	7	1	497	54.1	6.2	106.38	7	0	0.323939	141.8	140.7	161.2	49.2	55.2	52	0.00015443
FALSE	High	Master Protein	Q9NVH6	TMLHE	Trimethyllysine dioxygenase, mitochondrial OS=Homo sapiens OX=9606 GN=TMLHE PE=1 SV=1	0	14.938	12	4	7	4	1	421	49.5	7.72	13.08	4	0	0.324149	132.2	148.9	137.2	56.6	56.8	68.3	0.000231398
FALSE	High	Master Protein	P02679	FGG	Fibrinogen gamma chain OS=Homo sapiens OX=9606 GN=FGG PE=1 SV=3	0	27.702	13	4	17	4	1	453	51.5	5.62	47.65	4	0	0.324254	171.1	161.1	186.5	32.2	22.3	26.8	5.129e-05
FALSE	High	Master Protein	Q9UJV9	DDX41	Probable ATP-dependent RNA helicase DDX41 OS=Homo sapiens OX=9606 GN=DDX41 PE=1 SV=2	0	78.411	27	15	44	15	1	622	69.8	6.84	115.78	15	0	0.324359	157.4	148.5	163.7	47	45.9	37.6	2.88947e-05
FALSE	High	Master Protein	Q96BP3	PPWD1	Peptidylprolyl isomerase domain and WD repeat-containing protein 1 OS=Homo sapiens OX=9606 GN=PPWD1 PE=1 SV=1	0	53.659	24	11	21	11	1	646	73.5	7.15	46.17	11	0	0.32457	165.5	188	194.5	15.8	17.9	18.3	4.76896e-05
FALSE	High	Master Protein	P24928	POLR2A	DNA-directed RNA polymerase II subunit RPB1 OS=Homo sapiens OX=9606 GN=POLR2A PE=1 SV=2	0	237.372	27	38	115	38	1	1970	217	7.37	327.38	38	0	0.325309	150.1	157.7	157.3	47.4	43.6	43.9	2.34257e-06
FALSE	High	Master Protein	Q86T03	PIP4P1	Type 1 phosphatidylinositol 4,5-bisphosphate 4-phosphatase OS=Homo sapiens OX=9606 GN=PIP4P1 PE=1 SV=1	0	17.668	19	4	12	3	1	277	29.5	8.91	24.94	4	1	0.325733	207.3	204.3	178.7	2.9	3.7	3.2	2.86414e-05
FALSE	High	Master Protein	Q86X27	RALGPS2	Ras-specific guanine nucleotide-releasing factor RalGPS2 OS=Homo sapiens OX=9606 GN=RALGPS2 PE=1 SV=1	0	14.447	11	5	15	5	1	583	65.1	8.73	9.08	5	0	0.325733	132.7	144.8	193	45.5	45.4	38.7	0.00360102
FALSE	High	Master Protein	Q4KWH8	PLCH1	1-phosphatidylinositol 4,5-bisphosphate phosphodiesterase eta-1 OS=Homo sapiens OX=9606 GN=PLCH1 PE=1 SV=1	0.003	4.544	1	2	21	2	1	1693	189.1	7.74	29.11	2	0	0.325733	42.9	37	41.8	205.8	130.5	142	0.00717872
FALSE	High	Master Protein	Q14687	GSE1	Genetic suppressor element 1 OS=Homo sapiens OX=9606 GN=GSE1 PE=1 SV=3	0	8.713	3	3	6	3	1	1217	136.1	7.74	8.86	3	0	0.325839	205.2	166.3	138.2	34.4	40.3	15.7	0.00255043
FALSE	High	Master Protein	O43837	IDH3B	Isocitrate dehydrogenase [NAD] subunit beta, mitochondrial OS=Homo sapiens OX=9606 GN=IDH3B PE=1 SV=2	0	125.708	52	15	91	15	1	385	42.2	8.46	231.26	15	0	0.326477	144.7	166.4	126	57.7	54.9	50.3	0.00153096
FALSE	High	Master Protein	Q6ZWT7	MBOAT2	Lysophospholipid acyltransferase 2 OS=Homo sapiens OX=9606 GN=MBOAT2 PE=1 SV=2	0	14.653	7	3	6	3	1	520	59.5	8.03	10.4	3	0	0.326691	176.9	127.8	208.5	40.6	25.1	21.2	0.00421037
FALSE	High	Master Protein	P00749	PLAU	Urokinase-type plasminogen activator OS=Homo sapiens OX=9606 GN=PLAU PE=1 SV=2	0	13.757	8	3	6	3	1	431	48.5	8.41	4.37	3	0	0.326904	154.6	130.6	164.3	50.6	51.6	48.2	0.000583401
FALSE	High	Master Protein	Q9NUJ1	ABHD10	Palmitoyl-protein thioesterase ABHD10, mitochondrial OS=Homo sapiens OX=9606 GN=ABHD10 PE=1 SV=1	0	22.519	23	5	9	5	1	306	33.9	8.57	23.27	5	0	0.327332	120	161.1	138.4	65.7	60.3	54.5	0.00294445
FALSE	High	Master Protein	Q9Y2R4	DDX52	Probable ATP-dependent RNA helicase DDX52 OS=Homo sapiens OX=9606 GN=DDX52 PE=1 SV=3	0	41.52	18	7	14	7	1	599	67.5	9.67	33.24	7	0	0.327547	154.1	144.2	138.2	65.3	61.2	36.9	0.000808185
FALSE	High	Master Protein	Q9UHA4	LAMTOR3	Ragulator complex protein LAMTOR3 OS=Homo sapiens OX=9606 GN=LAMTOR3 PE=1 SV=1	0	10.746	23	1	8	1	1	124	13.6	7.34	15.48	1	0	0.327547	143.1	161.1	154.5	31.1	50.7	59.5	0.000435043
FALSE	High	Master Protein	P35080	PFN2	Profilin-2 OS=Homo sapiens OX=9606 GN=PFN2 PE=1 SV=3	0	11.344	20	2	12	2	1	140	15	6.99	37.77	2	0	0.327869	123.1	148.7	135.7	49.6	74.2	68.8	0.0024172
FALSE	High	Master Protein	Q96S59	RANBP9	Ran-binding protein 9 OS=Homo sapiens OX=9606 GN=RANBP9 PE=1 SV=1	0	135.198	32	16	82	14	1	729	77.8	6.79	246.43	16	2	0.328839	153.1	155.8	149	48	47.6	46.5	8.22932e-07
FALSE	High	Master Protein	Q06830	PRDX1	Peroxiredoxin-1 OS=Homo sapiens OX=9606 GN=PRDX1 PE=1 SV=1	0	221.915	76	20	457	16	1	199	22.1	8.13	1314.71	20	4	0.329056	132.6	137.4	136.6	65.1	64.2	64	1.25865e-06
FALSE	High	Master Protein	Q9H0H0	INTS2	Integrator complex subunit 2 OS=Homo sapiens OX=9606 GN=INTS2 PE=1 SV=2	0	25.868	8	6	16	6	1	1204	134.2	6.05	33.4	6	0	0.329272	152.3	116.7	177.1	43.5	54.5	55.8	0.00559561
FALSE	High	Master Protein	Q9NRP0	OSTC	Oligosaccharyltransferase complex subunit OSTC OS=Homo sapiens OX=9606 GN=OSTC PE=1 SV=1	0	7.906	12	2	17	2	1	149	16.8	9.13	43.79	2	0	0.329272	155.5	138.1	155.9	52.1	50.9	47.5	7.83322e-05
FALSE	High	Master Protein	Q8NE86	MCU	Calcium uniporter protein, mitochondrial OS=Homo sapiens OX=9606 GN=MCU PE=1 SV=1	0	95.957	36	11	62	11	1	351	39.8	8.65	208.54	11	0	0.329381	157.3	123.7	147.7	68.9	49.1	53.2	0.0018216
FALSE	High	Master Protein	Q9H9P8	L2HGDH	L-2-hydroxyglutarate dehydrogenase, mitochondrial OS=Homo sapiens OX=9606 GN=L2HGDH PE=1 SV=3	0	48.476	29	9	30	9	1	463	50.3	8.15	80.34	9	0	0.329381	139	135.4	143.4	57.9	59.1	65.2	1.70613e-05
FALSE	High	Master Protein	Q9NVA2	SEPTIN11	Septin-11 OS=Homo sapiens OX=9606 GN=SEPTIN11 PE=1 SV=3	0	93.789	33	13	90	6	1	429	49.4	6.81	203.58	13	5	0.330033	144.1	153.6	144.1	45.5	61.1	51.6	6.88994e-05
FALSE	High	Master Protein	P43897	TSFM	Elongation factor Ts, mitochondrial OS=Homo sapiens OX=9606 GN=TSFM PE=1 SV=2	0	45.576	39	10	28	10	1	325	35.4	8.38	79.95	10	0	0.330251	187.2	128.7	161.9	35.2	33.3	53.6	0.00282728
FALSE	High	Master Protein	Q9H6R7	WDCP	WD repeat and coiled-coil-containing protein OS=Homo sapiens OX=9606 GN=WDCP PE=1 SV=1	0	11.182	8	4	7	4	1	721	79.1	6.7	9.86	4	0	0.330797	185.6	189.6	188.3	21.4	7.7	7.4	3.23339e-06
FALSE	High	Master Protein	P42695	NCAPD3	Condensin-2 complex subunit D3 OS=Homo sapiens OX=9606 GN=NCAPD3 PE=1 SV=2	0	35.945	6	7	13	7	1	1498	168.8	7.5	29.7	7	0	0.331785	159.3	177.8	171.4	19.4	31.9	40.3	6.91107e-05
FALSE	High	Master Protein	P26572	MGAT1	Alpha-1,3-mannosyl-glycoprotein 2-beta-N-acetylglucosaminyltransferase OS=Homo sapiens OX=9606 GN=MGAT1 PE=1 SV=2	0	10.442	6	2	4	2	1	445	50.8	9.16	11.57	2	0	0.332005	154.6	142.7	175.6	33.1	46.3	47.8	0.000420236
FALSE	High	Master Protein	O43683	BUB1	Mitotic checkpoint serine/threonine-protein kinase BUB1 OS=Homo sapiens OX=9606 GN=BUB1 PE=1 SV=1	0	75.768	18	13	26	13	1	1085	122.3	6.47	61.83	13	0	0.332779	165.5	163.5	140.3	47	41.1	42.6	0.000167627
FALSE	High	Master Protein	P55809	OXCT1	Succinyl-CoA:3-ketoacid coenzyme A transferase 1, mitochondrial OS=Homo sapiens OX=9606 GN=OXCT1 PE=1 SV=1	0	39.532	21	7	21	7	1	520	56.1	7.46	59.64	7	0	0.333111	160.5	166.9	134.6	57.5	39	41.4	0.000704958
FALSE	High	Master Protein	O94822	LTN1	E3 ubiquitin-protein ligase listerin OS=Homo sapiens OX=9606 GN=LTN1 PE=1 SV=6	0	78.832	12	14	36	14	1	1766	200.4	6.25	87.14	14	0	0.333222	204.8	175.6	164.9	20	13.9	20.8	0.000174647
FALSE	High	Master Protein	P46108	CRK	Adapter molecule crk OS=Homo sapiens OX=9606 GN=CRK PE=1 SV=2	0	75.986	47	10	47	10	1	304	33.8	5.55	129.59	10	0	0.333222	165.2	134.4	133.2	56.5	55.3	55.3	0.00107407
FALSE	High	Master Protein	P09543	CNP	2',3'-cyclic-nucleotide 3'-phosphodiesterase OS=Homo sapiens OX=9606 GN=CNP PE=1 SV=2	0	100.96	35	15	66	15	1	421	47.5	9.07	171.98	15	0	0.333556	166	147.3	148.1	53.2	42.2	43.2	0.00010703
FALSE	High	Master Protein	Q12834	CDC20	Cell division cycle protein 20 homolog OS=Homo sapiens OX=9606 GN=CDC20 PE=1 SV=2	0	25.152	11	3	8	3	1	499	54.7	9.23	23.3	3	0	0.333556	144.7	159.2	190.2		39.9	66.1	0.0111566
FALSE	High	Master Protein	O75165	DNAJC13	DnaJ homolog subfamily C member 13 OS=Homo sapiens OX=9606 GN=DNAJC13 PE=1 SV=5	0	177.92	24	35	79	35	1	2243	254.3	6.74	220.33	35	0	0.33389	130.1	159.3	162.6	41.6	52.9	53.5	0.000779331
FALSE	High	Master Protein	Q15418	RPS6KA1	Ribosomal protein S6 kinase alpha-1 OS=Homo sapiens OX=9606 GN=RPS6KA1 PE=1 SV=2	0	188.413	50	27	145	19	1	735	82.7	7.83	333.99	27	8	0.334001	135	136.1	136.6	61.2	63.3	67.9	3.85187e-06
FALSE	High	Master Protein	Q7L576	CYFIP1	Cytoplasmic FMR1-interacting protein 1 OS=Homo sapiens OX=9606 GN=CYFIP1 PE=1 SV=1	0	154.77	26	25	120	25	1	1253	145.1	6.9	287.84	25	0	0.334113	151.7	154.3	153.5	44.9	49.2	46.4	2.22529e-07
FALSE	High	Master Protein	Q9BZF1	OSBPL8	Oxysterol-binding protein-related protein 8 OS=Homo sapiens OX=9606 GN=OSBPL8 PE=1 SV=3	0	129.176	26	16	70	15	1	889	101.1	6.96	212.37	16	1	0.334113	160.2	159.2	167.1	38	39	36.4	1.13642e-06
FALSE	High	Master Protein	Q7Z3E5	ARMC9	LisH domain-containing protein ARMC9 OS=Homo sapiens OX=9606 GN=ARMC9 PE=1 SV=3	0	8.378	3	2	5	2	1	818	91.8	6.2	9.87	2	0	0.334225	135.4	178.8	176	32.3	40.8	36.7	0.000878291
FALSE	High	Master Protein	Q5VWJ9	SNX30	Sorting nexin-30 OS=Homo sapiens OX=9606 GN=SNX30 PE=1 SV=1	0	10.082	7	3	8	3	1	437	49.6	5.35	14.1	3	0	0.334448	195.9	215	104.4	32.1	30.7	21.9	0.0138398
FALSE	High	Master Protein	Q53GQ0	HSD17B12	Very-long-chain 3-oxoacyl-CoA reductase OS=Homo sapiens OX=9606 GN=HSD17B12 PE=1 SV=2	0	82.771	45	13	62	13	1	312	34.3	9.32	199.04	13	0	0.33456	138	158.3	157.5	47.3	47.8	51.1	0.0001091
FALSE	High	Master Protein	Q92696	RABGGTA	Geranylgeranyl transferase type-2 subunit alpha OS=Homo sapiens OX=9606 GN=RABGGTA PE=1 SV=2	0	29.863	17	7	19	7	1	567	65	5.67	35.9	7	0	0.334896	159.4	139.1	119.3	44	93.6	44.6	0.0174419
FALSE	High	Master Protein	Q5TA45	INTS11	Integrator complex subunit 11 OS=Homo sapiens OX=9606 GN=INTS11 PE=1 SV=2	0	15.928	9	4	7	4	1	600	67.6	8.06	15.3	4	0	0.33557	142.2	124.4	112.7	66.8	83.5	70.4	0.00606579
FALSE	High	Master Protein	Q15843	NEDD8	NEDD8 OS=Homo sapiens OX=9606 GN=NEDD8 PE=1 SV=1	0	16.457	28	2	14	2	1	81	9.1	8.43	30.2	2	0	0.335683	155.5	154.3	141.9	45.6	51.5	51.3	2.90049e-05
FALSE	High	Master Protein	Q00610	CLTC	Clathrin heavy chain 1 OS=Homo sapiens OX=9606 GN=CLTC PE=1 SV=5	0	770.445	49	73	885	73	1	1675	191.5	5.69	2858.91	73	0	0.335796	151.6	152.3	152.4	49	46.8	47.9	1.10808e-08
FALSE	High	Master Protein	Q92499	DDX1	ATP-dependent RNA helicase DDX1 OS=Homo sapiens OX=9606 GN=DDX1 PE=1 SV=2	0	246.795	44	28	161	28	1	740	82.4	7.23	504.54	28	0	0.336361	159.8	144	148.5	51.8	46.6	49.4	3.29849e-05
FALSE	High	Master Protein	Q9BXR0	QTRT1	Queuine tRNA-ribosyltransferase catalytic subunit 1 OS=Homo sapiens OX=9606 GN=QTRT1 PE=1 SV=3	0	20.516	16	5	10	5	1	403	44	7.23	21.77	5	0	0.336474	141.4	151	139.8	46.4	47.5	73.9	0.000796071
FALSE	High	Master Protein	P50583	NUDT2	Bis(5'-nucleosyl)-tetraphosphatase [asymmetrical] OS=Homo sapiens OX=9606 GN=NUDT2 PE=1 SV=3	0	25.167	54	6	16	6	1	147	16.8	5.35	38.56	6	0	0.3367	144.5	159.6	135.6	50.8	55.5	54	0.000199458
FALSE	High	Master Protein	O43474	KLF4	Krueppel-like factor 4 OS=Homo sapiens OX=9606 GN=KLF4 PE=1 SV=3	0.001	7.767	7	2	2	2	1	513	54.6	8.37	4.95	2	0	0.3367	139.5	176.8	167	41.7	28.7	46.3	0.000584713
FALSE	High	Master Protein	P10155	RO60	60 kDa SS-A/Ro ribonucleoprotein OS=Homo sapiens OX=9606 GN=RO60 PE=1 SV=2	0	92.082	32	14	94	14	1	538	60.6	8.03	241.99	14	0	0.336927	132.9	146.2	161.5	50.3	50.5	58.7	0.000424044
FALSE	High	Master Protein	Q96BW9	TAMM41	Phosphatidate cytidylyltransferase, mitochondrial OS=Homo sapiens OX=9606 GN=TAMM41 PE=1 SV=2	0	24.157	8	3	8	3	1	452	51	7.94	26.29	3	0	0.337041	158.3	162.6	154.8	33.6	21.9	68.9	0.0012131
FALSE	High	Master Protein	O75439	PMPCB	Mitochondrial-processing peptidase subunit beta OS=Homo sapiens OX=9606 GN=PMPCB PE=1 SV=2	0	93.241	42	16	57	15	1	489	54.3	6.83	161.05	16	0	0.337154	191.5	161.3	145.4	43.9	30.6	27.3	0.000791762
FALSE	High	Master Protein	Q9BZJ0	CRNKL1	Crooked neck-like protein 1 OS=Homo sapiens OX=9606 GN=CRNKL1 PE=1 SV=4	0	58.842	17	14	38	14	1	848	100.4	8	92.17	14	0	0.337268	129.2	139.1	164.2	58.9	51.7	56.9	0.00114756
FALSE	High	Master Protein	Q96JM7	L3MBTL3	Lethal(3)malignant brain tumor-like protein 3 OS=Homo sapiens OX=9606 GN=L3MBTL3 PE=1 SV=2	0.003	4.835	3	2	2	2	1	780	88.3	6.46	3.37	2	0	0.337382	173.2	155.6	117	56.2	58.4	39.5	0.00528273
FALSE	High	Master Protein	Q14204	DYNC1H1	Cytoplasmic dynein 1 heavy chain 1 OS=Homo sapiens OX=9606 GN=DYNC1H1 PE=1 SV=5	0	1143.67	40	161	911	161	1	4646	532.1	6.4	2481.67	161	0	0.337496	144.3	145.9	145.8	53.6	56.5	53.9	1.10395e-07
FALSE	High	Master Protein	P04183	TK1	Thymidine kinase, cytosolic OS=Homo sapiens OX=9606 GN=TK1 PE=1 SV=2	0	78.343	54	12	43	12	1	234	25.5	8.51	98.91	12	0	0.337724	154.9	149.4	164	42.8	40.2	48.6	2.2023e-05
FALSE	High	Master Protein	Q8WXG6	MADD	MAP kinase-activating death domain protein OS=Homo sapiens OX=9606 GN=MADD PE=1 SV=2	0	19.849	5	5	10	5	1	1647	183.2	6.04	15.02	5	0	0.337838	147.1	168.2	143.1	50.4	39.2	51.9	0.0002708
FALSE	High	Master Protein	Q9UFC0	LRWD1	Leucine-rich repeat and WD repeat-containing protein 1 OS=Homo sapiens OX=9606 GN=LRWD1 PE=1 SV=2	0	59.102	29	12	27	12	1	647	70.8	7.21	62.83	12	0	0.337952	173.7	140.1	112.6	68.5	66.5	38.6	0.0138527
FALSE	High	Master Protein	P13804	ETFA	Electron transfer flavoprotein subunit alpha, mitochondrial OS=Homo sapiens OX=9606 GN=ETFA PE=1 SV=1	0	87.465	50	12	93	12	1	333	35.1	8.38	281.4	12	0	0.338295	136.6	141.1	147.9	60.2	59.6	54.6	2.34034e-05
FALSE	High	Master Protein	Q9Y314	NOSIP	Nitric oxide synthase-interacting protein OS=Homo sapiens OX=9606 GN=NOSIP PE=1 SV=1	0	35.675	30	6	18	6	1	301	33.2	8.82	43.12	6	0	0.338295	159.5	170.7	115.1	51.4	38.9	64.5	0.00638535
FALSE	High	Master Protein	Q9Y262	EIF3L	Eukaryotic translation initiation factor 3 subunit L OS=Homo sapiens OX=9606 GN=EIF3L PE=1 SV=1	0	128.827	42	22	192	22	1	564	66.7	6.34	468.12	22	0	0.338639	145.9	146.2	147.6	50.4	54.4	55.4	5.40482e-07
FALSE	High	Master Protein	O00622	CCN1	CCN family member 1 OS=Homo sapiens OX=9606 GN=CCN1 PE=1 SV=1	0	45.757	34	8	33	8	1	381	42	8.21	78.18	8	0	0.338639	142.4	132.1	123	71.1	73.1	58.3	0.000866858
FALSE	High	Master Protein	Q8IUR7	ARMC8	Armadillo repeat-containing protein 8 OS=Homo sapiens OX=9606 GN=ARMC8 PE=1 SV=2	0	30.225	10	5	13	5	1	673	75.5	6.73	34.97	5	0	0.338639	149.3	143.8	142	47.6	56.1	61.1	3.70775e-05
FALSE	High	Master Protein	P51114	FXR1	Fragile X mental retardation syndrome-related protein 1 OS=Homo sapiens OX=9606 GN=FXR1 PE=1 SV=3	0	264.381	54	31	220	30	1	621	69.7	6.15	640.13	31	1	0.338983	155.7	150.7	146.9	48	49.5	49.2	2.46078e-06
FALSE	High	Master Protein	Q96PY5	FMNL2	Formin-like protein 2 OS=Homo sapiens OX=9606 GN=FMNL2 PE=1 SV=3	0	30.476	7	6	16	6	1	1086	123.2	7.4	28.6	6	0	0.339213	131.4	164.3	163.5	17.2	58.7	64.9	0.00455818
FALSE	High	Master Protein	P19827	ITIH1	Inter-alpha-trypsin inhibitor heavy chain H1 OS=Homo sapiens OX=9606 GN=ITIH1 PE=1 SV=3	0	8.04	2	2	8	2	1	911	101.3	6.79	23.21	2	0	0.339443	151.7	177.3	153.5	31.1	43.9	42.6	0.000188936
FALSE	High	Master Protein	P51617	IRAK1	Interleukin-1 receptor-associated kinase 1 OS=Homo sapiens OX=9606 GN=IRAK1 PE=1 SV=2	0	47.281	19	8	16	8	1	712	76.5	6.62	41.35	8	0	0.339559	154.6	154.2	149.1	30.8	59.7	51.6	0.000278283
FALSE	High	Master Protein	Q9UBS9	SUCO	SUN domain-containing ossification factor OS=Homo sapiens OX=9606 GN=SUCO PE=1 SV=1	0	14.562	3	3	6	3	1	1254	139.3	5.01	12.24	3	0	0.339559	123.1	104.1	169.5	70.2	69	64.2	0.0298617
FALSE	High	Master Protein	Q10469	MGAT2	Alpha-1,6-mannosyl-glycoprotein 2-beta-N-acetylglucosaminyltransferase OS=Homo sapiens OX=9606 GN=MGAT2 PE=1 SV=1	0	16.406	8	2	3	2	1	447	51.5	8.76	9.24	2	0	0.339674	122	155.7	161.3	44.5	61.2	55.4	0.00218003
FALSE	High	Master Protein	Q8IXQ5	KLHL7	Kelch-like protein 7 OS=Homo sapiens OX=9606 GN=KLHL7 PE=1 SV=2	0	25.507	11	5	17	5	1	586	65.9	6.48	30.18	5	0	0.340136	120.7	123.1	125.4	61.7	89.1	80	0.0048451
FALSE	High	Master Protein	P00491	PNP	Purine nucleoside phosphorylase OS=Homo sapiens OX=9606 GN=PNP PE=1 SV=2	0	187.827	83	19	205	19	1	289	32.1	6.95	656.36	19	0	0.340252	150.2	148	143.5	58	48.2	52	1.07831e-05
FALSE	High	Master Protein	Q8N3C0	ASCC3	Activating signal cointegrator 1 complex subunit 3 OS=Homo sapiens OX=9606 GN=ASCC3 PE=1 SV=3	0	154.756	18	28	72	28	1	2202	251.3	7.09	146.92	28	0	0.340832	167.7	172.2	176.5	29.9	26.9	26.8	7.74963e-07
FALSE	High	Master Protein	P69905	HBA1	Hemoglobin subunit alpha OS=Homo sapiens OX=9606 GN=HBA1 PE=1 SV=2	0	186.972	68	10	307	10	1	142	15.2	8.68	859.21	10	0	0.34153	151.9	145.3	148.7	53.2	51.9	49.1	1.7359e-06
FALSE	High	Master Protein	Q8N884	CGAS	Cyclic GMP-AMP synthase OS=Homo sapiens OX=9606 GN=CGAS PE=1 SV=2	0	62.566	34	15	49	15	1	522	58.8	9.48	102.01	15	0	0.34153	152.9	152	144.5	53.1	50	47.5	5.71506e-06
FALSE	High	Master Protein	Q8NF37	LPCAT1	Lysophosphatidylcholine acyltransferase 1 OS=Homo sapiens OX=9606 GN=LPCAT1 PE=1 SV=2	0	26.963	16	6	15	6	1	534	59.1	6.02	38.2	6	0	0.34153	162.8	166.7	148.5	40	39.1	42.9	3.0373e-05
FALSE	High	Master Protein	Q8WWY8	LIPH	Lipase member H OS=Homo sapiens OX=9606 GN=LIPH PE=1 SV=1	0	10.611	10	3	5	3	1	451	50.8	7.42	7.41	3	0	0.341647	177.9	162.9	158.7	41.2	36.2	23.1	7.45278e-05
FALSE	High	Master Protein	Q8NCE2	MTMR14	Myotubularin-related protein 14 OS=Homo sapiens OX=9606 GN=MTMR14 PE=1 SV=2	0.004	4.186	2	1	5	1	1	650	72.2	6.24	5.89	1	0	0.341763	143.5	152.3	154.1	43	52.1	54.9	3.30188e-05
FALSE	High	Master Protein	Q12965	MYO1E	Unconventional myosin-Ie OS=Homo sapiens OX=9606 GN=MYO1E PE=1 SV=2	0	69.661	17	14	40	14	1	1108	127	8.92	113.46	14	0	0.34188	147.9	168.7	160.4	35.6	41.6	45.8	6.21615e-05
FALSE	High	Master Protein	Q7L7X3	TAOK1	Serine/threonine-protein kinase TAO1 OS=Homo sapiens OX=9606 GN=TAOK1 PE=1 SV=1	0	22.177	6	6	16	4	1	1001	116	7.65	31.71	6	0	0.341997	79.7	204.7	184.2	30	63.9	37.4	0.0484479
FALSE	High	Master Protein	Q9Y4F3	MARF1	Meiosis regulator and mRNA stability factor 1 OS=Homo sapiens OX=9606 GN=MARF1 PE=1 SV=6	0.001	7.566	2	2	5	2	1	1742	192.7	7.87	3.78	2	0	0.342114	137	158.2	155.5	54.9	47.7	46.9	0.000147734
FALSE	High	Master Protein	Q15428	SF3A2	Splicing factor 3A subunit 2 OS=Homo sapiens OX=9606 GN=SF3A2 PE=1 SV=2	0	47.525	16	5	30	5	1	464	49.2	9.64	76.79	5	0	0.3427	137.1	140.4	144.7	58.8	54.1	64.9	2.86756e-05
FALSE	High	Master Protein	O15211	RGL2	Ral guanine nucleotide dissociation stimulator-like 2 OS=Homo sapiens OX=9606 GN=RGL2 PE=1 SV=1	0.002	5.534	2	1	1	1	1	777	83.5	6.18	2.81	1	0	0.3427	122.7	183.2	141.1	48.5	48.2	56.4	0.00565184
FALSE	High	Master Protein	P56192	MARS1	Methionine--tRNA ligase, cytoplasmic OS=Homo sapiens OX=9606 GN=MARS1 PE=1 SV=2	0	228.699	41	27	212	27	1	900	101.1	6.16	602.92	27	0	0.342936	152.2	152.2	138.8	49.6	50.8	56.3	4.15262e-05
FALSE	High	Master Protein	P48556	PSMD8	26S proteasome non-ATPase regulatory subunit 8 OS=Homo sapiens OX=9606 GN=PSMD8 PE=1 SV=2	0	62.884	31	8	63	8	1	350	39.6	9.7	175.76	8	0	0.343289	145.6	151.9	145.7	44.6	58.7	53.4	3.20697e-05
FALSE	High	Master Protein	Q6P4Q7	CNNM4	Metal transporter CNNM4 OS=Homo sapiens OX=9606 GN=CNNM4 PE=1 SV=3	0	46.251	16	9	27	6	1	775	86.6	6.07	66.94	9	2	0.343289	162.2	168.8	159.2	46.5	41.1	22.3	8.65937e-05
FALSE	High	Master Protein	Q15019	SEPTIN2	Septin-2 OS=Homo sapiens OX=9606 GN=SEPTIN2 PE=1 SV=1	0	114.17	59	13	59	13	1	361	41.5	6.6	175.7	13	0	0.343525	141.6	163.8	154.3	40.2	50.4	49.7	0.000123316
FALSE	High	Master Protein	Q9P2J3	KLHL9	Kelch-like protein 9 OS=Homo sapiens OX=9606 GN=KLHL9 PE=1 SV=2	0.001	7.666	6	2	2	2	1	617	69.4	6.35	4.98	2	0	0.343879	153.5	149.7	132	73.9	51.5	39.3	0.00173549
FALSE	High	Master Protein	Q9NUQ7	UFSP2	Ufm1-specific protease 2 OS=Homo sapiens OX=9606 GN=UFSP2 PE=1 SV=3	0	44.876	22	6	20	6	1	469	53.2	7.01	64.76	6	0	0.344471	118.8	158.3	151.4	59.2	56.8	55.5	0.00218586
FALSE	High	Master Protein	Q8WVM8	SCFD1	Sec1 family domain-containing protein 1 OS=Homo sapiens OX=9606 GN=SCFD1 PE=1 SV=4	0	124.206	32	13	85	13	1	642	72.3	6.27	253.22	13	0	0.34459	141.9	160.6	149.7	47.7	50.3	49.8	5.01095e-05
FALSE	High	Master Protein	Q8TBX8	PIP4K2C	Phosphatidylinositol 5-phosphate 4-kinase type-2 gamma OS=Homo sapiens OX=9606 GN=PIP4K2C PE=1 SV=3	0	76.275	28	10	75	10	1	421	47.3	6.84	209.26	10	0	0.34459	171	152.9	155.7	35.2	38.8	46.4	5.17989e-05
FALSE	High	Master Protein	Q8NEN9	PDZD8	PDZ domain-containing protein 8 OS=Homo sapiens OX=9606 GN=PDZD8 PE=1 SV=1	0	23.753	4	3	10	3	1	1154	128.5	6.09	27.59	3	0	0.344947	173.5	124.8	123.1	40.7	70.2	67.6	0.0130982
FALSE	High	Master Protein	Q9HC62	SENP2	Sentrin-specific protease 2 OS=Homo sapiens OX=9606 GN=SENP2 PE=1 SV=3	0	21.637	10	4	9	4	1	589	67.8	9.48	26.79	4	0	0.344947	149.8	178.2	158.1	36.9	42.6	34.4	0.000145151
FALSE	High	Master Protein	Q96HC4	PDLIM5	PDZ and LIM domain protein 5 OS=Homo sapiens OX=9606 GN=PDLIM5 PE=1 SV=5	0	92.022	31	14	75	14	1	596	63.9	8.21	144.13	14	0	0.345185	137.4	142.5	149.9	51.3	57	61.9	5.33334e-05
FALSE	High	Master Protein	Q8NB37	GATD1	Glutamine amidotransferase-like class 1 domain-containing protein 1 OS=Homo sapiens OX=9606 GN=GATD1 PE=1 SV=1	0	11.619	14	2	4	2	1	220	23.3	6.61	11.02	2	0	0.345185	164.3	147.9	103.1	60	56.2	68.6	0.0146264
FALSE	High	Master Protein	O43242	PSMD3	26S proteasome non-ATPase regulatory subunit 3 OS=Homo sapiens OX=9606 GN=PSMD3 PE=1 SV=2	0	182.629	55	27	203	27	1	534	60.9	8.44	569.02	27	0	0.345304	147.5	151	146.2	49.3	54.5	51.5	1.29235e-06
FALSE	High	Master Protein	P18754	RCC1	Regulator of chromosome condensation OS=Homo sapiens OX=9606 GN=RCC1 PE=1 SV=1	0	118.811	48	12	87	12	1	421	44.9	7.52	265.03	12	0	0.345304	151.1	145.7	147.6	54.1	49.9	51.6	1.10842e-06
FALSE	High	Master Protein	P68104	EEF1A1	Elongation factor 1-alpha 1 OS=Homo sapiens OX=9606 GN=EEF1A1 PE=1 SV=1	0	454.295	68	25	1702	12	1	462	50.1	9.01	5824.98	25	14	0.345662	132.8	138.5	137	64.7	64.4	62.6	2.45269e-06
FALSE	High	Master Protein	P04062	GBA	Lysosomal acid glucosylceramidase OS=Homo sapiens OX=9606 GN=GBA PE=1 SV=3	0	27.345	14	6	16	6	1	536	59.7	7.61	26.11	6	0	0.346021	135.8	125.1	144	46.5	79.9	68.7	0.00339392
FALSE	High	Master Protein	P22061	PCMT1	Protein-L-isoaspartate(D-aspartate) O-methyltransferase OS=Homo sapiens OX=9606 GN=PCMT1 PE=1 SV=4	0	90.608	60	10	72	10	1	227	24.6	7.21	220.88	10	0	0.346141	145.2	140.2	139.8	51.9	58.3	64.5	3.20874e-05
FALSE	High	Master Protein	Q8NAV1	PRPF38A	Pre-mRNA-splicing factor 38A OS=Homo sapiens OX=9606 GN=PRPF38A PE=1 SV=1	0	38.892	23	7	30	7	1	312	37.5	9.96	88.58	7	0	0.346141	131.9	142.3	135.8	68.8	60.3	60.7	5.76141e-05
FALSE	High	Master Protein	Q02241	KIF23	Kinesin-like protein KIF23 OS=Homo sapiens OX=9606 GN=KIF23 PE=1 SV=3	0	128.342	25	17	93	17	1	960	110	8.51	270.72	17	0	0.34626	146.4	149.9	151.4	49.1	52.2	51.1	5.80839e-07
FALSE	High	Master Protein	Q9BRG2	SH2D3A	SH2 domain-containing protein 3A OS=Homo sapiens OX=9606 GN=SH2D3A PE=1 SV=1	0	26.864	18	5	10	5	1	576	63.1	7.42	14.8	5	0	0.3465	187.8	144.3	145.3	40	38.4	44.2	0.00121064
FALSE	High	Master Protein	Q6NUM9	RETSAT	All-trans-retinol 13,14-reductase OS=Homo sapiens OX=9606 GN=RETSAT PE=1 SV=2	0	54.75	24	12	31	12	1	610	66.8	8.28	77.47	12	0	0.34662	153.6	161.4	190	24.3	38.9	31.8	0.000321784
FALSE	High	Master Protein	Q13432	UNC119	Protein unc-119 homolog A OS=Homo sapiens OX=9606 GN=UNC119 PE=1 SV=1	0.001	5.932	6	1	2	1	1	240	26.9	6.42	6.33	1	0	0.346741	165	138.8	143.9	59.6	42.7	49.9	0.000468081
FALSE	High	Master Protein	Q99615	DNAJC7	DnaJ homolog subfamily C member 7 OS=Homo sapiens OX=9606 GN=DNAJC7 PE=1 SV=2	0	149.437	49	25	98	25	1	494	56.4	6.96	276.87	25	0	0.346861	138.4	145.1	146.9	51.3	57.5	60.8	2.16352e-05
FALSE	High	Master Protein	O75844	ZMPSTE24	CAAX prenyl protease 1 homolog OS=Homo sapiens OX=9606 GN=ZMPSTE24 PE=1 SV=2	0	71.311	24	10	50	10	1	475	54.8	7.49	135.78	10	0	0.346861	143.7	155.5	145.1	53.9	53.9	47.9	2.20457e-05
FALSE	High	Master Protein	Q04446	GBE1	1,4-alpha-glucan-branching enzyme OS=Homo sapiens OX=9606 GN=GBE1 PE=1 SV=3	0	39.817	14	7	22	7	1	702	80.4	6.32	64.32	7	0	0.346861	161.3	144.4	141.4	48	47.3	57.6	0.000153089
FALSE	High	Master Protein	Q9Y2Z4	YARS2	Tyrosine--tRNA ligase, mitochondrial OS=Homo sapiens OX=9606 GN=YARS2 PE=1 SV=2	0	127.619	37	10	93	10	1	477	53.2	8.98	321.87	10	0	0.347222	147.1	151	132.2	55.9	54.7	59.2	0.000122741
FALSE	High	Master Protein	P01040	CSTA	Cystatin-A OS=Homo sapiens OX=9606 GN=CSTA PE=1 SV=1	0	129.447	95	10	254	10	1	98	11	5.5	642.82	10	0	0.347343	140.1	150	147.7	54.2	53.7	54.3	6.74857e-06
FALSE	High	Master Protein	Q9Y6A9	SPCS1	Signal peptidase complex subunit 1 OS=Homo sapiens OX=9606 GN=SPCS1 PE=1 SV=5	0	25.017	10	2	38	2	1	169	18.3	8.72	81.25	2	0	0.347464	138.8	153.7	149.7	35.9	52.4	69.5	0.000887629
FALSE	High	Master Protein	Q9UGK3	STAP2	Signal-transducing adaptor protein 2 OS=Homo sapiens OX=9606 GN=STAP2 PE=1 SV=2	0	18.496	15	4	10	4	1	403	44.9	8.16	13.25	4	0	0.347584	160.9	132.4	130	40.6	64.4	71.8	0.00386523
FALSE	High	Master Protein	Q9NRM2	ZNF277	Zinc finger protein 277 OS=Homo sapiens OX=9606 GN=ZNF277 PE=1 SV=2	0.001	7.715	7	2	3	2	1	450	52.8	5.34	6.54	2	0	0.347826	168.3	179.3	147	33.9	31.8	39.6	0.000185197
FALSE	High	Master Protein	O43414	ERI3	ERI1 exoribonuclease 3 OS=Homo sapiens OX=9606 GN=ERI3 PE=1 SV=2	0	35.667	20	5	27	5	1	337	37.2	8.07	56.37	5	0	0.348068	133	148.4	134.2	58.3	65.3	60.9	0.000135292
FALSE	High	Master Protein	Q93050	ATP6V0A1	V-type proton ATPase 116 kDa subunit a1 OS=Homo sapiens OX=9606 GN=ATP6V0A1 PE=1 SV=3	0	101.993	21	16	71	15	1	837	96.4	6.43	181.2	16	1	0.348554	118.7	156.3	150	50.4	58.8	65.8	0.00259113
FALSE	High	Master Protein	Q6VN20	RANBP10	Ran-binding protein 10 OS=Homo sapiens OX=9606 GN=RANBP10 PE=1 SV=1	0	80.347	32	13	45	11	1	620	67.2	6.77	113.63	13	0	0.348554	146.7	131.2	148.1	67.1	50.3	56.7	0.000326142
FALSE	High	Master Protein	Q9BYJ9	YTHDF1	YTH domain-containing family protein 1 OS=Homo sapiens OX=9606 GN=YTHDF1 PE=1 SV=1	0	53.938	20	8	26	3	1	559	60.8	8.79	65.19	8	0	0.348675	181.5	174.6	131.7	41.7	41.6	28.8	0.00149245
FALSE	High	Master Protein	Q12769	NUP160	Nuclear pore complex protein Nup160 OS=Homo sapiens OX=9606 GN=NUP160 PE=1 SV=3	0	121.298	21	20	62	20	1	1436	162	5.5	159.82	20	0	0.348797	146.3	137.4	142.6	52.9	61.7	59.1	2.14084e-05
FALSE	High	Master Protein	Q5T6V5	C9orf64	Queuosine salvage protein OS=Homo sapiens OX=9606 GN=C9orf64 PE=1 SV=1	0	57.468	40	12	57	12	1	341	39	5.88	122.59	12	0	0.348797	151.5	138.5	135.5	59.4	56.9	58.2	7.25819e-05
FALSE	High	Master Protein	Q86WR0	CCDC25	Coiled-coil domain-containing protein 25 OS=Homo sapiens OX=9606 GN=CCDC25 PE=1 SV=2	0.008	3.339	5	1	1	1	1	208	24.5	6.8	2.6	1	0	0.348797	152.3	136.6	152.7	52.5	52.6	53.3	5.87e-05
FALSE	High	Master Protein	Q14562	DHX8	ATP-dependent RNA helicase DHX8 OS=Homo sapiens OX=9606 GN=DHX8 PE=1 SV=1	0	36.854	10	9	21	8	1	1220	139.2	8.32	46.99	9	0	0.348918	137	136	131.8	40.7	74.9	79.5	0.00479217
FALSE	High	Master Protein	O15371	EIF3D	Eukaryotic translation initiation factor 3 subunit D OS=Homo sapiens OX=9606 GN=EIF3D PE=1 SV=1	0	204.437	44	17	198	17	1	548	63.9	6.05	617.32	17	0	0.34904	150.7	147.9	136.8	56.6	55.1	53	3.25229e-05
FALSE	High	Master Protein	Q6IA69	NADSYN1	Glutamine-dependent NAD(+) synthetase OS=Homo sapiens OX=9606 GN=NADSYN1 PE=1 SV=3	0	60.742	19	9	39	9	1	706	79.2	6.44	103.82	9	0	0.34904	144.6	159.8	152.1	51.2	45	47.3	2.53495e-05
FALSE	High	Master Protein	Q13459	MYO9B	Unconventional myosin-IXb OS=Homo sapiens OX=9606 GN=MYO9B PE=1 SV=3	0	68.116	10	15	34	15	1	2157	243.2	8.75	71.32	15	0	0.349162	147.7	144.1	147.7	47.7	53.6	59.2	1.23403e-05
FALSE	High	Master Protein	P55061	TMBIM6	Bax inhibitor 1 OS=Homo sapiens OX=9606 GN=TMBIM6 PE=1 SV=2	0	9.465	11	3	19	3	1	237	26.5	8.54	27.56	3	0	0.349284	138	146	155.9	57.2	48.8	54.1	8.32838e-05
FALSE	High	Master Protein	P00390	GSR	Glutathione reductase, mitochondrial OS=Homo sapiens OX=9606 GN=GSR PE=1 SV=2	0	177.936	56	17	143	17	1	522	56.2	8.5	447.96	17	0	0.349528	158	138.3	162.2	45.4	49.8	46.3	0.000146401
FALSE	High	Master Protein	Q8WWV3	RTN4IP1	Reticulon-4-interacting protein 1, mitochondrial OS=Homo sapiens OX=9606 GN=RTN4IP1 PE=1 SV=2	0	22.798	21	6	14	6	1	396	43.6	9.11	29.97	6	0	0.34965	150.2	138	144.6	58.1	63.5	45.6	0.00015506
FALSE	High	Master Protein	Q14344	GNA13	Guanine nucleotide-binding protein subunit alpha-13 OS=Homo sapiens OX=9606 GN=GNA13 PE=1 SV=2	0	90.757	48	14	81	12	1	377	44	8	197.27	14	2	0.349773	117.8	118.4	114.7	90.7	84.3	74.1	0.00240247
FALSE	High	Master Protein	Q96LJ7	DHRS1	Dehydrogenase/reductase SDR family member 1 OS=Homo sapiens OX=9606 GN=DHRS1 PE=1 SV=1	0	46.54	36	7	20	7	1	313	33.9	7.83	54.9	7	0	0.35014	147	170.5	155.6	22.7	53.8	50.4	0.000654808
FALSE	High	Master Protein	Q6NSJ5	LRRC8E	Volume-regulated anion channel subunit LRRC8E OS=Homo sapiens OX=9606 GN=LRRC8E PE=1 SV=2	0	39.304	13	8	17	7	1	796	90.2	6.96	35.02	8	0	0.350263	169.1	180.3	181.3	17.6	24.5	27.2	5.86461e-06
FALSE	High	Master Protein	Q13015	MLLT11	Protein AF1q OS=Homo sapiens OX=9606 GN=MLLT11 PE=1 SV=1	0.009	3.328	16	1	12	1	1	90	10.1	4.54	33.83	1	0	0.350508	182.6	104.6	160.3	37	84.2	31.3	0.0263906
FALSE	High	Master Protein	A5YKK6	CNOT1	CCR4-NOT transcription complex subunit 1 OS=Homo sapiens OX=9606 GN=CNOT1 PE=1 SV=2	0	245.611	27	46	145	46	1	2376	266.8	7.11	349.91	46	0	0.350631	144.2	145.9	146.1	56.1	52.5	55.2	2.07273e-07
FALSE	High	Master Protein	Q9UJ83	HACL1	2-hydroxyacyl-CoA lyase 1 OS=Homo sapiens OX=9606 GN=HACL1 PE=1 SV=2	0	60.196	27	10	29	10	1	578	63.7	7.36	83.91	10	0	0.351	172.3	154.1	137.3	40.2	41.8	54.2	0.000585391
FALSE	High	Master Protein	P58107	EPPK1	Epiplakin OS=Homo sapiens OX=9606 GN=EPPK1 PE=1 SV=3	0	572.142	50	82	461	75	1	5088	555.3	5.62	1478.62	82	0	0.351494	153	153.7	146.1	51.7	45.8	49.7	4.37111e-06
FALSE	High	Master Protein	Q9BST9	RTKN	Rhotekin OS=Homo sapiens OX=9606 GN=RTKN PE=1 SV=2	0	68.622	29	10	47	10	1	563	62.6	7.44	131.16	10	0	0.352609	139.3	144.9	136.3	63.7	56.9	58.9	1.5482e-05
FALSE	High	Master Protein	Q9NQT4	EXOSC5	Exosome complex component RRP46 OS=Homo sapiens OX=9606 GN=EXOSC5 PE=1 SV=1	0	35.439	29	5	15	5	1	235	25.2	7.59	50.5	5	0	0.352609	158.4	146.6	156.7	58.3	35.3	44.6	0.000145346
FALSE	High	Master Protein	O75027	ABCB7	Iron-sulfur clusters transporter ABCB7, mitochondrial OS=Homo sapiens OX=9606 GN=ABCB7 PE=1 SV=2	0	47.074	16	9	24	9	1	752	82.6	9.33	60.44	9	0	0.352734	179.4	157.6	138.5	34.9	47.6	42	0.00069773
FALSE	High	Master Protein	P17252	PRKCA	Protein kinase C alpha type OS=Homo sapiens OX=9606 GN=PRKCA PE=1 SV=4	0	70.758	30	14	38	13	1	672	76.7	7.05	86.94	14	1	0.352983	172.7	166.5	145.3	46	41	28.5	0.000231209
FALSE	High	Master Protein	O60333	KIF1B	Kinesin-like protein KIF1B OS=Homo sapiens OX=9606 GN=KIF1B PE=1 SV=5	0	94.687	14	18	41	14	1	1816	204.3	5.6	119.72	18	2	0.353107	165.6	134	141.5	55.1	60.7	43.1	0.000975524
FALSE	High	Master Protein	O14657	TOR1B	Torsin-1B OS=Homo sapiens OX=9606 GN=TOR1B PE=1 SV=2	0	30.282	21	6	18	6	1	336	38	8.54	42.86	6	0	0.353107	160.4	144	140.1	45.6	55.3	54.6	0.000157911
FALSE	High	Master Protein	Q05086	UBE3A	Ubiquitin-protein ligase E3A OS=Homo sapiens OX=9606 GN=UBE3A PE=1 SV=4	0	107.186	29	18	56	18	1	875	100.6	5.22	179.39	18	0	0.353357	148.8	155	138.9	53.3	50.5	53.3	3.75141e-05
FALSE	High	Master Protein	Q6N069	NAA16	N-alpha-acetyltransferase 16, NatA auxiliary subunit OS=Homo sapiens OX=9606 GN=NAA16 PE=1 SV=2	0	37.392	13	10	37	7	1	864	101.4	7.87	53.68	10	0	0.353357	137.7	123.5	143.9	74.2	65.6	55.2	0.00101378
FALSE	High	Master Protein	P05120	SERPINB2	Plasminogen activator inhibitor 2 OS=Homo sapiens OX=9606 GN=SERPINB2 PE=1 SV=2	0	24.206	17	5	9	5	1	415	46.6	5.63	24.06	5	0	0.353357	137.6	153	123.9	66.8	59.4	59.2	0.000957537
FALSE	High	Master Protein	Q2M2I8	AAK1	AP2-associated protein kinase 1 OS=Homo sapiens OX=9606 GN=AAK1 PE=1 SV=3	0	118.528	23	15	63	14	1	961	103.8	6.6	169.34	15	1	0.353607	146.6	143.8	153.2	48.3	56.6	51.6	1.3073e-05
FALSE	High	Master Protein	Q9H0W9	C11orf54	Ester hydrolase C11orf54 OS=Homo sapiens OX=9606 GN=C11orf54 PE=1 SV=1	0	19.302	16	3	14	3	1	315	35.1	6.7	41.5	3	0	0.353607	166.6	126.4	158.1	46.4	47	55.5	0.00131922
FALSE	High	Master Protein	Q13546	RIPK1	Receptor-interacting serine/threonine-protein kinase 1 OS=Homo sapiens OX=9606 GN=RIPK1 PE=1 SV=3	0	32.644	16	7	9	7	1	671	75.9	6.33	19.29	7	0	0.353732	155	143.4	164.4	41.6	37.2	58.4	0.000255719
FALSE	High	Master Protein	Q96ND0	FAM210A	Protein FAM210A OS=Homo sapiens OX=9606 GN=FAM210A PE=1 SV=2	0	11.106	10	2	6	2	1	272	30.8	9.76	15.05	2	0	0.353982	132.3	162.8	147.9	44.2	53.8	58.9	0.00062526
FALSE	High	Master Protein	Q9Y295	DRG1	Developmentally-regulated GTP-binding protein 1 OS=Homo sapiens OX=9606 GN=DRG1 PE=1 SV=1	0	159.332	63	21	176	20	1	367	40.5	8.9	471.01	21	1	0.354108	153.9	146.5	143.8	50	51	54.9	8.987e-06
FALSE	High	Master Protein	Q9Y450	HBS1L	HBS1-like protein OS=Homo sapiens OX=9606 GN=HBS1L PE=1 SV=1	0	116.062	34	16	73	16	1	684	75.4	6.61	202.19	16	0	0.354108	117.8	108.2	108.2	82.4	96.6	86.9	0.0124634
FALSE	High	Master Protein	Q8IX04	UEVLD	Ubiquitin-conjugating enzyme E2 variant 3 OS=Homo sapiens OX=9606 GN=UEVLD PE=1 SV=2	0	28.032	16	5	13	5	1	471	52.2	7.09	31.95	5	0	0.354359	142.1	155.6	150.5	47.7	47.5	56.6	3.71526e-05
FALSE	High	Master Protein	Q9Y4A5	TRRAP	Transformation/transcription domain-associated protein OS=Homo sapiens OX=9606 GN=TRRAP PE=1 SV=3	0	51.75	5	14	23	14	1	3859	437.3	8.19	38.73	14	0	0.35461	114.2	140.3	159.8	56.4	72.5	56.8	0.00587162
FALSE	High	Master Protein	O00571	DDX3X	ATP-dependent RNA helicase DDX3X OS=Homo sapiens OX=9606 GN=DDX3X PE=1 SV=3	0	246.71	58	34	218	33	1	662	73.2	7.18	609.28	34	2	0.354862	148.3	152.6	152.1	51.1	48	48	4.69489e-07
FALSE	High	Master Protein	P60510	PPP4C	Serine/threonine-protein phosphatase 4 catalytic subunit OS=Homo sapiens OX=9606 GN=PPP4C PE=1 SV=1	0	107.456	52	12	76	10	1	307	35.1	5.06	256.32	12	0	0.354862	154.3	150.1	146.5	44.4	54	50.8	9.89603e-06
FALSE	High	Master Protein	Q96D46	NMD3	60S ribosomal export protein NMD3 OS=Homo sapiens OX=9606 GN=NMD3 PE=1 SV=1	0	107.41	53	20	70	20	1	503	57.6	7.14	156.69	20	0	0.354862	154.2	146.5	139.5	50.6	53.3	56	3.24209e-05
FALSE	High	Master Protein	P51812	RPS6KA3	Ribosomal protein S6 kinase alpha-3 OS=Homo sapiens OX=9606 GN=RPS6KA3 PE=1 SV=1	0	91.225	26	15	58	7	1	740	83.7	6.89	119.76	15	0	0.354862	146.7	151	161.8	46.9	49.1	44.5	2.23e-05
FALSE	High	Master Protein	P29350	PTPN6	Tyrosine-protein phosphatase non-receptor type 6 OS=Homo sapiens OX=9606 GN=PTPN6 PE=1 SV=1	0	50.374	23	10	33	10	1	595	67.5	7.78	79.61	10	0	0.355114	155.1	157.9	141	55.5	44.9	45.6	8.04068e-05
FALSE	High	Master Protein	P09110	ACAA1	3-ketoacyl-CoA thiolase, peroxisomal OS=Homo sapiens OX=9606 GN=ACAA1 PE=1 SV=2	0	48.987	32	8	25	8	1	424	44.3	8.44	59.97	8	0	0.355619	162.8	172.3	112.1	62.4	42.4	48	0.00747094
FALSE	High	Master Protein	Q9Y5A7	NUB1	NEDD8 ultimate buster 1 OS=Homo sapiens OX=9606 GN=NUB1 PE=1 SV=2	0	62.156	20	10	32	10	1	615	70.5	5.96	77.5	10	0	0.355745	133.7	155.9	162.3	47.4	53.2	47.6	0.000336521
FALSE	High	Master Protein	P62714	PPP2CB	Serine/threonine-protein phosphatase 2A catalytic subunit beta isoform OS=Homo sapiens OX=9606 GN=PPP2CB PE=1 SV=1	0	172.999	59	13	195	1	1	309	35.6	5.43	586.65	13	15	0.355872	147.2	134.8	151.5	58.8	54.2	53.5	7.23453e-05
FALSE	High	Master Protein	O75955	FLOT1	Flotillin-1 OS=Homo sapiens OX=9606 GN=FLOT1 PE=1 SV=3	0	75.671	35	11	35	11	1	427	47.3	7.49	113	11	0	0.355872	163.1	129	161.1	45.3	37.9	63.5	0.00159496
FALSE	High	Master Protein	P60842	EIF4A1	Eukaryotic initiation factor 4A-I OS=Homo sapiens OX=9606 GN=EIF4A1 PE=1 SV=1	0	348.11	59	26	798	13	1	406	46.1	5.48	2544.29	26	16	0.355999	141	145.9	147.5	55.2	54.4	56	1.51186e-06
FALSE	High	Master Protein	P26599	PTBP1	Polypyrimidine tract-binding protein 1 OS=Homo sapiens OX=9606 GN=PTBP1 PE=1 SV=1	0	234.237	50	18	358	16	1	531	57.2	9.17	1296.11	18	2	0.355999	141.6	141.8	141.4	61.9	56.8	56.6	1.14136e-06
FALSE	High	Master Protein	Q15738	NSDHL	Sterol-4-alpha-carboxylate 3-dehydrogenase, decarboxylating OS=Homo sapiens OX=9606 GN=NSDHL PE=1 SV=2	0	81.392	41	11	84	11	1	373	41.9	8.06	230.49	11	0	0.355999	144.5	138.7	150.3	58.4	54.3	53.7	1.694e-05
FALSE	High	Master Protein	Q9NXA8	SIRT5	NAD-dependent protein deacylase sirtuin-5, mitochondrial OS=Homo sapiens OX=9606 GN=SIRT5 PE=1 SV=2	0	25.854	24	5	7	5	1	310	33.9	8.47	16.7	5	0	0.356379	176.4	108.5	149.1	66	62.5	37.5	0.0145862
FALSE	High	Master Protein	P41743	PRKCI	Protein kinase C iota type OS=Homo sapiens OX=9606 GN=PRKCI PE=1 SV=2	0	105.121	22	9	62	9	1	596	68.2	5.85	203.76	9	0	0.356506	146.8	150.4	156.7	47.8	49.8	48.5	4.08825e-06
FALSE	High	Master Protein	P19474	TRIM21	E3 ubiquitin-protein ligase TRIM21 OS=Homo sapiens OX=9606 GN=TRIM21 PE=1 SV=1	0	16.835	13	5	8	5	1	475	54.1	6.38	16.29	5	0	0.356633	163.8	169.5	170.9	19.3	36.5	40.1	3.625e-05
FALSE	High	Master Protein	Q96KR1	ZFR	Zinc finger RNA-binding protein OS=Homo sapiens OX=9606 GN=ZFR PE=1 SV=2	0	190.503	38	28	128	28	1	1074	116.9	9.04	369.52	28	0	0.356761	142	140.2	136	61.6	56.2	64	1.10891e-05
FALSE	High	Master Protein	P22694	PRKACB	cAMP-dependent protein kinase catalytic subunit beta OS=Homo sapiens OX=9606 GN=PRKACB PE=1 SV=2	0	40.945	31	8	36	4	1	351	40.6	8.78	73.71	8	0	0.356761	138.7	116.6	149.1	57	69.4	69.1	0.00260384
FALSE	High	Master Protein	Q6UXN9	WDR82	WD repeat-containing protein 82 OS=Homo sapiens OX=9606 GN=WDR82 PE=1 SV=1	0	35.798	26	7	26	7	1	313	35.1	7.69	54.18	7	0	0.356761	168.9	146.4	151.4	54.5	44.1	34.7	0.000236677
FALSE	High	Master Protein	A6NJ78	METTL15	12S rRNA N4-methylcytidine (m4C) methyltransferase OS=Homo sapiens OX=9606 GN=METTL15 PE=1 SV=1	0	23.336	12	4	11	4	1	407	46.1	8.62	24.98	4	0	0.357015	165.7	116.6	137.1	54.7	89.5	36.5	0.019535
FALSE	High	Master Protein	P00367	GLUD1	Glutamate dehydrogenase 1, mitochondrial OS=Homo sapiens OX=9606 GN=GLUD1 PE=1 SV=2	0	210.084	48	23	208	23	1	558	61.4	7.8	666.65	23	0	0.357143	158.6	150.7	149.7	45.3	49.6	46.1	4.41565e-06
FALSE	High	Master Protein	P23381	WARS1	Tryptophan--tRNA ligase, cytoplasmic OS=Homo sapiens OX=9606 GN=WARS1 PE=1 SV=2	0	146.436	54	21	112	21	1	471	53.1	6.23	319.62	21	0	0.35727	145.6	142.5	150.3	44.8	57.5	59.4	5.5528e-05
FALSE	High	Master Protein	P49590	HARS2	Histidine--tRNA ligase, mitochondrial OS=Homo sapiens OX=9606 GN=HARS2 PE=1 SV=1	0	72.692	30	13	85	6	1	506	56.9	8.24	203.58	13	0	0.357398	139.3	149.5	128.7	59.5	61.8	61.2	0.00020449
FALSE	High	Master Protein	P16152	CBR1	Carbonyl reductase [NADPH] 1 OS=Homo sapiens OX=9606 GN=CBR1 PE=1 SV=3	0	105.684	62	14	125	11	1	277	30.4	8.32	346.88	14	0	0.357526	136.5	139.3	139.2	97.9	46.6	40.5	0.0136228
FALSE	High	Master Protein	O60306	AQR	RNA helicase aquarius OS=Homo sapiens OX=9606 GN=AQR PE=1 SV=4	0	130.761	19	24	55	23	1	1485	171.2	6.37	123.65	24	0	0.357654	149.5	154.8	149.8	44	49.7	52.3	4.30769e-06
FALSE	High	Master Protein	Q9H9G7	AGO3	Protein argonaute-3 OS=Homo sapiens OX=9606 GN=AGO3 PE=1 SV=2	0	47.178	19	12	27	5	1	860	97.3	9.11	52.58	12	2	0.357654	173	111.9	133.6	52.5	65.9	63.2	0.0126007
FALSE	High	Master Protein	A1L0T0	ILVBL	2-hydroxyacyl-CoA lyase 2 OS=Homo sapiens OX=9606 GN=ILVBL PE=1 SV=2	0	79.827	27	10	37	10	1	632	67.8	8.15	91.32	10	0	0.357782	160.6	153.1	186.4	45.6	27.9	26.5	0.000350496
FALSE	High	Master Protein	Q9HAU5	UPF2	Regulator of nonsense transcripts 2 OS=Homo sapiens OX=9606 GN=UPF2 PE=1 SV=1	0	78.231	15	12	47	12	1	1272	147.7	5.69	109.45	12	0	0.357782	147.2	141	147.3	55.9	50.8	57.8	6.7858e-06
FALSE	High	Master Protein	Q8NC60	NOA1	Nitric oxide-associated protein 1 OS=Homo sapiens OX=9606 GN=NOA1 PE=1 SV=2	0	35.12	16	8	21	8	1	698	78.4	8.66	46.39	8	0	0.35791	168.4	151.8	148.6	28.5	54.9	47.8	0.00035434
FALSE	High	Master Protein	Q9H4I3	TRABD	TraB domain-containing protein OS=Homo sapiens OX=9606 GN=TRABD PE=1 SV=1	0.001	7.287	8	2	5	2	1	376	42.3	8	4.55	2	0	0.35791	139.1	131.6	128	59.6	68.6	73.1	0.000214928
FALSE	High	Master Protein	Q9P0I2	EMC3	ER membrane protein complex subunit 3 OS=Homo sapiens OX=9606 GN=EMC3 PE=1 SV=3	0	43.178	37	7	38	7	1	261	29.9	6.81	97.02	7	0	0.358038	150.9	134.3	131.7	62.2	59.5	61.4	0.000211709
FALSE	High	Master Protein	Q5MNZ6	WDR45B	WD repeat domain phosphoinositide-interacting protein 3 OS=Homo sapiens OX=9606 GN=WDR45B PE=1 SV=2	0	31.548	18	6	20	6	1	344	38.1	7.59	45.86	6	0	0.358038	153.1	153.6	127.5	49.9	60.9	55	0.000622233
FALSE	High	Master Protein	O95573	ACSL3	Long-chain-fatty-acid--CoA ligase 3 OS=Homo sapiens OX=9606 GN=ACSL3 PE=1 SV=3	0	259.395	52	29	306	27	1	720	80.4	8.38	756.98	29	2	0.358809	142.5	139.9	142.8	57.6	56.8	60.5	5.50728e-07
FALSE	High	Master Protein	Q8IWB7	WDFY1	WD repeat and FYVE domain-containing protein 1 OS=Homo sapiens OX=9606 GN=WDFY1 PE=1 SV=1	0	44.637	30	9	26	9	1	410	46.3	7.33	64.03	9	0	0.358809	166.6	165.6	156.9	34.6	37.6	38.7	2.85534e-06
FALSE	High	Master Protein	P10620	MGST1	Microsomal glutathione S-transferase 1 OS=Homo sapiens OX=9606 GN=MGST1 PE=1 SV=1	0	36.698	27	4	46	4	1	155	17.6	9.39	128.34	4	0	0.359066	142.7	137.8	148.1	63.5	54.7	53.3	3.96317e-05
FALSE	High	Master Protein	Q7Z4F1	LRP10	Low-density lipoprotein receptor-related protein 10 OS=Homo sapiens OX=9606 GN=LRP10 PE=1 SV=2	0	10.284	7	3	9	3	1	713	76.1	5.52	12.67	3	0	0.359324	132	142.3	124.5	60.5	78.5	62.2	0.00103374
FALSE	High	Master Protein	Q9Y2H6	FNDC3A	Fibronectin type-III domain-containing protein 3A OS=Homo sapiens OX=9606 GN=FNDC3A PE=1 SV=4	0	70.338	18	13	26	13	1	1198	131.8	6.71	63.38	13	0	0.359454	93	141.2	162.5	77	63.6	62.7	0.0376789
FALSE	High	Master Protein	Q9H2K8	TAOK3	Serine/threonine-protein kinase TAO3 OS=Homo sapiens OX=9606 GN=TAOK3 PE=1 SV=2	0	69.37	19	15	39	14	1	898	105.3	7.3	89.94	15	1	0.359583	147.7	140.4	156.4	50.9	49	55.5	4.3091e-05
FALSE	High	Master Protein	Q96N66	MBOAT7	Lysophospholipid acyltransferase 7 OS=Homo sapiens OX=9606 GN=MBOAT7 PE=1 SV=2	0	42.472	15	6	31	6	1	472	52.7	8.97	96.48	6	0	0.359583	138.4	147.1	147	59.1	55.7	52.7	1.34299e-05
FALSE	High	Master Protein	Q9P0S3	ORMDL1	ORM1-like protein 1 OS=Homo sapiens OX=9606 GN=ORMDL1 PE=1 SV=1	0	17.796	34	4	21	2	1	153	17.4	9.64	61.25	4	2	0.359712	166.1	149.2	144	52.4	41.6	46.7	0.000134397
FALSE	High	Master Protein	Q8IWB1	ITPRIP	Inositol 1,4,5-trisphosphate receptor-interacting protein OS=Homo sapiens OX=9606 GN=ITPRIP PE=1 SV=1	0	11.495	8	3	3	3	1	547	62	5.88	7.04	3	0	0.359712	148.8	149.1	153.7	49	48.9	50.7	4.69285e-07
FALSE	High	Master Protein	Q01415	GALK2	N-acetylgalactosamine kinase OS=Homo sapiens OX=9606 GN=GALK2 PE=1 SV=1	0	9.971	8	2	3	2	1	458	50.3	6.61	6.47	2	0	0.359712	158.4	155.4	159.8	69.5	29.9	27	0.0010969
FALSE	High	Master Protein	P49903	SEPHS1	Selenide, water dikinase 1 OS=Homo sapiens OX=9606 GN=SEPHS1 PE=1 SV=2	0	38.442	30	6	22	6	1	392	42.9	5.97	48.92	6	0	0.360101	135	136.9	100.7	78.3	74.9	74.2	0.0149625
FALSE	High	Master Protein	P31930	UQCRC1	Cytochrome b-c1 complex subunit 1, mitochondrial OS=Homo sapiens OX=9606 GN=UQCRC1 PE=1 SV=3	0	222.839	52	18	165	17	1	480	52.6	6.37	572.43	18	1	0.360231	165.3	158.6	155.5	41.8	38	40.7	2.70863e-06
FALSE	High	Master Protein	Q02218	OGDH	2-oxoglutarate dehydrogenase, mitochondrial OS=Homo sapiens OX=9606 GN=OGDH PE=1 SV=3	0	348.118	50	41	237	41	1	1023	115.9	6.86	721.19	41	0	0.36062	153.2	147.7	145.1	48.4	54.7	50.9	5.44719e-06
FALSE	High	Master Protein	P40227	CCT6A	T-complex protein 1 subunit zeta OS=Homo sapiens OX=9606 GN=CCT6A PE=1 SV=3	0	222.826	48	25	410	25	1	531	58	6.68	1111.73	25	0	0.36062	131.8	131.9	133	67.8	67.8	67.8	7.60018e-09
FALSE	High	Master Protein	Q9P2R7	SUCLA2	Succinate--CoA ligase [ADP-forming] subunit beta, mitochondrial OS=Homo sapiens OX=9606 GN=SUCLA2 PE=1 SV=3	0	96.107	32	13	53	13	1	463	50.3	7.42	144.71	13	0	0.36062	134.9	134.2	136.5	69.3	64.3	60.8	1.03773e-05
FALSE	High	Master Protein	Q14232	EIF2B1	Translation initiation factor eIF-2B subunit alpha OS=Homo sapiens OX=9606 GN=EIF2B1 PE=1 SV=1	0	93.86	60	15	121	15	1	305	33.7	7.33	270.89	15	0	0.36062	141	134.7	129.6	73.1	56.8	64.8	0.00025765
FALSE	High	Master Protein	Q9H900	ZWILCH	Protein zwilch homolog OS=Homo sapiens OX=9606 GN=ZWILCH PE=1 SV=2	0	36.59	18	6	23	6	1	591	67.2	6.27	66.69	6	0	0.36075	135.4	140.8	122.5	44.5	81.3	75.5	0.00650479
FALSE	High	Master Protein	P02768	ALB	Albumin OS=Homo sapiens OX=9606 GN=ALB PE=1 SV=2	0	499.017	69	55	1132	55	1	609	69.3	6.28	2855.11	55	0	0.361141	82.1	83.2	87.1	115.8	113.6	118.2	9.52201e-05
FALSE	High	Master Protein	P46459	NSF	Vesicle-fusing ATPase OS=Homo sapiens OX=9606 GN=NSF PE=1 SV=3	0	144.831	40	29	165	29	1	744	82.5	6.95	430.03	29	0	0.361272	144.4	151.7	150.8	49.4	50.7	52.9	2.59404e-06
FALSE	High	Master Protein	P12236	SLC25A6	ADP/ATP translocase 3 OS=Homo sapiens OX=9606 GN=SLC25A6 PE=1 SV=4	0	82.347	49	14	198	2	1	298	32.8	9.74	434.34	14	4	0.361272	151.7	150	126.9	64	55.2	52.2	0.00060738
FALSE	High	Master Protein	Q8IWA0	WDR75	WD repeat-containing protein 75 OS=Homo sapiens OX=9606 GN=WDR75 PE=1 SV=1	0	90.187	25	13	35	13	1	830	94.4	5.96	102.06	13	0	0.361533	128.5	131.6	144.7	66.8	63	65.5	0.000163299
FALSE	High	Master Protein	Q8NDH3	NPEPL1	Probable aminopeptidase NPEPL1 OS=Homo sapiens OX=9606 GN=NPEPL1 PE=1 SV=3	0	17.745	13	4	7	4	1	523	55.8	6.87	14.51	4	0	0.361664	166.2	157.1	161.9	27.8	52.6	34.4	9.63057e-05
FALSE	High	Master Protein	P04406	GAPDH	Glyceraldehyde-3-phosphate dehydrogenase OS=Homo sapiens OX=9606 GN=GAPDH PE=1 SV=3	0	486.216	73	22	1127	21	1	335	36	8.46	3936.97	22	2	0.361795	140.5	142.2	138.6	62.9	58.4	57.3	2.24944e-06
FALSE	High	Master Protein	Q9H3K6	BOLA2	BolA-like protein 2 OS=Homo sapiens OX=9606 GN=BOLA2 PE=1 SV=1	0	59.895	80	6	67	6	1	86	10.1	6.52	214.58	6	0	0.36245	150.7	135.5	139.5	62.7	51.6	60	0.000119876
FALSE	High	Master Protein	Q9Y2G3	ATP11B	Phospholipid-transporting ATPase IF OS=Homo sapiens OX=9606 GN=ATP11B PE=1 SV=2	0	21.487	7	4	10	4	1	1177	134.1	6.96	24.25	4	0	0.36245	194.5	168.4	143.9		28.5	64.7	0.0132793
FALSE	High	Master Protein	P00156	MT-CYB	Cytochrome b OS=Homo sapiens OX=9606 GN=MT-CYB PE=1 SV=2	0.008	3.335	2	1	4	1	1	380	42.7	8.05	8.16	1	0	0.36245	148.7	161.4	128.9	46.8	58.1	56.1	0.000776723
FALSE	High	Master Protein	O76094	SRP72	Signal recognition particle subunit SRP72 OS=Homo sapiens OX=9606 GN=SRP72 PE=1 SV=3	0	135.81	39	19	120	19	1	671	74.6	9.26	334.58	19	0	0.362976	140.5	144.6	148.3	52.6	53.2	60.9	1.41876e-05
FALSE	High	Master Protein	P24386	CHM	Rab proteins geranylgeranyltransferase component A 1 OS=Homo sapiens OX=9606 GN=CHM PE=1 SV=3	0	37.171	23	9	16	8	1	653	73.4	4.75	37.54	9	0	0.362976	183.6	164	87.6	59.7	52	53	0.0373479
FALSE	High	Master Protein	Q8TAP6	CEP76	Centrosomal protein of 76 kDa OS=Homo sapiens OX=9606 GN=CEP76 PE=1 SV=1	0	18.954	9	3	6	3	1	659	74.4	6.74	15.4	3	0	0.362976	196.6	102.6	182.6	57.5	28.3	32.5	0.0168015
FALSE	High	Master Protein	Q9H0R3	TMEM222	Transmembrane protein 222 OS=Homo sapiens OX=9606 GN=TMEM222 PE=1 SV=2	0	11.042	19	2	2	2	1	208	23.2	6.51	3.59	2	0	0.362976	181.1	183.2	159.8	28.6	18.7	28.7	5.28427e-05
FALSE	High	Master Protein	Q4G176	ACSF3	Malonate--CoA ligase ACSF3, mitochondrial OS=Homo sapiens OX=9606 GN=ACSF3 PE=1 SV=3	0	17.722	8	3	8	3	1	576	64.1	8.37	18	3	0	0.363108	155.4	128.7	123.8	53.6	73.1	65.4	0.00316214
FALSE	High	Master Protein	P16435	POR	NADPH--cytochrome P450 reductase OS=Homo sapiens OX=9606 GN=POR PE=1 SV=2	0	189.514	47	25	182	25	1	677	76.6	5.58	489.39	25	0	0.36324	135.3	150.6	133	65.8	58.8	56.4	0.000215551
FALSE	High	Master Protein	Q96H79	ZC3HAV1L	Zinc finger CCCH-type antiviral protein 1-like OS=Homo sapiens OX=9606 GN=ZC3HAV1L PE=1 SV=2	0	47.635	45	7	16	7	1	300	32.9	8.13	29.44	7	0	0.363636	155.1	164.8	123.1	40	67.2	49.8	0.00306332
FALSE	High	Master Protein	P40818	USP8	Ubiquitin carboxyl-terminal hydrolase 8 OS=Homo sapiens OX=9606 GN=USP8 PE=1 SV=1	0	55.406	17	13	34	13	1	1118	127.4	8.51	64.1	13	0	0.364166	137.4	177.2	146.1	40.2	48	51.1	0.00102038
FALSE	High	Master Protein	P54619	PRKAG1	5'-AMP-activated protein kinase subunit gamma-1 OS=Homo sapiens OX=9606 GN=PRKAG1 PE=1 SV=1	0	35.93	26	7	25	6	1	331	37.6	6.92	72.66	7	1	0.364166	121.4	122.5	127.4	85.6	60.1	82.9	0.00458102
FALSE	High	Master Protein	P28482	MAPK1	Mitogen-activated protein kinase 1 OS=Homo sapiens OX=9606 GN=MAPK1 PE=1 SV=3	0	150.872	59	18	156	12	1	360	41.4	6.98	395.12	18	7	0.364964	142.7	127.1	128.1	74.4	65.7	62	0.000471901
FALSE	High	Master Protein	Q96KA5	CLPTM1L	Cleft lip and palate transmembrane protein 1-like protein OS=Homo sapiens OX=9606 GN=CLPTM1L PE=1 SV=1	0	20.112	14	4	8	4	1	538	62.2	8.56	19.3	4	0	0.365097	118.6	168.4	147.6	52	62	51.4	0.00377773
FALSE	High	Master Protein	Q9NPF4	OSGEP	Probable tRNA N6-adenosine threonylcarbamoyltransferase OS=Homo sapiens OX=9606 GN=OSGEP PE=1 SV=1	0	46.347	36	7	26	7	1	335	36.4	6.35	74.94	7	0	0.365497	123.5	166	163.8	50.6	39.1	57	0.00229149
FALSE	High	Master Protein	Q9P015	MRPL15	39S ribosomal protein L15, mitochondrial OS=Homo sapiens OX=9606 GN=MRPL15 PE=1 SV=1	0	35.743	31	7	19	7	1	296	33.4	10.01	46.23	7	0	0.365631	156	121.5	126.1	63.2	74.3	58.9	0.00418298
FALSE	High	Master Protein	Q13616	CUL1	Cullin-1 OS=Homo sapiens OX=9606 GN=CUL1 PE=1 SV=2	0	154.736	42	25	105	25	1	776	89.6	8	275.12	25	0	0.365764	135.3	113.8	124.7	72.8	75.4	78.1	0.00153722
FALSE	High	Master Protein	Q9UKV8	AGO2	Protein argonaute-2 OS=Homo sapiens OX=9606 GN=AGO2 PE=1 SV=3	0	144.971	40	23	83	17	1	859	97.1	9.19	186.63	23	6	0.365764	147.7	146.8	135.7	51.5	66.2	52.1	0.000147325
FALSE	High	Master Protein	Q96G21	IMP4	U3 small nucleolar ribonucleoprotein protein IMP4 OS=Homo sapiens OX=9606 GN=IMP4 PE=1 SV=1	0	29.504	25	5	11	5	1	291	33.7	9.47	26.45	5	0	0.365898	121.4	135	153.6	64.1	61	64.9	0.0014613
FALSE	High	Master Protein	Q96RQ1	ERGIC2	Endoplasmic reticulum-Golgi intermediate compartment protein 2 OS=Homo sapiens OX=9606 GN=ERGIC2 PE=1 SV=2	0	35.611	20	6	24	6	1	377	42.5	6.77	61.62	6	0	0.3663	94.7	129.2	157.7	77.7	77.5	63.3	0.0446695
FALSE	High	Master Protein	Q9NYT0	PLEK2	Pleckstrin-2 OS=Homo sapiens OX=9606 GN=PLEK2 PE=1 SV=1	0	23.42	22	6	15	6	1	353	39.9	9.41	36.99	6	0	0.3663	130.7	137.5	112.3	63.1	67.2	89.2	0.00832565
FALSE	High	Master Protein	P49662	CASP4	Caspase-4 OS=Homo sapiens OX=9606 GN=CASP4 PE=1 SV=1	0	12.687	14	3	8	3	1	377	43.2	6	15.67	3	0	0.366703	143.9	162	181.2	42.3	40.4	30.1	0.000398141
FALSE	High	Master Protein	P40926	MDH2	Malate dehydrogenase, mitochondrial OS=Homo sapiens OX=9606 GN=MDH2 PE=1 SV=3	0	136.699	59	15	256	15	1	338	35.5	8.68	822.36	15	0	0.366838	144.4	144.6	147.3	58.8	53.4	51.5	2.80222e-06
FALSE	High	Master Protein	P63172	DYNLT1	Dynein light chain Tctex-type 1 OS=Homo sapiens OX=9606 GN=DYNLT1 PE=1 SV=1	0	25.301	30	2	15	2	1	113	12.4	5.08	55.41	2	0	0.366838	123.5	165.1	155.5	31.2	67.1	57.7	0.00438078
FALSE	High	Master Protein	Q9NR50	EIF2B3	Translation initiation factor eIF-2B subunit gamma OS=Homo sapiens OX=9606 GN=EIF2B3 PE=1 SV=1	0	94.433	37	15	59	15	1	452	50.2	6.47	151.98	15	0	0.366972	150.4	138.9	142.9	61.2	53.9	52.6	3.35394e-05
FALSE	High	Master Protein	Q14914	PTGR1	Prostaglandin reductase 1 OS=Homo sapiens OX=9606 GN=PTGR1 PE=1 SV=2	0	50.508	27	7	28	7	1	329	35.8	8.29	70.9	7	0	0.366972	163.5	141.9	113.6	44.3	57.3	79.5	0.0110521
FALSE	High	Master Protein	P07814	EPRS1	Bifunctional glutamate/proline--tRNA ligase OS=Homo sapiens OX=9606 GN=EPRS1 PE=1 SV=5	0	686.088	52	69	820	68	1	1512	170.5	7.33	2407.54	69	1	0.367647	142.9	140.7	145.5	56.9	55.6	58.4	7.25553e-07
FALSE	High	Master Protein	P08779	KRT16	Keratin, type I cytoskeletal 16 OS=Homo sapiens OX=9606 GN=KRT16 PE=1 SV=4	0	240.447	65	35	389	18	1	473	51.2	5.05	1001.51	35	0	0.367647	152	161.1	151.7	45	44.9	45.2	3.70986e-06
FALSE	High	Master Protein	Q12982	BNIP2	BCL2/adenovirus E1B 19 kDa protein-interacting protein 2 OS=Homo sapiens OX=9606 GN=BNIP2 PE=1 SV=1	0.007	3.539	3	1	9	1	1	314	36	4.81	5.88	1	0	0.367647	165.1	144.4	132	53.8	51.5	53.1	0.000619855
FALSE	High	Master Protein	Q14331	FRG1	Protein FRG1 OS=Homo sapiens OX=9606 GN=FRG1 PE=1 SV=1	0	53.718	40	9	34	9	1	258	29.2	9.01	80.34	9	0	0.367918	133.7	141.4	137	60.9	60.7	66.2	1.28405e-05
FALSE	High	Master Protein	Q9BUQ8	DDX23	Probable ATP-dependent RNA helicase DDX23 OS=Homo sapiens OX=9606 GN=DDX23 PE=1 SV=3	0	104.164	33	21	73	21	1	820	95.5	9.55	131.98	21	0	0.368053	152.7	144.6	150	51.4	49.5	51.7	2.42237e-06
FALSE	High	Master Protein	Q9Y6X9	MORC2	ATPase MORC2 OS=Homo sapiens OX=9606 GN=MORC2 PE=1 SV=2	0	20.906	7	7	18	7	1	1032	117.8	8.38	30.67	7	0	0.368053	186.6	175	147.4	47.3	21.4	22.4	0.000636416
FALSE	High	Master Protein	Q2TAZ0	ATG2A	Autophagy-related protein 2 homolog A OS=Homo sapiens OX=9606 GN=ATG2A PE=1 SV=3	0	15.729	4	5	9	5	1	1938	212.7	5.88	15.86	5	0	0.368324	118.8	174.3	177.1	24.2	56	49.5	0.00598928
FALSE	High	Master Protein	Q12824	SMARCB1	SWI/SNF-related matrix-associated actin-dependent regulator of chromatin subfamily B member 1 OS=Homo sapiens OX=9606 GN=SMARCB1 PE=1 SV=2	0	52.225	37	10	37	10	1	385	44.1	6.23	61.77	10	0	0.36846	148.4	150.1	146.6	53.2	52.2	49.5	3.43962e-07
FALSE	High	Master Protein	Q6Q0C0	TRAF7	E3 ubiquitin-protein ligase TRAF7 OS=Homo sapiens OX=9606 GN=TRAF7 PE=1 SV=1	0	9.484	7	3	8	3	1	670	74.6	7.15	16.44	3	0	0.368868	167.4	160.7	99.6	58.1	70.8	43.3	0.0207456
FALSE	High	Master Protein	Q8IXW5	RPAP2	Putative RNA polymerase II subunit B1 CTD phosphatase RPAP2 OS=Homo sapiens OX=9606 GN=RPAP2 PE=1 SV=1	0.001	6.627	3	2	4	2	1	612	69.5	7.78	6.75	2	0	0.368868	135.4	142	143.1	66.2	62.8	50.4	0.000116106
FALSE	High	Master Protein	Q9BZE4	GTPBP4	GTP-binding protein 4 OS=Homo sapiens OX=9606 GN=GTPBP4 PE=1 SV=3	0	144.551	35	20	107	20	1	634	73.9	9.5	314.29	20	0	0.369004	147.5	166.2	162.3	36.9	42.7	44.4	4.39413e-05
FALSE	High	Master Protein	P15927	RPA2	Replication protein A 32 kDa subunit OS=Homo sapiens OX=9606 GN=RPA2 PE=1 SV=1	0	57.536	35	6	58	6	1	270	29.2	6.15	157.91	6	0	0.369004	153.1	152.9	137.1	51.5	52.5	52.9	5.6698e-05
FALSE	High	Master Protein	Q96CW5	TUBGCP3	Gamma-tubulin complex component 3 OS=Homo sapiens OX=9606 GN=TUBGCP3 PE=1 SV=2	0	99.171	26	15	47	15	1	907	103.5	8.12	126.04	15	0	0.369276	115.8	189	151.1	42.1	46	56	0.00848712
FALSE	High	Master Protein	Q9UBH6	XPR1	Xenotropic and polytropic retrovirus receptor 1 OS=Homo sapiens OX=9606 GN=XPR1 PE=1 SV=1	0	18.8	9	4	9	4	1	696	81.5	8.44	22.27	4	0	0.369276	125	186.8	180.1	36.7	39.3	32.1	0.00289539
FALSE	High	Master Protein	Q8N1F8	STK11IP	Serine/threonine-protein kinase 11-interacting protein OS=Homo sapiens OX=9606 GN=STK11IP PE=1 SV=4	0	10.859	4	3	9	3	1	1088	120.2	5.36	17.06	3	0	0.369276	154.3	145	137.8	59.2	53.6	50.2	7.41517e-05
FALSE	High	Master Protein	O95140	MFN2	Mitofusin-2 OS=Homo sapiens OX=9606 GN=MFN2 PE=1 SV=3	0	65.849	22	12	35	11	1	757	86.3	6.98	83.06	12	0	0.369413	149.6	150.9	132.3	43.7	52.1	71.5	0.000965132
FALSE	High	Master Protein	Q13017	ARHGAP5	Rho GTPase-activating protein 5 OS=Homo sapiens OX=9606 GN=ARHGAP5 PE=1 SV=2	0	83.978	17	19	36	18	1	1502	172.4	6.62	73.61	19	1	0.369549	147.4	126.4	143.4	51.5	52.6	78.8	0.00208023
FALSE	High	Master Protein	Q8TBC4	UBA3	NEDD8-activating enzyme E1 catalytic subunit OS=Homo sapiens OX=9606 GN=UBA3 PE=1 SV=2	0	122.431	47	15	90	15	1	463	51.8	5.45	271.49	15	0	0.369686	148.8	124	130	70.8	67.7	58.8	0.00117092
FALSE	High	Master Protein	P31751	AKT2	RAC-beta serine/threonine-protein kinase OS=Homo sapiens OX=9606 GN=AKT2 PE=1 SV=2	0	34.218	20	7	22	5	1	481	55.7	6.37	39.8	7	2	0.369822	148.3	149	152.4	42.4	55	52.9	1.6867e-05
FALSE	High	Master Protein	P26196	DDX6	Probable ATP-dependent RNA helicase DDX6 OS=Homo sapiens OX=9606 GN=DDX6 PE=1 SV=2	0	118.556	46	17	129	16	1	483	54.4	8.66	274.04	17	0	0.37037	142.2	143.6	144.3	57.9	58.5	53.6	8.08219e-07
FALSE	High	Master Protein	Q99816	TSG101	Tumor susceptibility gene 101 protein OS=Homo sapiens OX=9606 GN=TSG101 PE=1 SV=2	0	59.755	28	8	44	8	1	390	43.9	6.46	135.3	8	0	0.370645	132.2	129.4	135.7	79.6	70.6	52.4	0.00138234
FALSE	High	Master Protein	O95487	SEC24B	Protein transport protein Sec24B OS=Homo sapiens OX=9606 GN=SEC24B PE=1 SV=2	0	50.701	14	11	19	11	1	1268	137.3	6.67	44.37	11	0	0.370645	161.4	172	133.4	40.4	48.7	44.1	0.000698057
FALSE	High	Master Protein	Q96DE0	NUDT16	U8 snoRNA-decapping enzyme OS=Homo sapiens OX=9606 GN=NUDT16 PE=1 SV=2	0	10.101	23	3	4	2	1	195	21.3	6.89	7.64	3	0	0.370645	163.7	171.6	145		57.5	62.1	0.00231711
FALSE	High	Master Protein	Q00577	PURA	Transcriptional activator protein Pur-alpha OS=Homo sapiens OX=9606 GN=PURA PE=1 SV=2	0	68.008	54	10	40	8	1	322	34.9	6.44	116.09	10	0	0.370782	131.2	117.5	124.4	79.8	72.1	75	0.000429773
FALSE	High	Master Protein	Q9NP81	SARS2	Serine--tRNA ligase, mitochondrial OS=Homo sapiens OX=9606 GN=SARS2 PE=1 SV=1	0	52.721	24	8	22	8	1	518	58.2	8.13	57.14	8	0	0.370782	178.5	150.6	126.2	57.5	58.9	28.3	0.00462664
FALSE	High	Master Protein	Q9NXR7	BABAM2	BRISC and BRCA1-A complex member 2 OS=Homo sapiens OX=9606 GN=BABAM2 PE=1 SV=2	0	39.472	23	6	24	6	1	383	43.5	5.81	69.08	6	0	0.371058	155	137.4	123	74.4	52.7	57.6	0.00247548
FALSE	High	Master Protein	P84095	RHOG	Rho-related GTP-binding protein RhoG OS=Homo sapiens OX=9606 GN=RHOG PE=1 SV=1	0	69.084	58	10	93	9	1	191	21.3	8.12	200.13	10	0	0.371195	117.7	151.7	156.6	61.5	55.8	56.7	0.00244793
FALSE	High	Master Protein	O43709	BUD23	Probable 18S rRNA (guanine-N(7))-methyltransferase OS=Homo sapiens OX=9606 GN=BUD23 PE=1 SV=2	0	42.809	27	6	30	6	1	281	31.9	8.73	99.04	6	0	0.371471	156.2	142.6	136.5	51.4	62.2	51.1	0.000194625
FALSE	High	Master Protein	Q9UHN6	CEMIP2	Cell surface hyaluronidase OS=Homo sapiens OX=9606 GN=CEMIP2 PE=1 SV=1	0	40.817	10	11	23	11	1	1383	154.3	8.15	36.92	11	0	0.371471	138.6	137.4	158.9	58.3	64.2	42.6	0.000693879
FALSE	High	Master Protein	Q9H488	POFUT1	GDP-fucose protein O-fucosyltransferase 1 OS=Homo sapiens OX=9606 GN=POFUT1 PE=1 SV=1	0	64.092	31	7	49	7	1	388	43.9	8.53	131.57	7	0	0.372301	138.7	148.1	142.8	56.3	56.1	58	6.44999e-06
FALSE	High	Master Protein	P11182	DBT	Lipoamide acyltransferase component of branched-chain alpha-keto acid dehydrogenase complex, mitochondrial OS=Homo sapiens OX=9606 GN=DBT PE=1 SV=3	0	61.434	28	10	42	10	1	482	53.5	8.51	97.09	10	0	0.372301	146.8	135.7	153.5	59.1	61	43.9	0.000268306
FALSE	High	Master Protein	Q9NYH9	UTP6	U3 small nucleolar RNA-associated protein 6 homolog OS=Homo sapiens OX=9606 GN=UTP6 PE=1 SV=2	0	23.754	14	7	13	7	1	597	70.1	7.28	26.66	7	0	0.372856	152.2	139.9	132.6	58.5	60.7	56.1	0.000144439
FALSE	High	Master Protein	Q9UIF9	BAZ2A	Bromodomain adjacent to zinc finger domain protein 2A OS=Homo sapiens OX=9606 GN=BAZ2A PE=1 SV=4	0	71.859	13	18	45	18	1	1905	211.1	6.64	90.53	18	0	0.372995	158.3	146.2	153.5	38.6	46.6	56.8	7.65677e-05
FALSE	High	Master Protein	Q9Y547	HSPB11	Intraflagellar transport protein 25 homolog OS=Homo sapiens OX=9606 GN=HSPB11 PE=1 SV=1	0	60.036	36	4	36	4	1	144	16.3	5.03	132.29	4	0	0.373274	154.7	145.3	141.2	48.6	57.6	52.6	3.88665e-05
FALSE	High	Master Protein	O15213	WDR46	WD repeat-containing protein 46 OS=Homo sapiens OX=9606 GN=WDR46 PE=1 SV=3	0	60.257	23	11	27	11	1	610	68	9.67	81.37	11	0	0.373413	164.8	141.8	173.4	48.8	43	28.2	0.000437693
FALSE	High	Master Protein	Q9UIA9	XPO7	Exportin-7 OS=Homo sapiens OX=9606 GN=XPO7 PE=1 SV=3	0	135.948	27	23	110	23	1	1087	123.8	6.32	317.63	23	0	0.373692	176.1	166.9	152.8	30.4	35.4	38.5	5.37292e-05
FALSE	High	Master Protein	P19525	EIF2AK2	Interferon-induced, double-stranded RNA-activated protein kinase OS=Homo sapiens OX=9606 GN=EIF2AK2 PE=1 SV=2	0	91.781	37	17	91	17	1	551	62.1	8.4	205.58	17	0	0.373972	144.3	153.5	152.9	48.3	50.3	50.7	5.15215e-06
FALSE	High	Master Protein	Q9C0D3	ZYG11B	Protein zyg-11 homolog B OS=Homo sapiens OX=9606 GN=ZYG11B PE=1 SV=2	0.002	5.123	5	2	2	2	1	744	83.9	6.86	2.25	2	0	0.374111	183.8	151.2	150.6	25.9	48.2	40.2	0.000632552
FALSE	High	Master Protein	P63096	GNAI1	Guanine nucleotide-binding protein G(i) subunit alpha-1 OS=Homo sapiens OX=9606 GN=GNAI1 PE=1 SV=2	0	42.606	25	7	74	3	1	354	40.3	5.97	183.72	7	0	0.374251	175.6	115.5	165.3	27.6	51.9	64.1	0.00825253
FALSE	High	Master Protein	Q9NUQ2	AGPAT5	1-acyl-sn-glycerol-3-phosphate acyltransferase epsilon OS=Homo sapiens OX=9606 GN=AGPAT5 PE=1 SV=3	0	24.256	18	5	15	5	1	364	42	9.1	39.6	5	0	0.374251	144.9	133.5	121.8	41.3	80	78.6	0.0095731
FALSE	High	Master Protein	Q6UWP8	SBSN	Suprabasin OS=Homo sapiens OX=9606 GN=SBSN PE=1 SV=2	0	269.889	74	29	253	29	1	590	60.5	7.01	524.97	29	0	0.374672	128.3	152.6	154.1	52	56.1	56.9	0.000449816
FALSE	High	Master Protein	P17174	GOT1	Aspartate aminotransferase, cytoplasmic OS=Homo sapiens OX=9606 GN=GOT1 PE=1 SV=3	0	172.283	55	18	219	18	1	413	46.2	7.01	651.52	18	0	0.374813	144.6	133.9	143.4	62.6	57.7	57.8	2.68459e-05
FALSE	High	Master Protein	Q92621	NUP205	Nuclear pore complex protein Nup205 OS=Homo sapiens OX=9606 GN=NUP205 PE=1 SV=3	0	225.506	26	41	149	41	1	2012	227.8	6.19	364.11	41	0	0.374953	153.9	139.8	141.3	56.6	49.8	58.5	6.49457e-05
FALSE	High	Master Protein	Q9BRJ2	MRPL45	39S ribosomal protein L45, mitochondrial OS=Homo sapiens OX=9606 GN=MRPL45 PE=1 SV=2	0	16.955	26	5	12	5	1	306	35.3	9.03	13.84	5	0	0.374953	114.9	202.1	185.7	44.7	23	29.5	0.00797463
FALSE	High	Master Protein	P30038	ALDH4A1	Delta-1-pyrroline-5-carboxylate dehydrogenase, mitochondrial OS=Homo sapiens OX=9606 GN=ALDH4A1 PE=1 SV=3	0	22.929	15	6	14	6	1	563	61.7	8.07	29.44	6	0	0.375094	196	174.8	167.1	20	24.3	17.8	5.69608e-05
FALSE	High	Master Protein	P42345	MTOR	Serine/threonine-protein kinase mTOR OS=Homo sapiens OX=9606 GN=MTOR PE=1 SV=1	0	122.363	13	24	54	23	1	2549	288.7	7.17	118.3	24	0	0.375235	141.1	152.6	139.8	58.6	50.7	57.1	4.7068e-05
FALSE	High	Master Protein	Q9Y2H2	INPP5F	Phosphatidylinositide phosphatase SAC2 OS=Homo sapiens OX=9606 GN=INPP5F PE=1 SV=3	0	12.625	5	3	4	3	1	1132	128.3	7.02	10.67	3	0	0.375235	138.2	168.7	153.5	25.2	57.7	56.7	0.00150846
FALSE	High	Master Protein	P45985	MAP2K4	Dual specificity mitogen-activated protein kinase kinase 4 OS=Homo sapiens OX=9606 GN=MAP2K4 PE=1 SV=1	0	107.513	46	14	91	14	1	399	44.3	8.07	231.97	14	0	0.375375	161	156.4	116.6	51.6	57.7	56.7	0.00328023
FALSE	High	Master Protein	Q16186	ADRM1	Proteasomal ubiquitin receptor ADRM1 OS=Homo sapiens OX=9606 GN=ADRM1 PE=1 SV=2	0	44.368	14	6	53	6	1	407	42.1	5.07	141.85	6	0	0.375375	145.4	135.4	136.1	64.2	59	60	2.68385e-05
FALSE	High	Master Protein	O75396	SEC22B	Vesicle-trafficking protein SEC22b OS=Homo sapiens OX=9606 GN=SEC22B PE=1 SV=4	0	46.359	43	7	52	7	1	215	24.6	6.92	130.61	7	0	0.375657	149.5	153.8	142.8	46.3	53.9	53.7	1.79345e-05
FALSE	High	Master Protein	Q147X3	NAA30	N-alpha-acetyltransferase 30 OS=Homo sapiens OX=9606 GN=NAA30 PE=1 SV=1	0	45.686	28	6	36	6	1	362	39.3	5.52	110.02	6	0	0.375799	138	180.8	131.4	45.8	54.2	49.8	0.00308081
FALSE	High	Master Protein	P60520	GABARAPL2	Gamma-aminobutyric acid receptor-associated protein-like 2 OS=Homo sapiens OX=9606 GN=GABARAPL2 PE=1 SV=1	0	19.376	36	5	13	4	1	117	13.7	8.1	24.23	5	1	0.376081	131.3	159.6	138.5	55.4	55.9	59.2	0.000548235
FALSE	High	Master Protein	O75925	PIAS1	E3 SUMO-protein ligase PIAS1 OS=Homo sapiens OX=9606 GN=PIAS1 PE=1 SV=2	0	10.416	4	2	4	2	1	651	71.8	7.3	7.51	2	0	0.37679	147.8	147.7	138.9	55	55	55.7	7.09903e-06
FALSE	High	Master Protein	Q9C0I1	MTMR12	Myotubularin-related protein 12 OS=Homo sapiens OX=9606 GN=MTMR12 PE=1 SV=2	0	59.014	23	11	25	11	1	747	86.1	6.62	54.18	11	0	0.377216	120.5	197.7	140.9	84	29	27.9	0.02311
FALSE	High	Master Protein	Q96EY1	DNAJA3	DnaJ homolog subfamily A member 3, mitochondrial OS=Homo sapiens OX=9606 GN=DNAJA3 PE=1 SV=2	0	56.775	22	8	32	8	1	480	52.5	9.26	92.3	8	0	0.377216	152.2	142.7	150.6	56.4	49	49.1	1.43505e-05
FALSE	High	Master Protein	O75122	CLASP2	CLIP-associating protein 2 OS=Homo sapiens OX=9606 GN=CLASP2 PE=1 SV=3	0	57.2	12	12	38	9	1	1294	141	8.4	106.33	12	0	0.377501	162.6	129.2	150	48.9	55.4	53.9	0.000680864
FALSE	High	Master Protein	P14550	AKR1A1	Aldo-keto reductase family 1 member A1 OS=Homo sapiens OX=9606 GN=AKR1A1 PE=1 SV=3	0	110.171	61	15	116	15	1	325	36.6	6.79	332.63	15	0	0.377644	149.8	145.3	145.8	51.1	52.7	55.3	9.5537e-07
FALSE	High	Master Protein	O95433	AHSA1	Activator of 90 kDa heat shock protein ATPase homolog 1 OS=Homo sapiens OX=9606 GN=AHSA1 PE=1 SV=1	0	147.693	57	16	199	16	1	338	38.3	5.53	640.92	16	0	0.377786	150.1	142.6	140.1	63.3	51.5	52.4	5.24672e-05
FALSE	High	Master Protein	P50747	HLCS	Biotin--protein ligase OS=Homo sapiens OX=9606 GN=HLCS PE=1 SV=1	0.003	4.846	3	2	2	2	1	726	80.7	5.62	3.67	2	0	0.377786	148.5	163.9	153.1	11.5	61.1	61.9	0.00308882
FALSE	High	Master Protein	Q8IW35	CEP97	Centrosomal protein of 97 kDa OS=Homo sapiens OX=9606 GN=CEP97 PE=1 SV=1	0	80.2	32	15	38	15	1	865	96.9	5.02	83.61	15	0	0.377929	132.7	143.3	144.9	50.3	75.3	53.5	0.000767554
FALSE	High	Master Protein	Q49A26	GLYR1	Putative oxidoreductase GLYR1 OS=Homo sapiens OX=9606 GN=GLYR1 PE=1 SV=4	0	43.475	21	7	23	7	1	553	60.5	9.17	62.27	7	0	0.377929	134.3	154.9	128.3	64.7	55.4	62.4	0.00077974
FALSE	High	Master Protein	P28347	TEAD1	Transcriptional enhancer factor TEF-1 OS=Homo sapiens OX=9606 GN=TEAD1 PE=1 SV=2	0	12.607	5	2	5	2	1	426	47.9	8.15	12.37	2	0	0.377929	173.5	142.6	131.4	43.5	55.9	53.2	0.0017071
FALSE	High	Master Protein	Q9NQT5	EXOSC3	Exosome complex component RRP40 OS=Homo sapiens OX=9606 GN=EXOSC3 PE=1 SV=3	0	81.665	53	10	54	10	1	275	29.6	8.1	145.57	10	0	0.378072	131.3	151.1	162.6	52.3	51.1	51.5	0.000453108
FALSE	High	Master Protein	Q05639	EEF1A2	Elongation factor 1-alpha 2 OS=Homo sapiens OX=9606 GN=EEF1A2 PE=1 SV=1	0	254.731	66	22	1038	9	1	463	50.4	9.03	3176.73	22	0	0.378215	146.7	151	128	61.7	54.5	58.1	0.000339296
FALSE	High	Master Protein	O43156	TTI1	TELO2-interacting protein 1 homolog OS=Homo sapiens OX=9606 GN=TTI1 PE=1 SV=3	0	34.794	9	8	20	8	1	1089	122	5.97	48.27	8	0	0.378358	120.1	158.3	156.6	46.2	66.5	52.3	0.00288136
FALSE	High	Master Protein	Q9BZ67	FRMD8	FERM domain-containing protein 8 OS=Homo sapiens OX=9606 GN=FRMD8 PE=1 SV=1	0	51.72	27	8	30	8	1	464	51.2	6.23	79.71	8	0	0.378501	190.1	148.1	131.4	34	47.2	49.2	0.00334863
FALSE	High	Master Protein	Q13496	MTM1	Myotubularin OS=Homo sapiens OX=9606 GN=MTM1 PE=1 SV=2	0	20.944	10	6	8	6	1	603	69.9	8.18	13.77	6	0	0.378501	151.5	170.1	155.6	35.6	32.9	54.2	0.000174433
FALSE	High	Master Protein	Q15397	PUM3	Pumilio homolog 3 OS=Homo sapiens OX=9606 GN=PUM3 PE=1 SV=3	0	111.961	29	15	73	15	1	648	73.5	9.64	224.13	15	0	0.378644	140.3	141.2	141.5	56.5	58.8	61.8	8.18448e-07
FALSE	High	Master Protein	P50454	SERPINH1	Serpin H1 OS=Homo sapiens OX=9606 GN=SERPINH1 PE=1 SV=2	0	186.925	46	17	257	17	1	418	46.4	8.69	832.97	17	0	0.378931	139.9	150.2	144.2	56.5	54.6	54.6	8.05177e-06
FALSE	High	Master Protein	P51659	HSD17B4	Peroxisomal multifunctional enzyme type 2 OS=Homo sapiens OX=9606 GN=HSD17B4 PE=1 SV=3	0	196.963	50	25	160	25	1	736	79.6	8.84	479.04	25	0	0.379363	145	147	132.7	64	57.7	53.5	0.000104679
FALSE	High	Master Protein	Q6PD62	CTR9	RNA polymerase-associated protein CTR9 homolog OS=Homo sapiens OX=9606 GN=CTR9 PE=1 SV=1	0	83.781	15	14	49	14	1	1173	133.4	6.77	130.81	14	0	0.379363	166.7	146	155.2	46.8	39.3	46	6.44264e-05
FALSE	High	Master Protein	P12235	SLC25A4	ADP/ATP translocase 1 OS=Homo sapiens OX=9606 GN=SLC25A4 PE=1 SV=4	0	81.402	49	14	146	3	1	298	33	9.76	363.21	14	0	0.379507	137	129.8	142.4	53.9	57.1	79.8	0.00123332
FALSE	High	Master Protein	Q9UHY1	NRBP1	Nuclear receptor-binding protein OS=Homo sapiens OX=9606 GN=NRBP1 PE=1 SV=1	0	123.527	34	13	100	13	1	535	59.8	5.08	304.16	13	0	0.379939	139.2	136.9	148.7	61.1	53.4	60.7	4.58184e-05
FALSE	High	Master Protein	Q9BYD1	MRPL13	39S ribosomal protein L13, mitochondrial OS=Homo sapiens OX=9606 GN=MRPL13 PE=1 SV=1	0	35.295	48	6	28	6	1	178	20.7	9.16	53.09	6	0	0.379939	149.4	126.6	155.7	56.5	57.5	54.5	0.000589684
FALSE	High	Master Protein	Q8N122	RPTOR	Regulatory-associated protein of mTOR OS=Homo sapiens OX=9606 GN=RPTOR PE=1 SV=1	0	19.134	4	4	9	4	1	1335	148.9	6.89	24.88	4	0	0.379939	137.3	156.1	127.6	51.7	67.4	59.9	0.00106127
FALSE	High	Master Protein	Q9NUQ8	ABCF3	ATP-binding cassette sub-family F member 3 OS=Homo sapiens OX=9606 GN=ABCF3 PE=1 SV=2	0	127.656	36	19	85	19	1	709	79.7	6.34	267.06	19	0	0.380373	143	144.7	135.6	61.4	52.3	63	4.61143e-05
FALSE	High	Master Protein	O14646	CHD1	Chromodomain-helicase-DNA-binding protein 1 OS=Homo sapiens OX=9606 GN=CHD1 PE=1 SV=2	0	97.225	17	21	60	16	1	1710	196.6	7.14	128	21	5	0.380518	114.3	120.2	117.5	89.7	80	78.2	0.000932798
FALSE	High	Master Protein	P57737	CORO7	Coronin-7 OS=Homo sapiens OX=9606 GN=CORO7 PE=1 SV=2	0	40.064	15	8	18	8	1	925	100.5	5.8	46.03	8	0	0.380662	136.1	153.6	173.9	32.9	52	51.6	0.00098378
FALSE	High	Master Protein	Q16666	IFI16	Gamma-interferon-inducible protein 16 OS=Homo sapiens OX=9606 GN=IFI16 PE=1 SV=3	0	39.52	14	8	29	8	1	785	88.2	9.28	55.67	8	0	0.380807	147	141.9	136.9	50.4	52.2	71.6	0.000343079
FALSE	High	Master Protein	Q9Y5X2	SNX8	Sorting nexin-8 OS=Homo sapiens OX=9606 GN=SNX8 PE=1 SV=1	0	60.382	42	14	42	14	1	465	52.5	7.39	93.36	14	0	0.380952	137.5	160.1	144.2	50.6	51.5	56.1	0.000165812
FALSE	High	Master Protein	Q9NVJ2	ARL8B	ADP-ribosylation factor-like protein 8B OS=Homo sapiens OX=9606 GN=ARL8B PE=1 SV=1	0	55.265	50	8	43	3	1	186	21.5	8.43	114.55	8	0	0.380952	157.8	135.8	142.1	62.8	49.2	52.4	0.000304161
FALSE	High	Master Protein	Q9BSB4	ATG101	Autophagy-related protein 101 OS=Homo sapiens OX=9606 GN=ATG101 PE=1 SV=1	0	15.029	17	3	11	3	1	218	25	6.15	30.5	3	0	0.381098	198.6	177.3	139.4	30.9	33.3	20.5	0.00127147
FALSE	High	Master Protein	P41091	EIF2S3	Eukaryotic translation initiation factor 2 subunit 3 OS=Homo sapiens OX=9606 GN=EIF2S3 PE=1 SV=3	0	165.673	46	19	257	19	1	472	51.1	8.4	680.14	19	0	0.381243	145	141.6	140.8	58.1	55.9	58.7	6.53926e-07
FALSE	High	Master Protein	Q8N0X7	SPART	Spartin OS=Homo sapiens OX=9606 GN=SPART PE=1 SV=1	0	88.164	31	13	52	13	1	666	72.8	5.91	135.78	13	0	0.381243	136.5	143.9	161	56.6	48.7	53.4	0.000244349
FALSE	High	Master Protein	P13807	GYS1	Glycogen [starch] synthase, muscle OS=Homo sapiens OX=9606 GN=GYS1 PE=1 SV=2	0	61.774	26	12	34	12	1	737	83.7	6.18	88.1	12	0	0.381243	135.7	137	136	55	78.4	57.9	0.000601467
FALSE	High	Master Protein	P62834	RAP1A	Ras-related protein Rap-1A OS=Homo sapiens OX=9606 GN=RAP1A PE=1 SV=1	0	82.971	62	12	74	5	1	184	21	6.67	214.98	12	0	0.381388	151.6	117.9	140.2	67.7	57.4	65.2	0.00213263
FALSE	High	Master Protein	Q8WX93	PALLD	Palladin OS=Homo sapiens OX=9606 GN=PALLD PE=1 SV=3	0	10.283	3	3	8	3	1	1383	150.5	7.09	6.6	3	0	0.381679	134.1	155	154.7	42.7	53	60.5	0.000373531
FALSE	High	Master Protein	Q15345	LRRC41	Leucine-rich repeat-containing protein 41 OS=Homo sapiens OX=9606 GN=LRRC41 PE=1 SV=3	0	47.717	19	10	21	10	1	812	88.6	8.38	43.35	10	0	0.381971	169.9	150.5	188	30.8	36.3	24.6	0.000255349
FALSE	High	Master Protein	Q9NZ32	ACTR10	Actin-related protein 10 OS=Homo sapiens OX=9606 GN=ACTR10 PE=1 SV=1	0	28.876	22	6	16	6	1	417	46.3	7.37	45.1	6	0	0.381971	159.7	124.2	161.2	54.7	48	52.2	0.00139018
FALSE	High	Master Protein	Q9BWD1	ACAT2	Acetyl-CoA acetyltransferase, cytosolic OS=Homo sapiens OX=9606 GN=ACAT2 PE=1 SV=2	0	170.303	58	13	118	13	1	397	41.3	6.92	424.06	13	0	0.382117	143.4	144	144.3	55.3	57.4	55.6	2.52305e-08
FALSE	High	Master Protein	Q15833	STXBP2	Syntaxin-binding protein 2 OS=Homo sapiens OX=9606 GN=STXBP2 PE=1 SV=2	0	126.356	41	19	72	19	1	593	66.4	6.55	192.67	19	0	0.382555	127.4	131.2	140.8	61.9	63.7	75	0.000316922
FALSE	High	Master Protein	P20936	RASA1	Ras GTPase-activating protein 1 OS=Homo sapiens OX=9606 GN=RASA1 PE=1 SV=1	0	79.607	17	13	53	13	1	1047	116.3	6.54	137.69	13	0	0.382702	142.1	152.1	147.6	52.8	59.8	45.7	4.58977e-05
FALSE	High	Master Protein	P04844	RPN2	Dolichyl-diphosphooligosaccharide--protein glycosyltransferase subunit 2 OS=Homo sapiens OX=9606 GN=RPN2 PE=1 SV=3	0	240.316	41	17	157	17	1	631	69.2	5.69	678.55	17	0	0.382848	145.5	139.2	139.3	60.2	55.6	60.2	5.71663e-06
FALSE	High	Master Protein	Q16222	UAP1	UDP-N-acetylhexosamine pyrophosphorylase OS=Homo sapiens OX=9606 GN=UAP1 PE=1 SV=3	0	67.846	26	9	35	9	1	522	58.7	6.33	116.6	9	0	0.382995	158.9	137.1	139.6	70	38.3	56	0.00139931
FALSE	High	Master Protein	P50991	CCT4	T-complex protein 1 subunit delta OS=Homo sapiens OX=9606 GN=CCT4 PE=1 SV=4	0	342.174	66	29	575	28	1	539	57.9	7.83	1853.41	29	0	0.383142	141.2	132.5	136.3	69	61.1	59.9	4.27814e-05
FALSE	High	Master Protein	P19634	SLC9A1	Sodium/hydrogen exchanger 1 OS=Homo sapiens OX=9606 GN=SLC9A1 PE=1 SV=2	0	70.905	12	7	47	7	1	815	90.7	7.21	119.67	7	0	0.383436	146.2	133.7	166.3	61.8	37.8	54.2	0.00118949
FALSE	High	Master Protein	O75190	DNAJB6	DnaJ homolog subfamily B member 6 OS=Homo sapiens OX=9606 GN=DNAJB6 PE=1 SV=2	0	29.787	16	4	25	3	1	326	36.1	9.16	67.48	4	0	0.383583	139.5	142.6	132.4	53	71.4	61.1	0.000237735
FALSE	High	Master Protein	Q9BRU9	UTP23	rRNA-processing protein UTP23 homolog OS=Homo sapiens OX=9606 GN=UTP23 PE=1 SV=2	0	11.216	14	3	5	3	1	249	28.4	10.07	10.51	3	0	0.38373	145.6	151.9	132.2	35	65	70.4	0.00226041
FALSE	High	Master Protein	Q06787	FMR1	Synaptic functional regulator FMR1 OS=Homo sapiens OX=9606 GN=FMR1 PE=1 SV=1	0	70.154	28	12	36	11	1	632	71.1	7.42	108.75	12	0	0.383877	165.8	176.1	160	33.3	33.1	31.8	9.09334e-06
FALSE	High	Master Protein	Q96BI3	APH1A	Gamma-secretase subunit APH-1A OS=Homo sapiens OX=9606 GN=APH1A PE=1 SV=1	0	16.674	5	2	12	2	1	265	29	7.9	29.29	2	0	0.383877	152.2	148.9	148.2	44	49.9	56.8	1.3985e-05
FALSE	High	Master Protein	Q14145	KEAP1	Kelch-like ECH-associated protein 1 OS=Homo sapiens OX=9606 GN=KEAP1 PE=1 SV=2	0	79.734	35	14	35	14	1	624	69.6	6.44	76.37	14	0	0.384025	131.9	110	143.9	67.7	68.4	78.2	0.0055022
FALSE	High	Master Protein	Q16513	PKN2	Serine/threonine-protein kinase N2 OS=Homo sapiens OX=9606 GN=PKN2 PE=1 SV=1	0	176.113	38	30	104	29	1	984	112	6.3	253.67	30	1	0.384172	145.2	140.4	134.2	60.7	58.8	60.7	1.61998e-05
FALSE	High	Master Protein	Q6UXV4	APOOL	MICOS complex subunit MIC27 OS=Homo sapiens OX=9606 GN=APOOL PE=1 SV=1	0	63.89	54	10	35	10	1	268	29.1	9.52	99.29	10	0	0.384172	159.3	128.6	145.7	58.2	54.9	53.3	0.000584614
FALSE	High	Master Protein	P12931	SRC	Proto-oncogene tyrosine-protein kinase Src OS=Homo sapiens OX=9606 GN=SRC PE=1 SV=3	0	47.271	29	12	45	8	1	536	59.8	7.42	100.29	12	2	0.384172	155.2	153.8	119.3	59.1	68.1	44.5	0.00327027
FALSE	High	Master Protein	Q9NRF8	CTPS2	CTP synthase 2 OS=Homo sapiens OX=9606 GN=CTPS2 PE=1 SV=1	0	15.357	6	3	11	1	1	586	65.6	6.9	31.41	3	0	0.384172	147.7	142.9	145.5	40.4	56	67.6	0.000345287
FALSE	High	Master Protein	Q96GD0	PDXP	Chronophin OS=Homo sapiens OX=9606 GN=PDXP PE=1 SV=2	0	9.481	9	2	3	2	1	296	31.7	6.55	8.2	2	0	0.384172	113.5	138.4	180.9	43.6	54	69.6	0.0136913
FALSE	High	Master Protein	O94916	NFAT5	Nuclear factor of activated T-cells 5 OS=Homo sapiens OX=9606 GN=NFAT5 PE=1 SV=1	0	33.037	7	7	18	7	1	1531	165.7	5.24	32.1	7	0	0.384468	158	140.8	154.5	46.7	48.6	51.4	4.66801e-05
FALSE	High	Master Protein	Q9H1P3	OSBPL2	Oxysterol-binding protein-related protein 2 OS=Homo sapiens OX=9606 GN=OSBPL2 PE=1 SV=1	0	32.388	18	6	18	6	1	480	55.2	6.35	36.78	6	0	0.384615	188.1	124.7	191.1	29.9	38.6	27.6	0.00343226
FALSE	High	Master Protein	Q4J6C6	PREPL	Prolyl endopeptidase-like OS=Homo sapiens OX=9606 GN=PREPL PE=1 SV=1	0	23.539	9	4	9	4	1	727	83.9	6.38	24.26	4	0	0.384763	168.5	153.8	134.9	62.2	36.9	43.7	0.0010466
FALSE	High	Master Protein	P53621	COPA	Coatomer subunit alpha OS=Homo sapiens OX=9606 GN=COPA PE=1 SV=2	0	359.733	52	51	296	51	1	1224	138.3	7.66	794.34	51	0	0.384911	142.8	140.5	151.2	54.8	56.3	54.4	1.09464e-05
FALSE	High	Master Protein	Q9H8Y5	ANKZF1	Ankyrin repeat and zinc finger domain-containing protein 1 OS=Homo sapiens OX=9606 GN=ANKZF1 PE=1 SV=1	0	40.426	14	7	22	7	1	726	80.9	8.41	50.72	7	0	0.384911	134.4	135.4	126.1	60.7	68.4	75	0.000228653
FALSE	High	Master Protein	O43633	CHMP2A	Charged multivesicular body protein 2a OS=Homo sapiens OX=9606 GN=CHMP2A PE=1 SV=1	0	12.631	14	4	11	4	1	222	25.1	5.97	14.37	4	0	0.384911	126	158	145.9	54	59.3	56.9	0.000789549
FALSE	High	Master Protein	O75964	ATP5MG	ATP synthase subunit g, mitochondrial OS=Homo sapiens OX=9606 GN=ATP5MG PE=1 SV=3	0	32.768	39	4	49	4	1	103	11.4	9.64	107.7	4	0	0.385356	134.2	143.4	141.6	55.4	61.5	63.9	3.04155e-05
FALSE	High	Master Protein	Q7Z7A3	CTU1	Cytoplasmic tRNA 2-thiolation protein 1 OS=Homo sapiens OX=9606 GN=CTU1 PE=1 SV=1	0	8.561	11	3	3	3	1	348	36.4	9.2	2.61	3	0	0.385505	174.7	139.9	191.8	36.5	41.5	15.6	0.00132605
FALSE	High	Master Protein	P78362	SRPK2	SRSF protein kinase 2 OS=Homo sapiens OX=9606 GN=SRPK2 PE=1 SV=3	0	48.224	19	11	31	9	1	688	77.5	4.97	68.53	11	0	0.385951	127.7	110.9	159.9	76.2	65.6	59.7	0.0123478
FALSE	High	Master Protein	P50570	DNM2	Dynamin-2 OS=Homo sapiens OX=9606 GN=DNM2 PE=1 SV=2	0	183.235	44	33	159	33	1	870	98	7.44	351.37	33	0	0.38625	148.5	142.4	135.7	60.1	59.5	53.8	3.64119e-05
FALSE	High	Master Protein	Q92900	UPF1	Regulator of nonsense transcripts 1 OS=Homo sapiens OX=9606 GN=UPF1 PE=1 SV=2	0	368.677	52	46	326	46	1	1129	124.3	6.61	986.7	46	0	0.386548	140.8	138.4	140.7	58.9	57.5	63.7	2.50688e-06
FALSE	High	Master Protein	O95758	PTBP3	Polypyrimidine tract-binding protein 3 OS=Homo sapiens OX=9606 GN=PTBP3 PE=1 SV=2	0	130.44	38	14	118	12	1	552	59.7	9.04	366.27	14	0	0.386548	141.6	149.1	135.5	55.2	58.2	60.4	3.70604e-05
FALSE	High	Master Protein	Q9NVF7	FBXO28	F-box only protein 28 OS=Homo sapiens OX=9606 GN=FBXO28 PE=1 SV=1	0	25.076	21	5	16	4	1	368	41.1	9.55	43.74	5	0	0.386698	106.7	154.1	191.2	67.2	43.3	37.4	0.0177739
FALSE	High	Master Protein	Q92876	KLK6	Kallikrein-6 OS=Homo sapiens OX=9606 GN=KLK6 PE=1 SV=1	0.003	4.977	7	2	3	2	1	244	26.8	7.44	0	2	0	0.386847	172.3	190.2	152.9	27.4	27.4	29.9	0.000185287
FALSE	High	Master Protein	Q92990	GLMN	Glomulin OS=Homo sapiens OX=9606 GN=GLMN PE=1 SV=2	0	51.518	19	8	25	8	1	594	68.2	5.33	82.01	8	0	0.387297	119.7	152.2	155.6	77.1	46.4	49	0.00488035
FALSE	High	Master Protein	P30260	CDC27	Cell division cycle protein 27 homolog OS=Homo sapiens OX=9606 GN=CDC27 PE=1 SV=2	0	44.557	16	9	26	9	1	824	91.8	7.02	59.9	9	0	0.387297	157.3	133.3	139	42.7	64.5	63.1	0.00102431
FALSE	High	Master Protein	Q5H9F3	BCORL1	BCL-6 corepressor-like protein 1 OS=Homo sapiens OX=9606 GN=BCORL1 PE=1 SV=1	0.001	7.354	2	3	15	3	1	1711	182.4	7.24	23.93	3	0	0.387297	196.4	199.9	190.1	3.8	4.3	5.4	3.21213e-07
FALSE	High	Master Protein	Q9Y263	PLAA	Phospholipase A-2-activating protein OS=Homo sapiens OX=9606 GN=PLAA PE=1 SV=2	0	138.813	40	21	105	21	1	795	87.1	6.37	284.6	21	0	0.387747	153.9	143.9	137.5	54.6	54.6	55.5	4.65063e-05
FALSE	High	Master Protein	Q6DKI1	RPL7L1	60S ribosomal protein L7-like 1 OS=Homo sapiens OX=9606 GN=RPL7L1 PE=1 SV=2	0	35.827	31	7	39	6	1	255	29.7	10.52	102.23	7	1	0.387747	154.3	168.2	165.2	38.8	34.4	39	9.78041e-06
FALSE	High	Master Protein	Q13555	CAMK2G	Calcium/calmodulin-dependent protein kinase type II subunit gamma OS=Homo sapiens OX=9606 GN=CAMK2G PE=1 SV=4	0	65.542	33	12	66	8	1	558	62.6	7.83	133.44	12	0	0.387898	134.6	151.6	137.9	69.6	44.3	62	0.000820166
FALSE	High	Master Protein	Q5R3F8	ELFN2	Protein phosphatase 1 regulatory subunit 29 OS=Homo sapiens OX=9606 GN=ELFN2 PE=1 SV=1	0.003	4.85	2	1	2	1	1	820	89.6	7.62	1.91	1	0	0.38835	151.1	140.7	140.8	54.8	57.6	55	1.57178e-05
FALSE	High	Master Protein	Q69YN2	CWF19L1	CWF19-like protein 1 OS=Homo sapiens OX=9606 GN=CWF19L1 PE=1 SV=2	0	64.235	25	10	44	10	1	538	60.6	7.24	133.08	10	0	0.3885	154.8	153.6	146.2	51.8	54	39.5	3.97195e-05
FALSE	High	Master Protein	Q9Y375	NDUFAF1	Complex I intermediate-associated protein 30, mitochondrial OS=Homo sapiens OX=9606 GN=NDUFAF1 PE=1 SV=2	0	43.761	27	6	20	6	1	327	37.7	7.64	63.9	6	0	0.3885	109.2	156.1	212.2	4	68.2	50.3	0.0287317
FALSE	High	Master Protein	Q99832	CCT7	T-complex protein 1 subunit eta OS=Homo sapiens OX=9606 GN=CCT7 PE=1 SV=2	0	297.402	67	33	621	33	1	543	59.3	7.65	1741.08	33	0	0.388954	140.3	136.4	132.4	68.8	62.2	59.8	3.26112e-05
FALSE	High	Master Protein	P09211	GSTP1	Glutathione S-transferase P OS=Homo sapiens OX=9606 GN=GSTP1 PE=1 SV=2	0	171.829	70	13	306	13	1	210	23.3	5.64	993.49	13	0	0.388954	134.9	132.8	131.9	66.8	68.3	65.5	6.45172e-07
FALSE	High	Master Protein	Q4G0N4	NADK2	NAD kinase 2, mitochondrial OS=Homo sapiens OX=9606 GN=NADK2 PE=1 SV=2	0	57.592	27	8	29	8	1	442	49.4	8.18	82.18	8	0	0.388954	119.6	118.8	129.4	70.8	76	85.4	0.00116624
FALSE	High	Master Protein	P41250	GARS1	Glycine--tRNA ligase OS=Homo sapiens OX=9606 GN=GARS1 PE=1 SV=3	0	300.646	48	32	382	32	1	739	83.1	7.03	1052.49	32	0	0.389105	134.9	135.9	132.7	67.7	65.7	63	1.98706e-06
FALSE	High	Master Protein	P50748	KNTC1	Kinetochore-associated protein 1 OS=Homo sapiens OX=9606 GN=KNTC1 PE=1 SV=1	0	84.344	11	17	34	17	1	2209	250.6	5.97	79.08	17	0	0.389105	162.9	119.3	149.7	60.6	63.9	43.6	0.00360196
FALSE	High	Master Protein	Q53GS9	USP39	U4/U6.U5 tri-snRNP-associated protein 2 OS=Homo sapiens OX=9606 GN=USP39 PE=1 SV=2	0	111.671	35	16	76	16	1	565	65.3	8.91	205.34	16	0	0.389257	142.4	151	132.8	59.8	58.1	55.9	9.7389e-05
FALSE	High	Master Protein	Q8IWR0	ZC3H7A	Zinc finger CCCH domain-containing protein 7A OS=Homo sapiens OX=9606 GN=ZC3H7A PE=1 SV=1	0	31.246	9	5	14	5	1	971	110.5	7.3	40.63	5	0	0.389257	131.8	124.9	132.1	90.1	53	68.2	0.00581432
FALSE	High	Master Protein	P47929	LGALS7	Galectin-7 OS=Homo sapiens OX=9606 GN=LGALS7 PE=1 SV=2	0	39.226	65	6	40	6	1	136	15.1	7.62	63.69	6	0	0.38956	130.7	115.8	120.8	75.5	81	76.2	0.000676408
FALSE	High	Master Protein	Q9H936	SLC25A22	Mitochondrial glutamate carrier 1 OS=Homo sapiens OX=9606 GN=SLC25A22 PE=1 SV=1	0	32.214	30	6	23	6	1	323	34.4	9.29	70.55	6	0	0.390016	114.8	127.4	102.3	86.8	88.5	80.2	0.0180662
FALSE	High	Master Protein	Q9Y6I4	USP3	Ubiquitin carboxyl-terminal hydrolase 3 OS=Homo sapiens OX=9606 GN=USP3 PE=1 SV=2	0	30.625	14	5	11	5	1	520	58.9	8.18	22.48	5	0	0.390016	139.9	143	142.1	53.4	64.8	56.8	1.84993e-05
FALSE	High	Master Protein	O43293	DAPK3	Death-associated protein kinase 3 OS=Homo sapiens OX=9606 GN=DAPK3 PE=1 SV=1	0	19.311	13	5	9	5	1	454	52.5	6.89	22.33	5	0	0.390168	141.7	127.8	135.3	70.1	71.8	53.3	0.000611461
FALSE	High	Master Protein	P02675	FGB	Fibrinogen beta chain OS=Homo sapiens OX=9606 GN=FGB PE=1 SV=2	0	31.295	21	6	17	6	1	491	55.9	8.27	57.32	6	0	0.390625	159.5	153.7	140.4	62	45.6	38.9	0.000324885
FALSE	High	Master Protein	Q9H7F0	ATP13A3	Polyamine-transporting ATPase 13A3 OS=Homo sapiens OX=9606 GN=ATP13A3 PE=1 SV=4	0	17.042	5	4	9	4	1	1226	138	6.64	20.86	4	0	0.390778	143.3	100.4	164.5	56.2	55.3	80.3	0.0246886
FALSE	High	Master Protein	Q6PJF5	RHBDF2	Inactive rhomboid protein 2 OS=Homo sapiens OX=9606 GN=RHBDF2 PE=1 SV=2	0	12.447	3	2	6	2	1	856	96.6	8.82	11.76	2	0	0.390778	166.1	150.1	146.6	40	35.7	61.6	0.000411409
FALSE	High	Master Protein	Q9NWR8	MCUB	Calcium uniporter regulatory subunit MCUb, mitochondrial OS=Homo sapiens OX=9606 GN=MCUB PE=1 SV=2	0.004	4.142	4	1	6	1	1	336	39.1	9.16	4.44	1	0	0.39093	131.2	156.2	145.2	52.6	61.1	53.6	0.000330677
FALSE	High	Master Protein	Q9UKA9	PTBP2	Polypyrimidine tract-binding protein 2 OS=Homo sapiens OX=9606 GN=PTBP2 PE=1 SV=1	0.001	6.453	4	2	22	1	1	531	57.5	8.66	48.35	2	0	0.391083	199.3	143.2	129.7		75	52.8	0.0473199
FALSE	High	Master Protein	O43395	PRPF3	U4/U6 small nuclear ribonucleoprotein Prp3 OS=Homo sapiens OX=9606 GN=PRPF3 PE=1 SV=2	0	137.056	35	19	95	19	1	683	77.5	9.5	243.01	19	0	0.391543	120.3	131.6	131.2	72.2	69.7	75.1	0.000160603
FALSE	High	Master Protein	P23743	DGKA	Diacylglycerol kinase alpha OS=Homo sapiens OX=9606 GN=DGKA PE=1 SV=3	0	87.193	30	16	55	16	1	735	82.6	6.73	139.57	16	0	0.391543	145	123.8	128.4	64.8	77.7	60.3	0.00144258
FALSE	High	Master Protein	Q9H8T0	AKTIP	AKT-interacting protein OS=Homo sapiens OX=9606 GN=AKTIP PE=1 SV=1	0	11.467	11	2	6	2	1	292	33.1	9.31	21.06	2	0	0.391543	152.6	170.2	165.8	64.7	26.1	20.6	0.00106585
FALSE	High	Master Protein	Q9NTX5	ECHDC1	Ethylmalonyl-CoA decarboxylase OS=Homo sapiens OX=9606 GN=ECHDC1 PE=1 SV=2	0	33.567	27	6	24	6	1	307	33.7	8.21	72.6	6	0	0.392003	138.4	156.2	155.4	38.8	60.9	50.3	0.000316408
FALSE	High	Master Protein	P48729	CSNK1A1	Casein kinase I isoform alpha OS=Homo sapiens OX=9606 GN=CSNK1A1 PE=1 SV=2	0	72.153	36	12	78	12	1	337	38.9	9.57	147.32	12	0	0.392311	169.7	168	159.2	29.3	37.1	36.7	5.81489e-06
FALSE	High	Master Protein	Q8N4S9	MARVELD2	MARVEL domain-containing protein 2 OS=Homo sapiens OX=9606 GN=MARVELD2 PE=1 SV=2	0	20.512	13	7	8	7	1	558	64.1	7.53	13.04	7	0	0.392311	154.9	165.5	166.4	34.4	40.8	38	7.21224e-06
FALSE	High	Master Protein	P63244	RACK1	Receptor of activated protein C kinase 1 OS=Homo sapiens OX=9606 GN=RACK1 PE=1 SV=3	0	206.759	81	20	325	20	1	317	35.1	7.69	994.29	20	0	0.392619	122.9	121.3	119.7	78.9	78.5	78.8	1.37184e-06
FALSE	High	Master Protein	O14981	BTAF1	TATA-binding protein-associated factor 172 OS=Homo sapiens OX=9606 GN=BTAF1 PE=1 SV=2	0	128.121	17	21	69	21	1	1849	206.8	6.52	184.26	21	0	0.392619	139.4	152.6	146.2	50	54.3	57.5	3.03815e-05
FALSE	High	Master Protein	Q96Q15	SMG1	Serine/threonine-protein kinase SMG1 OS=Homo sapiens OX=9606 GN=SMG1 PE=1 SV=3	0	69.089	6	14	24	14	1	3661	410.2	6.46	55.56	14	0	0.392619	148.8	138.8	159.3	56	40.5	56.5	0.000244616
FALSE	High	Master Protein	Q96CS3	FAF2	FAS-associated factor 2 OS=Homo sapiens OX=9606 GN=FAF2 PE=1 SV=2	0	129.38	36	12	187	12	1	445	52.6	5.62	609.59	12	0	0.393236	154.1	137.7	132.2	58.6	61.8	55.6	0.000265326
FALSE	High	Master Protein	Q8TED0	UTP15	U3 small nucleolar RNA-associated protein 15 homolog OS=Homo sapiens OX=9606 GN=UTP15 PE=1 SV=3	0	76.663	36	16	51	16	1	518	58.4	9.11	126.87	16	0	0.393236	131.4	157.8	156.6	59.1	50.3	44.9	0.000525594
FALSE	High	Master Protein	Q14149	MORC3	MORC family CW-type zinc finger protein 3 OS=Homo sapiens OX=9606 GN=MORC3 PE=1 SV=3	0	76.275	22	13	33	13	1	939	107	5.6	89.73	13	0	0.393236	161.5	154.6	160.7	44.3	40.4	38.5	1.81845e-06
FALSE	High	Master Protein	P61163	ACTR1A	Alpha-centractin OS=Homo sapiens OX=9606 GN=ACTR1A PE=1 SV=1	0	153.896	53	13	145	7	1	376	42.6	6.64	450.9	13	7	0.393856	151.5	150.7	137.8	35.9	69.2	55	0.000925753
FALSE	High	Master Protein	Q9HCD5	NCOA5	Nuclear receptor coactivator 5 OS=Homo sapiens OX=9606 GN=NCOA5 PE=1 SV=2	0	45.612	30	10	21	10	1	579	65.5	9.6	51.35	10	0	0.394011	132.1	168.5	151.5	38.9	55.5	53.4	0.000986639
FALSE	High	Master Protein	O14818	PSMA7	Proteasome subunit alpha type-7 OS=Homo sapiens OX=9606 GN=PSMA7 PE=1 SV=1	0	171.416	56	14	190	14	1	248	27.9	8.46	610.96	14	0	0.394477	122.9	132.2	129	75.7	72.4	67.9	9.33778e-05
FALSE	High	Master Protein	P48637	GSS	Glutathione synthetase OS=Homo sapiens OX=9606 GN=GSS PE=1 SV=1	0	98.773	44	16	82	16	1	474	52.4	5.92	220.05	16	0	0.394477	139.6	137	137.3	58.9	61.4	65.8	4.03653e-06
FALSE	High	Master Protein	Q8NEB9	PIK3C3	Phosphatidylinositol 3-kinase catalytic subunit type 3 OS=Homo sapiens OX=9606 GN=PIK3C3 PE=1 SV=1	0	59.473	19	11	31	11	1	887	101.5	6.81	69.77	11	0	0.394633	121.6	159.9	113	72.7	68.1	64.6	0.0124878
FALSE	High	Master Protein	Q86W50	METTL16	RNA N6-adenosine-methyltransferase METTL16 OS=Homo sapiens OX=9606 GN=METTL16 PE=1 SV=2	0	37.124	14	5	18	5	1	562	63.6	7.85	62.78	5	0	0.394633	171.4	147.9	151.6	47.1	42.5	39.5	0.000116717
FALSE	High	Master Protein	Q8IZW8	TNS4	Tensin-4 OS=Homo sapiens OX=9606 GN=TNS4 PE=1 SV=3	0	25.494	21	7	14	7	1	715	76.7	7.34	18.5	7	0	0.394789	164.9	170.9	163.3	54.9	36.2	9.9	0.000559613
FALSE	High	Master Protein	Q9P260	RELCH	RAB11-binding protein RELCH OS=Homo sapiens OX=9606 GN=RELCH PE=1 SV=2	0	62.643	15	13	27	13	1	1216	134.5	5.45	59.88	13	0	0.394945	163.8	145.5	104.8	61.1	58.3	66.5	0.0124317
FALSE	High	Master Protein	Q3LXA3	TKFC	Triokinase/FMN cyclase OS=Homo sapiens OX=9606 GN=TKFC PE=1 SV=2	0	63.323	23	8	37	8	1	575	58.9	7.49	92.16	8	0	0.395257	132	157.6	140.9	53.6	54.4	61.5	0.000388811
FALSE	High	Master Protein	Q9BSC4	NOL10	Nucleolar protein 10 OS=Homo sapiens OX=9606 GN=NOL10 PE=1 SV=1	0	49.62	21	8	24	8	1	688	80.3	8.46	72.43	8	0	0.395883	153.6	137.5	128.9	52.1	72.3	55.5	0.00111349
FALSE	High	Master Protein	Q9BTX1	NDC1	Nucleoporin NDC1 OS=Homo sapiens OX=9606 GN=NDC1 PE=1 SV=2	0	34.561	15	5	12	5	1	674	76.3	9.09	39.95	5	0	0.395883	137.6	146.1	144	59.5	54.6	58.3	8.60765e-06
FALSE	High	Master Protein	Q8WZ82	OVCA2	Esterase OVCA2 OS=Homo sapiens OX=9606 GN=OVCA2 PE=1 SV=1	0	52.855	50	6	30	6	1	227	24.4	6.89	88.64	6	0	0.396197	136.2	135	146	60.5	60.2	62.2	2.49585e-05
FALSE	High	Master Protein	Q9UI10	EIF2B4	Translation initiation factor eIF-2B subunit delta OS=Homo sapiens OX=9606 GN=EIF2B4 PE=1 SV=2	0	117.5	43	15	75	15	1	523	57.5	9.38	209.59	15	0	0.396511	148.9	167.7	169.9	36.2	40.1	37.2	5.15799e-05
FALSE	High	Master Protein	Q9Y5Y2	NUBP2	Cytosolic Fe-S cluster assembly factor NUBP2 OS=Homo sapiens OX=9606 GN=NUBP2 PE=1 SV=1	0	32.608	32	5	19	5	1	271	28.8	5.83	58.14	5	0	0.396511	170.9	156	130	45.6	54	43.7	0.00107188
FALSE	High	Master Protein	O96013	PAK4	Serine/threonine-protein kinase PAK 4 OS=Homo sapiens OX=9606 GN=PAK4 PE=1 SV=1	0	27.468	19	7	21	7	1	591	64	9.73	56.28	7	0	0.396511	169.8	155.5	159.9	37.3	40.7	36.8	9.61805e-06
FALSE	High	Master Protein	Q9BV81	EMC6	ER membrane protein complex subunit 6 OS=Homo sapiens OX=9606 GN=EMC6 PE=1 SV=1	0.002	5.018	11	1	11	1	1	110	12	10.07	25.14	1	0	0.396511	154.8	142.7	131.6	62.2	56.7	52	0.000299215
FALSE	High	Master Protein	Q92598	HSPH1	Heat shock protein 105 kDa OS=Homo sapiens OX=9606 GN=HSPH1 PE=1 SV=1	0	560.05	64	50	1122	45	1	858	96.8	5.39	3313.57	50	2	0.396825	135.2	133.3	133.9	67.7	65.3	64.6	3.94197e-07
FALSE	High	Master Protein	Q53H12	AGK	Acylglycerol kinase, mitochondrial OS=Homo sapiens OX=9606 GN=AGK PE=1 SV=2	0	78.827	39	10	56	10	1	422	47.1	8.09	159.48	10	0	0.396825	142.2	141.8	140.1	58	57.8	60.2	1.29573e-07
FALSE	High	Master Protein	O75884	RBBP9	Serine hydrolase RBBP9 OS=Homo sapiens OX=9606 GN=RBBP9 PE=1 SV=2	0	47.008	49	5	27	5	1	186	21	6.2	66.18	5	0	0.396825	148.6	137.8	146.9	54.9	61	50.8	3.79241e-05
FALSE	High	Master Protein	O43708	GSTZ1	Maleylacetoacetate isomerase OS=Homo sapiens OX=9606 GN=GSTZ1 PE=1 SV=3	0	8.4	9	1	6	1	1	216	24.2	8.54	27.48	1	0	0.397141	140.5	147.5	132	49.3	74.8	55.8	0.000834281
FALSE	High	Master Protein	Q93100	PHKB	Phosphorylase b kinase regulatory subunit beta OS=Homo sapiens OX=9606 GN=PHKB PE=1 SV=3	0	25.808	9	7	12	7	1	1093	124.8	6.95	24	7	0	0.397772	152	158.5	135.7	46	44.4	63.5	0.000437269
FALSE	High	Master Protein	Q9NP92	MRPS30	39S ribosomal protein S30, mitochondrial OS=Homo sapiens OX=9606 GN=MRPS30 PE=1 SV=2	0	67.533	33	9	47	9	1	439	50.3	7.97	121.99	9	0	0.398089	141.2	144.6	145.9	46.5	59.8	62	6.37655e-05
FALSE	High	Master Protein	Q9UPR3	SMG5	Protein SMG5 OS=Homo sapiens OX=9606 GN=SMG5 PE=1 SV=3	0	10.838	5	3	9	3	1	1016	113.9	5.91	21.53	3	0	0.398406	149.5	164.9	120.8	48.5	51.4	64.9	0.00289645
FALSE	High	Master Protein	O43776	NARS1	Asparagine--tRNA ligase, cytoplasmic OS=Homo sapiens OX=9606 GN=NARS1 PE=1 SV=1	0	147.753	39	19	192	19	1	548	62.9	6.25	557.28	19	0	0.398565	141.3	145.6	142	59.1	57.1	55	1.10808e-06
FALSE	High	Master Protein	P29992	GNA11	Guanine nucleotide-binding protein subunit alpha-11 OS=Homo sapiens OX=9606 GN=GNA11 PE=1 SV=2	0	49.74	30	8	41	5	1	359	42.1	5.69	108.5	8	2	0.399202	131.5	132.3	135.3	80.4	58.9	61.5	0.00065354
FALSE	High	Master Protein	Q8IXU6	SLC35F2	Solute carrier family 35 member F2 OS=Homo sapiens OX=9606 GN=SLC35F2 PE=1 SV=1	0	10.019	10	2	4	2	1	374	41.2	6.21	9.8	2	0	0.399202	171.9	142.3	114	56.9	66.8	47.9	0.00825412
FALSE	High	Master Protein	O94901	SUN1	SUN domain-containing protein 1 OS=Homo sapiens OX=9606 GN=SUN1 PE=1 SV=3	0	162.132	38	23	87	23	1	812	90	7.08	219.4	23	0	0.399361	155.1	139.7	147.8	49.6	52.5	55.3	3.6543e-05
FALSE	High	Master Protein	P48506	GCLC	Glutamate--cysteine ligase catalytic subunit OS=Homo sapiens OX=9606 GN=GCLC PE=1 SV=2	0	151.452	38	20	127	20	1	637	72.7	6.09	350.38	20	0	0.39968	149.8	147.8	149.4	45.8	50.1	57.2	8.4298e-06
FALSE	High	Master Protein	O94967	WDR47	WD repeat-containing protein 47 OS=Homo sapiens OX=9606 GN=WDR47 PE=1 SV=1	0	56.478	22	12	29	12	1	919	101.9	5.94	40.52	12	0	0.39968	142.6	144.3	144.4	54.2	55.6	58.9	5.31265e-07
FALSE	High	Master Protein	O14744	PRMT5	Protein arginine N-methyltransferase 5 OS=Homo sapiens OX=9606 GN=PRMT5 PE=1 SV=4	0	130.674	35	18	129	18	1	637	72.6	6.29	333.33	18	0	0.39984	144.6	130.8	135.2	64.8	62	62.6	5.94126e-05
FALSE	High	Master Protein	P12268	IMPDH2	Inosine-5'-monophosphate dehydrogenase 2 OS=Homo sapiens OX=9606 GN=IMPDH2 PE=1 SV=2	0	221.789	51	22	174	21	1	514	55.8	6.9	549.91	22	1	0.40016	131	136.9	133.9	67.1	63.8	67.3	4.93281e-06
FALSE	High	Master Protein	Q13409	DYNC1I2	Cytoplasmic dynein 1 intermediate chain 2 OS=Homo sapiens OX=9606 GN=DYNC1I2 PE=1 SV=3	0	153.516	40	15	79	15	1	638	71.4	5.2	261.96	15	0	0.40016	136.4	137.3	151	50.6	61.7	62.9	0.000171459
FALSE	High	Master Protein	Q5JRX3	PITRM1	Presequence protease, mitochondrial OS=Homo sapiens OX=9606 GN=PITRM1 PE=1 SV=3	0	144.116	35	26	94	26	1	1037	117.3	6.92	214.74	26	0	0.40032	152.9	170.7	119.4	53.5	52.7	50.9	0.00319022
FALSE	High	Master Protein	Q96SZ6	CDK5RAP1	Mitochondrial tRNA methylthiotransferase CDK5RAP1 OS=Homo sapiens OX=9606 GN=CDK5RAP1 PE=1 SV=2	0	29.234	14	6	10	6	1	601	67.6	8.21	21.5	6	0	0.40032	117.5	151.8	115.6	67.1	69.8	78.2	0.00981769
FALSE	High	Master Protein	Q6JQN1	ACAD10	Acyl-CoA dehydrogenase family member 10 OS=Homo sapiens OX=9606 GN=ACAD10 PE=1 SV=1	0	11.367	3	2	5	2	1	1059	118.8	8.06	10.49	2	0	0.40032	133.2	143.9	151.6	59.3	55.8	56.1	9.5054e-05
FALSE	High	Master Protein	P25786	PSMA1	Proteasome subunit alpha type-1 OS=Homo sapiens OX=9606 GN=PSMA1 PE=1 SV=1	0	137.779	49	13	116	13	1	263	29.5	6.61	343.69	13	0	0.400481	135	135.4	133.4	66.8	67.7	61.7	3.88436e-06
FALSE	High	Master Protein	Q7Z3C6	ATG9A	Autophagy-related protein 9A OS=Homo sapiens OX=9606 GN=ATG9A PE=1 SV=3	0	32.369	14	9	15	9	1	839	94.4	6.67	22.77	9	0	0.400481	169.4	161.4	182.5	37.7	22.2	26.8	5.00124e-05
FALSE	High	Master Protein	Q13155	AIMP2	Aminoacyl tRNA synthase complex-interacting multifunctional protein 2 OS=Homo sapiens OX=9606 GN=AIMP2 PE=1 SV=2	0	84.328	34	8	104	8	1	320	35.3	8.22	281.68	8	0	0.400641	123.9	122.8	120.7	84.2	70.4	78.1	0.000395505
FALSE	High	Master Protein	P62917	RPL8	60S ribosomal protein L8 OS=Homo sapiens OX=9606 GN=RPL8 PE=1 SV=2	0	163.607	61	17	264	17	1	257	28	11.03	685.97	17	0	0.400962	123.9	131.3	130.1	72.3	72.2	70.1	1.88471e-05
FALSE	High	Master Protein	Q9H8W4	PLEKHF2	Pleckstrin homology domain-containing family F member 2 OS=Homo sapiens OX=9606 GN=PLEKHF2 PE=1 SV=1	0	23.019	21	3	11	3	1	249	27.8	8.21	30.74	3	0	0.400962	155.5	146.9	123.9	50	64.7	58.9	0.00124293
FALSE	High	Master Protein	P29317	EPHA2	Ephrin type-A receptor 2 OS=Homo sapiens OX=9606 GN=EPHA2 PE=1 SV=2	0	207.774	43	28	207	26	1	976	108.2	6.23	501.71	28	2	0.401123	146.8	141.9	139.3	56.7	60	55.4	5.06981e-06
FALSE	High	Master Protein	Q9UHI6	DDX20	Probable ATP-dependent RNA helicase DDX20 OS=Homo sapiens OX=9606 GN=DDX20 PE=1 SV=2	0	51.458	13	7	37	7	1	824	92.2	6.95	76.42	7	0	0.401284	131.5	148.1	142.3	51.1	58.1	69	0.0003378
FALSE	High	Master Protein	O75694	NUP155	Nuclear pore complex protein Nup155 OS=Homo sapiens OX=9606 GN=NUP155 PE=1 SV=1	0	263.736	36	33	199	33	1	1391	155.1	6.16	598.58	33	0	0.401445	146	152.4	140.8	55.8	54.8	50.1	1.64323e-05
FALSE	High	Master Protein	P60891	PRPS1	Ribose-phosphate pyrophosphokinase 1 OS=Homo sapiens OX=9606 GN=PRPS1 PE=1 SV=2	0	89.796	43	10	100	5	1	318	34.8	6.98	293.4	10	0	0.401445	147.1	139	135.4	59.3	59.2	60	1.99385e-05
FALSE	High	Master Protein	Q53FT3	HIKESHI	Protein Hikeshi OS=Homo sapiens OX=9606 GN=HIKESHI PE=1 SV=2	0	25.723	24	4	22	4	1	197	21.6	5.45	49.74	4	0	0.401445	134.1	140.9	151.4	57.7	55.4	60.6	8.83834e-05
FALSE	High	Master Protein	P08603	CFH	Complement factor H OS=Homo sapiens OX=9606 GN=CFH PE=1 SV=4	0	8.623	1	1	5	1	1	1231	139	6.61	15	1	0	0.401606	154.9	155.1	162.1	58.5		69.3	0.000344984
FALSE	High	Master Protein	Q5T4S7	UBR4	E3 ubiquitin-protein ligase UBR4 OS=Homo sapiens OX=9606 GN=UBR4 PE=1 SV=1	0	472.291	24	77	263	77	1	5183	573.5	6.04	673.49	77	0	0.401768	140.4	147.9	144.7	57.2	55	54.8	2.72715e-06
FALSE	High	Master Protein	Q93073	SECISBP2L	Selenocysteine insertion sequence-binding protein 2-like OS=Homo sapiens OX=9606 GN=SECISBP2L PE=1 SV=3	0	10.402	3	2	2	2	1	1101	121.7	6.04	5.74	2	0	0.401768	157.9	142.3	129.5	63.5	52.6	54.2	0.000624879
FALSE	High	Master Protein	Q15067	ACOX1	Peroxisomal acyl-coenzyme A oxidase 1 OS=Homo sapiens OX=9606 GN=ACOX1 PE=1 SV=3	0	152.669	42	18	82	18	1	660	74.4	8.16	218.31	18	0	0.401929	80.7	72.2	83.3	131.8	135	97	0.0280469
FALSE	High	Master Protein	Q9HC07	TMEM165	Transmembrane protein 165 OS=Homo sapiens OX=9606 GN=TMEM165 PE=1 SV=1	0	26.318	17	3	19	3	1	324	34.9	7.02	54.48	3	0	0.401929	125.8	138.5	168	54.6	54.5	58.6	0.00217422
FALSE	High	Master Protein	Q9UDW1	UQCR10	Cytochrome b-c1 complex subunit 9 OS=Homo sapiens OX=9606 GN=UQCR10 PE=1 SV=3	0	20.529	38	2	11	2	1	63	7.3	9.47	46.8	2	0	0.402091	145.3	130.1	132.7	65.7	61.2	65	0.000124125
FALSE	High	Master Protein	Q8WXA3	RUFY2	RUN and FYVE domain-containing protein 2 OS=Homo sapiens OX=9606 GN=RUFY2 PE=1 SV=3	0	32.226	14	7	13	6	1	606	70	5.83	29.89	7	0	0.402414	158.1	112.8	137.7	80	76	35.4	0.0201036
FALSE	High	Master Protein	Q6P2I3	FAHD2B	Fumarylacetoacetate hydrolase domain-containing protein 2B OS=Homo sapiens OX=9606 GN=FAHD2B PE=1 SV=1	0	11.743	11	2	6	2	1	314	34.6	7.75	16.59	2	0	0.402576	156.8	137.2	144	54.6	51	56.4	0.000102852
FALSE	High	Master Protein	Q71RG4	TMUB2	Transmembrane and ubiquitin-like domain-containing protein 2 OS=Homo sapiens OX=9606 GN=TMUB2 PE=1 SV=2	0	45.899	25	4	30	4	1	321	33.8	5.03	95.41	4	0	0.402739	169	100	159.3	39.3	75.5	56.8	0.0233662
FALSE	High	Master Protein	P31040	SDHA	Succinate dehydrogenase [ubiquinone] flavoprotein subunit, mitochondrial OS=Homo sapiens OX=9606 GN=SDHA PE=1 SV=2	0	182.555	53	26	142	26	1	664	72.6	7.39	337.39	26	0	0.402901	142.3	145.4	139.6	48.3	64.3	60.2	7.54832e-05
FALSE	High	Master Protein	P43304	GPD2	Glycerol-3-phosphate dehydrogenase, mitochondrial OS=Homo sapiens OX=9606 GN=GPD2 PE=1 SV=3	0	238.816	60	35	168	35	1	727	80.8	7.69	499.24	35	0	0.403226	136.5	139.8	128.8	70	62.5	62.4	6.99513e-05
FALSE	High	Master Protein	Q14139	UBE4A	Ubiquitin conjugation factor E4 A OS=Homo sapiens OX=9606 GN=UBE4A PE=1 SV=2	0	38.062	10	7	13	7	1	1066	122.5	5.24	33.43	7	0	0.403388	214.5	157.8	97.2	44.2	55.8	30.4	0.0310301
FALSE	High	Master Protein	O14939	PLD2	Phospholipase D2 OS=Homo sapiens OX=9606 GN=PLD2 PE=1 SV=2	0	18.369	6	5	9	5	1	933	105.9	7.64	15.75	5	0	0.403388	129.3	156.5	148	39.4	67.7	59.2	0.0015465
FALSE	High	Master Protein	Q96GC5	MRPL48	39S ribosomal protein L48, mitochondrial OS=Homo sapiens OX=9606 GN=MRPL48 PE=1 SV=2	0	16.276	17	3	7	3	1	212	23.9	8.98	21.77	3	0	0.403551	117.2	136.1	139.1	42.4	82.2	83.1	0.0150275
FALSE	High	Master Protein	Q6PCE3	PGM2L1	Glucose 1,6-bisphosphate synthase OS=Homo sapiens OX=9606 GN=PGM2L1 PE=1 SV=3	0	18.446	12	5	10	5	1	622	70.4	7.15	20.85	5	0	0.403714	145.3	144.2	112.4	76.5	61	60.6	0.0047864
FALSE	High	Master Protein	Q09161	NCBP1	Nuclear cap-binding protein subunit 1 OS=Homo sapiens OX=9606 GN=NCBP1 PE=1 SV=1	0	214.73	41	26	166	26	1	790	91.8	6.43	512.43	26	0	0.403877	139	132.2	136.9	63.8	65.3	62.8	4.61628e-06
FALSE	High	Master Protein	P62820	RAB1A	Ras-related protein Rab-1A OS=Homo sapiens OX=9606 GN=RAB1A PE=1 SV=3	0	82.784	64	11	149	5	1	205	22.7	6.21	443.81	11	4	0.403877	133	122.5	126.3	77.2	72.6	68.5	0.000162609
FALSE	High	Master Protein	P61081	UBE2M	NEDD8-conjugating enzyme Ubc12 OS=Homo sapiens OX=9606 GN=UBE2M PE=1 SV=1	0	28.62	40	7	29	7	1	183	20.9	7.69	47.3	7	0	0.403877	161.8	133	120.5	69.6	55	60	0.00403998
FALSE	High	Master Protein	Q9UBS0	RPS6KB2	Ribosomal protein S6 kinase beta-2 OS=Homo sapiens OX=9606 GN=RPS6KB2 PE=1 SV=2	0	21.256	17	6	15	5	1	482	53.4	7.34	25.89	6	0	0.403877	171	130.1	130.2	30.5	74.5	63.7	0.00996296
FALSE	High	Master Protein	P15311	EZR	Ezrin OS=Homo sapiens OX=9606 GN=EZR PE=1 SV=4	0	342.426	55	41	801	26	1	586	69.4	6.27	1993.69	41	18	0.404531	149.4	150.5	154.3	47.6	49.3	48.9	3.26381e-07
FALSE	High	Master Protein	P55201	BRPF1	Peregrin OS=Homo sapiens OX=9606 GN=BRPF1 PE=1 SV=2	0.001	6.117	3	2	3	2	1	1214	137.4	7.93	8.06	2	0	0.404531	210.7	126.9	159.5	34.1	35.8	32.9	0.00574602
FALSE	High	Master Protein	P61964	WDR5	WD repeat-containing protein 5 OS=Homo sapiens OX=9606 GN=WDR5 PE=1 SV=1	0	32.546	24	6	18	6	1	334	36.6	8.27	23.85	6	0	0.404858	140.7	145.8	143.1	56	53.7	60.7	4.40332e-06
FALSE	High	Master Protein	O15530	PDPK1	3-phosphoinositide-dependent protein kinase 1 OS=Homo sapiens OX=9606 GN=PDPK1 PE=1 SV=1	0	21.417	12	4	13	4	1	556	63.1	7.36	24	4	0	0.404858	125.4	153.5	168.3	30.5	42.8	79.5	0.00713919
FALSE	High	Master Protein	Q7Z4S6	KIF21A	Kinesin-like protein KIF21A OS=Homo sapiens OX=9606 GN=KIF21A PE=1 SV=2	0	98.865	15	18	38	18	1	1674	187.1	6.42	94.52	18	0	0.405515	160.3	147.4	146	46	48.7	51.6	2.91879e-05
FALSE	High	Master Protein	O75352	MPDU1	Mannose-P-dolichol utilization defect 1 protein OS=Homo sapiens OX=9606 GN=MPDU1 PE=1 SV=2	0	11.686	12	3	16	3	1	247	26.6	8.94	33.77	3	0	0.405515	118.6	111.9	108.1	92.9	87.1	81.4	0.00470698
FALSE	High	Master Protein	P46063	RECQL	ATP-dependent DNA helicase Q1 OS=Homo sapiens OX=9606 GN=RECQL PE=1 SV=3	0	180.416	51	26	152	25	1	649	73.4	7.88	366.93	26	1	0.40568	133.5	138.7	150	58.8	57.4	61.6	8.46579e-05
FALSE	High	Master Protein	Q9NQW7	XPNPEP1	Xaa-Pro aminopeptidase 1 OS=Homo sapiens OX=9606 GN=XPNPEP1 PE=1 SV=3	0	143.403	48	23	121	22	1	623	69.9	5.67	358.19	23	1	0.405844	123.3	128.2	139	63.6	68.8	77.1	0.00057889
FALSE	High	Master Protein	P31150	GDI1	Rab GDP dissociation inhibitor alpha OS=Homo sapiens OX=9606 GN=GDI1 PE=1 SV=2	0	191.303	63	23	195	15	1	447	50.6	5.14	560.15	23	0	0.406009	138.9	143.7	136.9	59.6	60.2	60.8	2.60927e-06
FALSE	High	Master Protein	Q9NYP7	ELOVL5	Elongation of very long chain fatty acids protein 5 OS=Homo sapiens OX=9606 GN=ELOVL5 PE=1 SV=1	0	11.087	7	2	14	2	1	299	35.3	9.42	52.61	2	0	0.406174	154	151.8	157.1	48.6	47.9	40.7	3.28113e-06
FALSE	High	Master Protein	P53396	ACLY	ATP-citrate synthase OS=Homo sapiens OX=9606 GN=ACLY PE=1 SV=3	0	367.813	48	47	487	47	1	1101	120.8	7.33	1293.51	47	0	0.406339	142.1	138.8	137.9	65.3	56.2	59.8	1.12756e-05
FALSE	High	Master Protein	Q9Y3F4	STRAP	Serine-threonine kinase receptor-associated protein OS=Homo sapiens OX=9606 GN=STRAP PE=1 SV=1	0	201.162	68	18	314	18	1	350	38.4	5.12	874.31	18	0	0.406339	146.4	146.4	142.9	53.3	56.8	54.2	5.41977e-07
FALSE	High	Master Protein	O00429	DNM1L	Dynamin-1-like protein OS=Homo sapiens OX=9606 GN=DNM1L PE=1 SV=2	0	286.118	64	37	278	37	1	736	81.8	6.81	708.01	37	0	0.406504	136.5	144	138.3	59.9	60.7	60.5	4.04341e-06
FALSE	High	Master Protein	Q8IUF8	RIOX2	Ribosomal oxygenase 2 OS=Homo sapiens OX=9606 GN=RIOX2 PE=1 SV=1	0	33.972	23	8	18	7	1	465	52.8	6.7	24.77	8	1	0.406504	127.5	153.9	155.1	42.4	55.2	65.8	0.00127376
FALSE	High	Master Protein	P17655	CAPN2	Calpain-2 catalytic subunit OS=Homo sapiens OX=9606 GN=CAPN2 PE=1 SV=6	0	274.043	44	27	285	27	1	700	79.9	4.98	883.14	27	0	0.406835	133.7	134.9	141.1	64.5	61.8	64	7.35975e-06
FALSE	High	Master Protein	Q15814	TBCC	Tubulin-specific chaperone C OS=Homo sapiens OX=9606 GN=TBCC PE=1 SV=2	0	37.437	36	9	26	9	1	346	39.2	5.71	61.46	9	0	0.406835	145.9	176.5	155.8	46.6	35.6	39.5	0.000242097
FALSE	High	Master Protein	P40939	HADHA	Trifunctional enzyme subunit alpha, mitochondrial OS=Homo sapiens OX=9606 GN=HADHA PE=1 SV=2	0	192.529	45	23	128	23	1	763	82.9	9.04	389.29	23	0	0.407	152.4	148.7	137.7	59.7	52.5	49	6.91889e-05
FALSE	High	Master Protein	Q9HBH0	RHOF	Rho-related GTP-binding protein RhoF OS=Homo sapiens OX=9606 GN=RHOF PE=1 SV=1	0	35.22	45	8	14	8	1	211	23.6	8.65	34.43	8	0	0.407	131.8	195.2	119.7	38.7	63.4	51.2	0.0161824
FALSE	High	Master Protein	Q13164	MAPK7	Mitogen-activated protein kinase 7 OS=Homo sapiens OX=9606 GN=MAPK7 PE=1 SV=2	0	19.1	9	5	11	5	1	816	88.3	5.88	12.89	5	0	0.407	124	149.3	148.7	29.1	87.5	61.5	0.0124866
FALSE	High	Master Protein	Q5W111	SPRYD7	SPRY domain-containing protein 7 OS=Homo sapiens OX=9606 GN=SPRYD7 PE=1 SV=2	0	8.087	14	2	4	2	1	196	21.7	6.7	8.18	2	0	0.407166	169.8	162.3	141.2	51.8	69.2	5.6	0.00515316
FALSE	High	Master Protein	Q7L2E3	DHX30	ATP-dependent RNA helicase DHX30 OS=Homo sapiens OX=9606 GN=DHX30 PE=1 SV=1	0	88.041	21	19	58	19	1	1194	133.9	8.78	129.52	19	0	0.407332	155.8	151	141.9	46.2	51.2	53.8	2.84954e-05
FALSE	High	Master Protein	Q9H0U4	RAB1B	Ras-related protein Rab-1B OS=Homo sapiens OX=9606 GN=RAB1B PE=1 SV=1	0	108.633	68	11	199	5	1	201	22.2	5.73	573.82	11	0	0.40783	149.4	141.9	144.4	56.8	52.8	54.6	3.41977e-06
FALSE	High	Master Protein	Q7L3T8	PARS2	Probable proline--tRNA ligase, mitochondrial OS=Homo sapiens OX=9606 GN=PARS2 PE=1 SV=1	0	15.633	12	3	5	3	1	475	53.2	8.1	17.76	3	0	0.40783	157.8	152.5	166.1	41.1	36.6	45.9	1.62333e-05
FALSE	High	Master Protein	Q9H9A7	RMI1	RecQ-mediated genome instability protein 1 OS=Homo sapiens OX=9606 GN=RMI1 PE=1 SV=3	0	19.645	10	4	9	4	1	625	70.1	4.96	14.12	4	0	0.407997	167.3	99.5	169.9	44.9	66.9	51.5	0.0190181
FALSE	High	Master Protein	Q5T160	RARS2	Probable arginine--tRNA ligase, mitochondrial OS=Homo sapiens OX=9606 GN=RARS2 PE=1 SV=1	0	17.514	11	5	6	5	1	578	65.5	8.21	10.07	5	0	0.408163	119.6	171	162.6	54.6	22.9	69.3	0.00825378
FALSE	High	Master Protein	Q86XI2	NCAPG2	Condensin-2 complex subunit G2 OS=Homo sapiens OX=9606 GN=NCAPG2 PE=1 SV=1	0	30.748	7	6	12	6	1	1143	130.9	6.87	25.15	6	0	0.40833	175.5	186.6	180.8	19	17	21.2	1.2012e-06
FALSE	High	Master Protein	P27695	APEX1	DNA-(apurinic or apyrimidinic site) endonuclease OS=Homo sapiens OX=9606 GN=APEX1 PE=1 SV=2	0	215.593	66	19	167	19	1	318	35.5	8.12	605.8	19	0	0.408664	128.9	145.8	141	56.9	62.4	65.1	0.000158678
FALSE	High	Master Protein	P27694	RPA1	Replication protein A 70 kDa DNA-binding subunit OS=Homo sapiens OX=9606 GN=RPA1 PE=1 SV=2	0	183.14	47	24	183	24	1	616	68.1	7.21	475.9	24	0	0.408664	139.9	133.3	135.8	66.2	60	64.7	1.10004e-05
FALSE	High	Master Protein	O95155	UBE4B	Ubiquitin conjugation factor E4 B OS=Homo sapiens OX=9606 GN=UBE4B PE=1 SV=1	0	156.627	34	27	81	27	1	1302	146.1	6.55	218.76	27	0	0.408664	125.7	147.8	157.4	53.9	57.9	57.3	0.000769759
FALSE	High	Master Protein	Q13045	FLII	Protein flightless-1 homolog OS=Homo sapiens OX=9606 GN=FLII PE=1 SV=2	0	245.473	36	35	142	35	1	1269	144.7	6.05	422.53	35	0	0.408831	126	139.9	144.3	63.1	60.7	66	0.000212404
FALSE	High	Master Protein	Q9NTJ5	SACM1L	Phosphatidylinositol-3-phosphatase SAC1 OS=Homo sapiens OX=9606 GN=SACM1L PE=1 SV=2	0	28.064	12	6	18	6	1	587	66.9	7.12	39.97	6	0	0.408831	135.5	124.8	134.4	65.7	74	65.5	0.000137235
FALSE	High	Master Protein	Q6P2Q9	PRPF8	Pre-mRNA-processing-splicing factor 8 OS=Homo sapiens OX=9606 GN=PRPF8 PE=1 SV=2	0	487.95	40	74	389	74	1	2335	273.4	8.84	1071.81	74	0	0.409165	146.7	150.2	150.1	56.8	47.8	48.5	6.06004e-06
FALSE	High	Master Protein	O95396	MOCS3	Adenylyltransferase and sulfurtransferase MOCS3 OS=Homo sapiens OX=9606 GN=MOCS3 PE=1 SV=1	0	10.789	7	2	4	2	1	460	49.6	6.21	12.7	2	0	0.409165	143.6	141.9	134.9	69.5	58.1	52	0.000155724
FALSE	High	Master Protein	Q9BSH4	TACO1	Translational activator of cytochrome c oxidase 1 OS=Homo sapiens OX=9606 GN=TACO1 PE=1 SV=1	0	71.125	39	7	38	7	1	297	32.5	8.13	111.69	7	0	0.409333	115.2	131.3	123.2	84.3	76.2	69.9	0.00174468
FALSE	High	Master Protein	Q00796	SORD	Sorbitol dehydrogenase OS=Homo sapiens OX=9606 GN=SORD PE=1 SV=4	0	70.24	39	10	63	10	1	357	38.3	7.97	188.7	10	0	0.409333	143.4	141.9	155.2	53.5	50.5	55.5	3.01014e-05
FALSE	High	Master Protein	Q9BZE2	PUS3	tRNA pseudouridine(38/39) synthase OS=Homo sapiens OX=9606 GN=PUS3 PE=1 SV=3	0	10.739	7	3	6	3	1	481	55.6	7.49	8.62	3	0	0.409333	137	144.9	171.1	50	70.8	26.1	0.00349215
FALSE	High	Master Protein	Q9UBK8	MTRR	Methionine synthase reductase OS=Homo sapiens OX=9606 GN=MTRR PE=1 SV=4	0	64.54	17	7	25	7	1	698	77.6	6.49	74.93	7	0	0.4095	152.1	183	157.6	40.2	33.5	33.6	0.000193316
FALSE	High	Master Protein	Q8ND82	ZNF280C	Zinc finger protein 280C OS=Homo sapiens OX=9606 GN=ZNF280C PE=1 SV=1	0	29.826	11	6	9	6	1	737	83	9.11	19.7	6	0	0.409668	127.5	140.7	137	56.9	60.3	77.6	0.000735243
FALSE	High	Master Protein	Q9NTI5	PDS5B	Sister chromatid cohesion protein PDS5 homolog B OS=Homo sapiens OX=9606 GN=PDS5B PE=1 SV=1	0	137.066	18	22	116	19	1	1447	164.6	8.47	251.26	22	0	0.409836	131.6	125.8	180.4	51.8	62.8	47.6	0.00682493
FALSE	High	Master Protein	P11388	TOP2A	DNA topoisomerase 2-alpha OS=Homo sapiens OX=9606 GN=TOP2A PE=1 SV=3	0	365.909	42	60	340	46	1	1531	174.3	8.72	826.19	60	14	0.410004	144.1	140.2	136.7	59.7	60.3	58.9	3.15273e-06
FALSE	High	Master Protein	Q8TF50	ZNF526	Zinc finger protein 526 OS=Homo sapiens OX=9606 GN=ZNF526 PE=1 SV=2	0.004	4.236	2	1	2	1	1	670	73.6	6.47	5.27	1	0	0.410172		191.2	182.5	76.8	74.6	74.9	6.03953e-05
FALSE	High	Master Protein	Q9HCK8	CHD8	Chromodomain-helicase-DNA-binding protein 8 OS=Homo sapiens OX=9606 GN=CHD8 PE=1 SV=5	0	80.765	10	16	35	13	1	2581	290.3	6.47	84.58	16	2	0.411015	160.2	170.4	144.3	44.6	43.3	37.2	0.000124457
FALSE	High	Master Protein	Q9Y2P8	RCL1	RNA 3'-terminal phosphate cyclase-like protein OS=Homo sapiens OX=9606 GN=RCL1 PE=1 SV=3	0	22.362	19	6	17	6	1	373	40.8	9.26	31.35	6	0	0.411353	160.5	148.6	142.8	47.9	53.1	47.1	5.26444e-05
FALSE	High	Master Protein	Q9H0V9	LMAN2L	VIP36-like protein OS=Homo sapiens OX=9606 GN=LMAN2L PE=1 SV=1	0	21.352	22	5	6	5	1	348	39.7	8.38	11.62	5	0	0.411523	168.2	158.4	137.8	48.2	42.5	44.8	0.000273367
FALSE	High	Master Protein	Q99575	POP1	Ribonucleases P/MRP protein subunit POP1 OS=Homo sapiens OX=9606 GN=POP1 PE=1 SV=2	0	147.964	28	20	73	20	1	1024	114.6	9.22	208.35	20	0	0.411862	139.9	158.5	152.8	42.6	53	53.1	0.000101526
FALSE	High	Master Protein	Q7L5N1	COPS6	COP9 signalosome complex subunit 6 OS=Homo sapiens OX=9606 GN=COPS6 PE=1 SV=1	0	120.336	58	13	72	13	1	327	36.1	5.73	223.62	13	0	0.411862	163.8	139	141.6	56.7	41.9	57	0.000494663
FALSE	High	Master Protein	Q5VV41	ARHGEF16	Rho guanine nucleotide exchange factor 16 OS=Homo sapiens OX=9606 GN=ARHGEF16 PE=1 SV=1	0	49.504	19	10	25	10	1	709	80.1	7.36	64.88	10	0	0.411862	142.3	154	107.9	53	70.4	72.4	0.0101311
FALSE	High	Master Protein	Q8TAF3	WDR48	WD repeat-containing protein 48 OS=Homo sapiens OX=9606 GN=WDR48 PE=1 SV=1	0	24.256	11	6	10	6	1	677	76.2	7.03	18.04	6	0	0.412031	188.4	159.4	92.9	46.8	64.5	48.1	0.0313253
FALSE	High	Master Protein	O00567	NOP56	Nucleolar protein 56 OS=Homo sapiens OX=9606 GN=NOP56 PE=1 SV=4	0	245.077	60	30	215	30	1	594	66	9.19	621.62	30	0	0.412201	125.1	125	123.5	74.6	74.3	77.6	1.96285e-06
FALSE	High	Master Protein	Q9Y3Q3	TMED3	Transmembrane emp24 domain-containing protein 3 OS=Homo sapiens OX=9606 GN=TMED3 PE=1 SV=1	0	28.182	19	3	14	3	1	217	24.8	5.6	48.3	3	0	0.412201	124.1	117.3	126.6	75.7	79.2	77.1	0.00010588
FALSE	High	Master Protein	P40937	RFC5	Replication factor C subunit 5 OS=Homo sapiens OX=9606 GN=RFC5 PE=1 SV=1	0	101.074	47	13	88	13	1	340	38.5	7.2	250.41	13	0	0.412712	121	123.2	127.2	69.2	82.3	77.1	0.000351556
FALSE	High	Master Protein	Q9H9Q4	NHEJ1	Non-homologous end-joining factor 1 OS=Homo sapiens OX=9606 GN=NHEJ1 PE=1 SV=1	0	32.752	35	5	10	5	1	299	33.3	5.97	28.6	5	0	0.412712	168.3	140.7	121.6	70.2	41.9	57.4	0.00533905
FALSE	High	Master Protein	P49366	DHPS	Deoxyhypusine synthase OS=Homo sapiens OX=9606 GN=DHPS PE=1 SV=1	0	28.864	21	6	20	6	1	369	40.9	5.36	47.65	6	0	0.412712	147.6	136.7	140.1	61.8	49.4	64.4	0.000124289
FALSE	High	Master Protein	P25705	ATP5F1A	ATP synthase subunit alpha, mitochondrial OS=Homo sapiens OX=9606 GN=ATP5F1A PE=1 SV=1	0	216.393	54	26	345	26	1	553	59.7	9.13	913.89	26	0	0.413052	132	131.6	131.6	66.5	71.6	66.6	2.98798e-06
FALSE	High	Master Protein	Q8IZ69	TRMT2A	tRNA (uracil-5-)-methyltransferase homolog A OS=Homo sapiens OX=9606 GN=TRMT2A PE=1 SV=2	0	33.104	11	5	13	5	1	625	68.7	7.94	42.24	5	0	0.413052	192.9	174.2	176.6	20	18.2	18	1.03962e-05
FALSE	High	Master Protein	Q9NTM9	CUTC	Copper homeostasis protein cutC homolog OS=Homo sapiens OX=9606 GN=CUTC PE=1 SV=1	0	23.603	24	4	10	4	1	273	29.3	8.18	23.57	4	0	0.413223	191.5	162.2	136	32.1	41	37.2	0.00146511
FALSE	High	Master Protein	Q8TB36	GDAP1	Ganglioside-induced differentiation-associated protein 1 OS=Homo sapiens OX=9606 GN=GDAP1 PE=1 SV=3	0	14.588	11	3	10	3	1	358	41.3	8.34	27.63	3	0	0.413223	153.6	129.9	139.2	50	68.8	58.5	0.000738434
FALSE	High	Master Protein	Q08357	SLC20A2	Sodium-dependent phosphate transporter 2 OS=Homo sapiens OX=9606 GN=SLC20A2 PE=1 SV=1	0	37.365	16	5	18	5	1	652	70.3	6.54	58.7	5	0	0.413394	149.6	146.1	140.7	52.2	51.7	59.7	1.55777e-05
FALSE	High	Master Protein	O15084	ANKRD28	Serine/threonine-protein phosphatase 6 regulatory ankyrin repeat subunit A OS=Homo sapiens OX=9606 GN=ANKRD28 PE=1 SV=5	0	100.3	24	17	42	15	1	1053	112.9	6.25	81.63	17	2	0.413565	142.1	145.9	153.5	53.1	48.1	57.3	2.50361e-05
FALSE	High	Master Protein	P50416	CPT1A	Carnitine O-palmitoyltransferase 1, liver isoform OS=Homo sapiens OX=9606 GN=CPT1A PE=1 SV=2	0	60.879	23	14	37	14	1	773	88.3	8.65	88.72	14	0	0.413907	142.5	147.9	164.3	43.7	55.6	46	0.000162022
FALSE	High	Master Protein	Q9NNW5	WDR6	WD repeat-containing protein 6 OS=Homo sapiens OX=9606 GN=WDR6 PE=1 SV=1	0	49.471	15	11	41	11	1	1121	121.6	6.87	97.08	11	0	0.413907	117.4	129.9	130.9	73.5	77.5	70.7	0.000397084
FALSE	High	Master Protein	Q8IWV8	UBR2	E3 ubiquitin-protein ligase UBR2 OS=Homo sapiens OX=9606 GN=UBR2 PE=1 SV=1	0	62.266	11	13	20	13	1	1755	200.4	6.24	39.01	13	0	0.414079	175	137	178.2	23.4	46.7	39.7	0.00105239
FALSE	High	Master Protein	Q86U38	NOP9	Nucleolar protein 9 OS=Homo sapiens OX=9606 GN=NOP9 PE=1 SV=1	0	49.201	27	9	22	9	1	636	69.4	7.28	61.28	9	0	0.414422	168.7	151.6	162.2	30.2	41.1	46.1	5.88371e-05
FALSE	High	Master Protein	Q92879	CELF1	CUGBP Elav-like family member 1 OS=Homo sapiens OX=9606 GN=CELF1 PE=1 SV=2	0	32.804	17	6	24	6	1	486	52	8.46	58.86	6	0	0.414422	131.1	163.5	122.9	62.5	58.5	61.6	0.00326896
FALSE	High	Master Protein	Q02750	MAP2K1	Dual specificity mitogen-activated protein kinase kinase 1 OS=Homo sapiens OX=9606 GN=MAP2K1 PE=1 SV=2	0	81.619	47	15	109	10	1	393	43.4	6.62	215.98	15	0	0.414766	120.5	130.8	127.7	63.5	85.1	72.3	0.00164318
FALSE	High	Master Protein	P50395	GDI2	Rab GDP dissociation inhibitor beta OS=Homo sapiens OX=9606 GN=GDI2 PE=1 SV=2	0	276.658	75	32	391	24	1	445	50.6	6.47	1030.2	32	7	0.414938	140.1	134.4	126.8	70.8	67.9	60.1	0.000174888
FALSE	High	Master Protein	P04181	OAT	Ornithine aminotransferase, mitochondrial OS=Homo sapiens OX=9606 GN=OAT PE=1 SV=1	0	116.185	53	17	119	17	1	439	48.5	7.03	330.98	17	0	0.414938	141	150	158.3	46.9	49.3	54.5	5.38751e-05
FALSE	High	Master Protein	O14530	TXNDC9	Thioredoxin domain-containing protein 9 OS=Homo sapiens OX=9606 GN=TXNDC9 PE=1 SV=2	0	74.031	51	12	93	11	1	226	26.5	5.88	215.28	12	1	0.41511	133.2	136.7	126.4	76.1	68.6	59	0.000378692
FALSE	High	Master Protein	P49589	CARS1	Cysteine--tRNA ligase, cytoplasmic OS=Homo sapiens OX=9606 GN=CARS1 PE=1 SV=3	0	137.403	37	25	139	25	1	748	85.4	6.76	332.03	25	0	0.415282	144.7	128.5	124	70.9	64.7	67.2	0.000581932
FALSE	High	Master Protein	P78371	CCT2	T-complex protein 1 subunit beta OS=Homo sapiens OX=9606 GN=CCT2 PE=1 SV=4	0	468.037	77	35	720	35	1	535	57.5	6.46	2326.69	35	0	0.4158	138	146.1	141.6	58.2	58	58	3.64814e-06
FALSE	High	Master Protein	Q9BXW7	HDHD5	Haloacid dehalogenase-like hydrolase domain-containing 5 OS=Homo sapiens OX=9606 GN=HDHD5 PE=1 SV=1	0	61.114	28	7	34	7	1	423	46.3	8.13	115.55	7	0	0.4158	167.9	125.6	124.6	73.3	59	49.7	0.00765048
FALSE	High	Master Protein	Q9NWU5	MRPL22	39S ribosomal protein L22, mitochondrial OS=Homo sapiens OX=9606 GN=MRPL22 PE=1 SV=1	0	12.174	18	3	4	3	1	206	23.6	9.94	10.12	3	0	0.415973	149.8	142.5	120.4	102.3	27	58.1	0.0333211
FALSE	High	Master Protein	Q5XPI4	RNF123	E3 ubiquitin-protein ligase RNF123 OS=Homo sapiens OX=9606 GN=RNF123 PE=1 SV=1	0.001	7.735	2	3	10	3	1	1314	148.4	6.74	10.6	3	0	0.416146	45.1	80.7	94	142.4	123.1	114.8	0.0329736
FALSE	High	Master Protein	P35241	RDX	Radixin OS=Homo sapiens OX=9606 GN=RDX PE=1 SV=1	0	243.708	52	32	457	17	1	583	68.5	6.37	1101.32	32	1	0.41632	141.9	143.5	143.7	57.7	54	59.1	7.58492e-07
FALSE	High	Master Protein	P62753	RPS6	40S ribosomal protein S6 OS=Homo sapiens OX=9606 GN=RPS6 PE=1 SV=1	0	105.356	41	15	127	15	1	249	28.7	10.84	381.33	15	0	0.41632	133.3	125.8	139.8	66.8	68.5	65.9	8.89895e-05
FALSE	High	Master Protein	Q5VSL9	STRIP1	Striatin-interacting protein 1 OS=Homo sapiens OX=9606 GN=STRIP1 PE=1 SV=1	0	40.24	17	10	22	10	1	837	95.5	6.29	42.86	10	0	0.41632	117.1	119.7	161.6	83.2	60.8	57.6	0.0165122
FALSE	High	Master Protein	Q9NUU7	DDX19A	ATP-dependent RNA helicase DDX19A OS=Homo sapiens OX=9606 GN=DDX19A PE=1 SV=1	0	133.78	50	21	81	5	1	478	53.9	6.58	237.48	21	17	0.41684	122.5	134.9	137.4	70.3	60.5	74.4	0.000516181
FALSE	High	Master Protein	Q15063	POSTN	Periostin OS=Homo sapiens OX=9606 GN=POSTN PE=1 SV=2	0	20.611	8	4	6	4	1	836	93.3	7.53	13.36	4	0	0.41684	199.3	117.3	125.1	57.1	49	52.2	0.0227463
FALSE	High	Master Protein	Q93074	MED12	Mediator of RNA polymerase II transcription subunit 12 OS=Homo sapiens OX=9606 GN=MED12 PE=1 SV=4	0	20.184	6	8	12	8	1	2177	242.9	7.05	12.3	8	0	0.41684	139	181.5	167.8	40.6	37.6	33.5	0.000586428
FALSE	High	Master Protein	Q6UWU4	C6orf89	Bombesin receptor-activated protein C6orf89 OS=Homo sapiens OX=9606 GN=C6orf89 PE=1 SV=1	0	9.747	10	2	2	2	1	347	39.8	6.83	5.29	2	0	0.41684	157	153.7	174.4	35	43.4	36.4	5.82772e-05
FALSE	High	Master Protein	O94768	STK17B	Serine/threonine-protein kinase 17B OS=Homo sapiens OX=9606 GN=STK17B PE=1 SV=1	0.001	7.51	4	1	4	1	1	372	42.3	5.25	13.59	1	0	0.417014	157.4	134.3	125.2	76.4	54.5	52.2	0.00317807
FALSE	High	Master Protein	P61962	DCAF7	DDB1- and CUL4-associated factor 7 OS=Homo sapiens OX=9606 GN=DCAF7 PE=1 SV=1	0	15.662	12	3	6	3	1	342	38.9	5.52	16.64	3	0	0.417362	140.4	183.2	168.9		42	65.5	0.009342
FALSE	High	Master Protein	Q14697	GANAB	Neutral alpha-glucosidase AB OS=Homo sapiens OX=9606 GN=GANAB PE=1 SV=3	0	368.555	50	39	398	39	1	944	106.8	6.14	1137.77	39	0	0.417537	143.9	137.3	133.4	62.9	61.1	61.4	1.6388e-05
FALSE	High	Master Protein	Q9Y6Y8	SEC23IP	SEC23-interacting protein OS=Homo sapiens OX=9606 GN=SEC23IP PE=1 SV=1	0	117.02	26	22	108	22	1	1000	111	5.54	249.07	22	0	0.417711	154.5	159.9	153.4	49	41	42.3	3.95202e-06
FALSE	High	Master Protein	P19447	ERCC3	General transcription and DNA repair factor IIH helicase subunit XPB OS=Homo sapiens OX=9606 GN=ERCC3 PE=1 SV=1	0	27.682	9	6	15	6	1	782	89.2	7.23	39.32	6	0	0.418235	141.6	173.2	137.2	45.8	54.8	47.3	0.000968516
FALSE	High	Master Protein	Q92845	KIFAP3	Kinesin-associated protein 3 OS=Homo sapiens OX=9606 GN=KIFAP3 PE=1 SV=2	0	15.716	3	2	8	2	1	792	91.1	5.08	18.39	2	0	0.418235	192.8	141.2	102.4	40.5	61.9	61.2	0.0284498
FALSE	High	Master Protein	Q13200	PSMD2	26S proteasome non-ATPase regulatory subunit 2 OS=Homo sapiens OX=9606 GN=PSMD2 PE=1 SV=3	0	483.417	57	44	805	44	1	908	100.1	5.2	2264.66	44	0	0.418585	143.6	134.7	149.5	57	56.2	59	4.12312e-05
FALSE	High	Master Protein	Q658Y4	FAM91A1	Protein FAM91A1 OS=Homo sapiens OX=9606 GN=FAM91A1 PE=1 SV=3	0	55.691	16	10	37	10	1	838	93.9	6.39	102.05	10	0	0.419287	140.2	171.6	141.1	48	48.6	50.5	0.000595596
FALSE	High	Master Protein	Q8N766	EMC1	ER membrane protein complex subunit 1 OS=Homo sapiens OX=9606 GN=EMC1 PE=1 SV=1	0	129.971	26	17	88	17	1	993	111.7	7.66	253.53	17	0	0.419463	150.4	127.1	140.2	60	59.8	62.5	0.000321963
FALSE	High	Master Protein	P61006	RAB8A	Ras-related protein Rab-8A OS=Homo sapiens OX=9606 GN=RAB8A PE=1 SV=1	0	46.745	49	10	60	3	1	207	23.7	9.07	147.87	10	3	0.419463	123	129.5	131	67.9	68.5	80.1	0.000283323
FALSE	High	Master Protein	P38606	ATP6V1A	V-type proton ATPase catalytic subunit A OS=Homo sapiens OX=9606 GN=ATP6V1A PE=1 SV=2	0	214.361	62	30	193	30	1	617	68.3	5.52	565.74	30	0	0.419639	142.1	140.6	136.7	55.6	61.4	63.5	9.87671e-06
FALSE	High	Master Protein	P06737	PYGL	Glycogen phosphorylase, liver form OS=Homo sapiens OX=9606 GN=PYGL PE=1 SV=4	0	213.486	46	36	199	29	1	847	97.1	7.17	521.9	36	1	0.419639	144.1	131.6	131.5	64.6	64.2	63.9	6.90599e-05
FALSE	High	Master Protein	P17987	TCP1	T-complex protein 1 subunit alpha OS=Homo sapiens OX=9606 GN=TCP1 PE=1 SV=1	0	308.143	62	30	495	30	1	556	60.3	6.11	1452.39	30	0	0.420168	126.7	125.8	120.4	77.3	76	73.8	2.56071e-05
FALSE	High	Master Protein	Q13190	STX5	Syntaxin-5 OS=Homo sapiens OX=9606 GN=STX5 PE=1 SV=2	0	81.623	32	8	43	8	1	355	39.6	9.16	151.55	8	0	0.420168	158.6	146.7	166.6	38.5	49.7	39.9	7.14169e-05
FALSE	High	Master Protein	Q06210	GFPT1	Glutamine--fructose-6-phosphate aminotransferase [isomerizing] 1 OS=Homo sapiens OX=9606 GN=GFPT1 PE=1 SV=3	0	200.205	53	28	161	28	1	699	78.8	7.11	448.55	28	0	0.420345	144.4	144	135.6	55	59.7	61.2	1.74164e-05
FALSE	High	Master Protein	P26641	EEF1G	Elongation factor 1-gamma OS=Homo sapiens OX=9606 GN=EEF1G PE=1 SV=3	0	193.324	53	22	497	22	1	437	50.1	6.67	1331.27	22	0	0.420345	125.7	117.9	123.5	72.6	79.2	81.1	0.000208274
FALSE	High	Master Protein	O95299	NDUFA10	NADH dehydrogenase [ubiquinone] 1 alpha subcomplex subunit 10, mitochondrial OS=Homo sapiens OX=9606 GN=NDUFA10 PE=1 SV=1	0	36.522	21	6	22	6	1	355	40.7	8.48	69.88	6	0	0.420698	111.1	137.1	137.8	62.9	86.2	64.9	0.00762094
FALSE	High	Master Protein	P49917	LIG4	DNA ligase 4 OS=Homo sapiens OX=9606 GN=LIG4 PE=1 SV=2	0	33.598	10	6	14	6	1	911	103.9	7.96	33.61	6	0	0.420698	213.8	223.5	93.8	37.1	15.4	16.4	0.0219315
FALSE	High	Master Protein	Q9H0P0	NT5C3A	Cytosolic 5'-nucleotidase 3A OS=Homo sapiens OX=9606 GN=NT5C3A PE=1 SV=3	0	21.583	16	4	12	4	1	336	37.9	7.12	37.8	4	0	0.420698	124.3	148.9	154.2	53.2	50.5	69	0.00144964
FALSE	High	Master Protein	P23786	CPT2	Carnitine O-palmitoyltransferase 2, mitochondrial OS=Homo sapiens OX=9606 GN=CPT2 PE=1 SV=2	0	82.379	33	17	75	17	1	658	73.7	8.18	154.8	17	0	0.421053	143	129.4	121.7	63.6	66.9	75.4	0.000930639
FALSE	High	Master Protein	Q6P4R8	NFRKB	Nuclear factor related to kappa-B-binding protein OS=Homo sapiens OX=9606 GN=NFRKB PE=1 SV=2	0	16.82	6	6	9	6	1	1299	138.9	9.25	12.25	6	0	0.421053	148.8	150.9	157.3	49.2	49.7	44.1	4.71054e-06
FALSE	High	Master Protein	P33981	TTK	Dual specificity protein kinase TTK OS=Homo sapiens OX=9606 GN=TTK PE=1 SV=2	0	69.835	23	13	36	13	1	857	97	8.16	84.01	13	0	0.42123	146.5	166	150.8	39.5	54.4	42.9	0.000126861
FALSE	High	Master Protein	P03923	MT-ND6	NADH-ubiquinone oxidoreductase chain 6 OS=Homo sapiens OX=9606 GN=MT-ND6 PE=1 SV=2	0.001	6.112	8	1	3	1	1	174	18.6	4.22	11.46	1	0	0.42123	157.2	134.9	133.1	70.8	56.9	47	0.00129586
FALSE	High	Master Protein	Q969X6	UTP4	U3 small nucleolar RNA-associated protein 4 homolog OS=Homo sapiens OX=9606 GN=UTP4 PE=1 SV=1	0	71.053	31	12	39	12	1	686	76.8	8.85	73.24	12	0	0.421408	124.9	131.1	137.1	85.9	60.2	60.7	0.00249773
FALSE	High	Master Protein	Q96PV6	LENG8	Leukocyte receptor cluster member 8 OS=Homo sapiens OX=9606 GN=LENG8 PE=1 SV=3	0	34.931	14	7	12	7	1	800	88.1	9.11	29.04	7	0	0.421408	162.3	147.7	170.6	25.6	66.4	27.3	0.00127706
FALSE	High	Master Protein	P36383	GJC1	Gap junction gamma-1 protein OS=Homo sapiens OX=9606 GN=GJC1 PE=1 SV=2	0.004	4.247	5	1	1	1	1	396	45.4	7.33	0	1	0	0.421585	107.2	169.6	148.5	39.4	62.7	72.6	0.0159177
FALSE	High	Master Protein	Q01518	CAP1	Adenylyl cyclase-associated protein 1 OS=Homo sapiens OX=9606 GN=CAP1 PE=1 SV=5	0	196.787	44	23	376	22	1	475	51.9	8.06	939.92	23	1	0.422297	141.2	140.5	139	59.3	58.7	61.3	1.54298e-07
FALSE	High	Master Protein	O14617	AP3D1	AP-3 complex subunit delta-1 OS=Homo sapiens OX=9606 GN=AP3D1 PE=1 SV=1	0	178.539	25	20	96	20	1	1153	130.1	8.48	316.81	20	0	0.422297	138.7	139.5	147.9	54	58.2	61.6	2.15485e-05
FALSE	High	Master Protein	P20839	IMPDH1	Inosine-5'-monophosphate dehydrogenase 1 OS=Homo sapiens OX=9606 GN=IMPDH1 PE=1 SV=2	0	43.612	23	8	22	7	1	514	55.4	6.9	44.74	8	0	0.422297	127.8	142.5	116	45.5	85.8	82.3	0.0184809
FALSE	High	Master Protein	Q9Y2T3	GDA	Guanine deaminase OS=Homo sapiens OX=9606 GN=GDA PE=1 SV=1	0	90.513	48	15	45	15	1	454	51	5.68	110.64	15	0	0.422654	147.2	149.9	139	58.4	58.6	47	5.62106e-05
FALSE	High	Master Protein	O00629	KPNA4	Importin subunit alpha-3 OS=Homo sapiens OX=9606 GN=KPNA4 PE=1 SV=1	0	183.793	42	13	167	10	1	521	57.9	4.96	528.95	13	3	0.422833	139	129.4	130.8	83	58.9	58.8	0.00152775
FALSE	High	Master Protein	Q9H267	VPS33B	Vacuolar protein sorting-associated protein 33B OS=Homo sapiens OX=9606 GN=VPS33B PE=1 SV=2	0	35.306	18	8	23	8	1	617	70.5	6.71	51.16	8	0	0.422833	149.6	141.3	107.1	68.6	65.2	68.1	0.00744133
FALSE	High	Master Protein	Q93008	USP9X	Probable ubiquitin carboxyl-terminal hydrolase FAF-X OS=Homo sapiens OX=9606 GN=USP9X PE=1 SV=4	0	171.488	19	39	104	38	1	2554	290.3	5.8	207.57	39	1	0.423012	120	112.4	163	72.8	62.9	69	0.0165506
FALSE	High	Master Protein	P62906	RPL10A	60S ribosomal protein L10a OS=Homo sapiens OX=9606 GN=RPL10A PE=1 SV=2	0	141.937	44	12	379	12	1	217	24.8	9.94	951.46	12	0	0.423191	126.8	134.2	132	70.6	69.1	67.3	1.31699e-05
FALSE	High	Master Protein	Q16555	DPYSL2	Dihydropyrimidinase-related protein 2 OS=Homo sapiens OX=9606 GN=DPYSL2 PE=1 SV=1	0	159.788	59	20	93	20	1	572	62.3	6.38	288.17	20	0	0.42337	148.5	129.6	135.5	61.4	63.1	61.9	0.000173692
FALSE	High	Master Protein	P61158	ACTR3	Actin-related protein 3 OS=Homo sapiens OX=9606 GN=ACTR3 PE=1 SV=3	0	174.806	52	17	265	17	1	418	47.3	5.88	879.87	17	0	0.423729	131.7	136.8	137	65.5	67.1	61.9	7.02549e-06
FALSE	High	Master Protein	Q6P3S6	FBXO42	F-box only protein 42 OS=Homo sapiens OX=9606 GN=FBXO42 PE=1 SV=1	0	21.037	8	3	8	3	1	717	77.8	7.43	22.2	3	0	0.423729	80.3	226.1	190.8	33.9	34.1	34.8	0.0401956
FALSE	High	Master Protein	P31939	ATIC	Bifunctional purine biosynthesis protein ATIC OS=Homo sapiens OX=9606 GN=ATIC PE=1 SV=3	0	315.019	76	35	310	35	1	592	64.6	6.71	912.88	35	0	0.423908	141.3	132.7	134.5	63.4	64.7	63.4	1.0783e-05
FALSE	High	Master Protein	P05198	EIF2S1	Eukaryotic translation initiation factor 2 subunit 1 OS=Homo sapiens OX=9606 GN=EIF2S1 PE=1 SV=3	0	168.385	68	24	208	24	1	315	36.1	5.08	575.19	24	0	0.423908	130.6	121.7	125.5	73.8	75.5	72.8	4.29185e-05
FALSE	High	Master Protein	Q9UL25	RAB21	Ras-related protein Rab-21 OS=Homo sapiens OX=9606 GN=RAB21 PE=1 SV=3	0	58.316	41	8	41	8	1	225	24.3	7.94	144.43	8	0	0.424268	149.5	136.3	155.5	55	54.6	49.1	9.49999e-05
FALSE	High	Master Protein	Q14563	SEMA3A	Semaphorin-3A OS=Homo sapiens OX=9606 GN=SEMA3A PE=1 SV=1	0.002	5.648	4	2	3	2	1	771	88.8	7.42	0	2	0	0.424268	118.9	127.5	117.4	91.1	90.9	54.1	0.0284973
FALSE	High	Master Protein	Q9H6R4	NOL6	Nucleolar protein 6 OS=Homo sapiens OX=9606 GN=NOL6 PE=1 SV=2	0	72.428	20	14	47	14	1	1146	127.5	7.64	118.6	14	0	0.424448	140.9	135.9	140	63.8	60.3	59	3.17085e-06
FALSE	High	Master Protein	Q5T9A4	ATAD3B	ATPase family AAA domain-containing protein 3B OS=Homo sapiens OX=9606 GN=ATAD3B PE=1 SV=1	0	57.451	21	12	67	3	1	648	72.5	9.2	157.2	12	0	0.424448	141	142.6	138.7	53.3	59.9	64.5	1.88269e-05
FALSE	High	Master Protein	Q9H0D6	XRN2	5'-3' exoribonuclease 2 OS=Homo sapiens OX=9606 GN=XRN2 PE=1 SV=1	0	124.769	30	22	100	22	1	950	108.5	7.47	283.69	22	0	0.424809	138.7	139.1	143.8	49.9	63.7	64.8	8.91556e-05
FALSE	High	Master Protein	O60566	BUB1B	Mitotic checkpoint serine/threonine-protein kinase BUB1 beta OS=Homo sapiens OX=9606 GN=BUB1B PE=1 SV=3	0	44.889	15	10	22	10	1	1050	119.5	5.27	41.08	10	0	0.424809	113.7	135.7	124.4	93.1	84.8	48.3	0.0314838
FALSE	High	Master Protein	P33993	MCM7	DNA replication licensing factor MCM7 OS=Homo sapiens OX=9606 GN=MCM7 PE=1 SV=4	0	271.247	49	31	275	31	1	719	81.3	6.46	770.94	31	0	0.424989	143.4	137.5	131.3	69.5	57.7	60.6	0.000114539
FALSE	High	Master Protein	Q9Y3I0	RTCB	RNA-splicing ligase RtcB homolog OS=Homo sapiens OX=9606 GN=RTCB PE=1 SV=1	0	170.203	43	19	120	19	1	505	55.2	7.23	340.82	19	0	0.424989	142.4	149.1	147.3	52.7	52.6	56	2.25447e-06
FALSE	High	Master Protein	Q96I59	NARS2	Probable asparagine--tRNA ligase, mitochondrial OS=Homo sapiens OX=9606 GN=NARS2 PE=1 SV=3	0	21.156	16	5	9	5	1	477	54.1	7.24	19.93	5	0	0.424989	132.5	137	113.2	70	67.4	79.9	0.00258733
FALSE	High	Master Protein	Q8N1G2	CMTR1	Cap-specific mRNA (nucleoside-2'-O-)-methyltransferase 1 OS=Homo sapiens OX=9606 GN=CMTR1 PE=1 SV=1	0	35.967	13	8	17	8	1	835	95.3	7.05	42.4	8	0	0.425351	94.4	147.1	156.4	71.3	67.7	63.1	0.0284183
FALSE	High	Master Protein	Q13610	PWP1	Periodic tryptophan protein 1 homolog OS=Homo sapiens OX=9606 GN=PWP1 PE=1 SV=1	0	86.792	30	11	59	11	1	501	55.8	4.77	180.83	11	0	0.425894	139.6	144.2	153.7	54.8	52.5	55.2	2.69712e-05
FALSE	High	Master Protein	P16083	NQO2	Ribosyldihydronicotinamide dehydrogenase [quinone] OS=Homo sapiens OX=9606 GN=NQO2 PE=1 SV=5	0	51.949	40	7	30	7	1	231	25.9	6.29	72.75	7	0	0.425894	152.2	151	147.3	49.8	50.6	49.3	3.18421e-07
FALSE	High	Master Protein	Q9BQL6	FERMT1	Fermitin family homolog 1 OS=Homo sapiens OX=9606 GN=FERMT1 PE=1 SV=1	0	114.926	31	17	69	16	1	677	77.4	6.28	217.68	17	1	0.426621	143.5	136.7	138.7	61	65.8	54.3	3.45194e-05
FALSE	High	Master Protein	Q5VW32	BROX	BRO1 domain-containing protein BROX OS=Homo sapiens OX=9606 GN=BROX PE=1 SV=1	0	95.344	36	11	72	11	1	411	46.4	7.65	180.91	11	0	0.426803	158.6	149.7	138.3	50.9	54.4	48	9.20718e-05
FALSE	High	Master Protein	Q9UBQ0	VPS29	Vacuolar protein sorting-associated protein 29 OS=Homo sapiens OX=9606 GN=VPS29 PE=1 SV=1	0	31.863	33	6	41	6	1	182	20.5	6.79	89.23	6	0	0.426803	112.5	111.6	110.7	83.1	95.3	86.8	0.0031358
FALSE	High	Master Protein	O95551	TDP2	Tyrosyl-DNA phosphodiesterase 2 OS=Homo sapiens OX=9606 GN=TDP2 PE=1 SV=1	0	21.124	15	4	11	4	1	362	40.9	5.1	32.59	4	0	0.426803	151.3	157.9	142.9	57.9	41.1	48.9	9.92853e-05
FALSE	High	Master Protein	Q9H7Z6	KAT8	Histone acetyltransferase KAT8 OS=Homo sapiens OX=9606 GN=KAT8 PE=1 SV=2	0	12.224	8	3	7	3	1	458	52.4	8.27	15.54	3	0	0.426803	118.7	138.7	138.8	38.1	77.6	88.1	0.0181806
FALSE	High	Master Protein	Q9Y285	FARSA	Phenylalanine--tRNA ligase alpha subunit OS=Homo sapiens OX=9606 GN=FARSA PE=1 SV=3	0	154.97	40	17	117	17	1	508	57.5	7.8	397.09	17	0	0.427168	141.9	137.2	139.7	57.9	60.3	63	2.44574e-06
FALSE	High	Master Protein	Q13162	PRDX4	Peroxiredoxin-4 OS=Homo sapiens OX=9606 GN=PRDX4 PE=1 SV=1	0	131.915	62	13	125	10	1	271	30.5	6.29	357.86	13	0	0.427168	149.8	125.6	132.1	68.5	62	62.1	0.000686494
FALSE	High	Master Protein	O95361	TRIM16	Tripartite motif-containing protein 16 OS=Homo sapiens OX=9606 GN=TRIM16 PE=1 SV=3	0	277.467	57	29	249	29	1	564	63.9	5.49	708.52	29	0	0.42735	131.9	135	139.2	61	63.9	69	2.33825e-05
FALSE	High	Master Protein	Q9Y6M1	IGF2BP2	Insulin-like growth factor 2 mRNA-binding protein 2 OS=Homo sapiens OX=9606 GN=IGF2BP2 PE=1 SV=2	0	137.719	42	21	130	18	1	599	66.1	8.46	338.18	21	2	0.42735	155.1	148.7	134.9	51.7	53.1	56.5	0.000112447
FALSE	High	Master Protein	Q16795	NDUFA9	NADH dehydrogenase [ubiquinone] 1 alpha subcomplex subunit 9, mitochondrial OS=Homo sapiens OX=9606 GN=NDUFA9 PE=1 SV=2	0	62.273	34	10	55	10	1	377	42.5	9.8	134.02	10	0	0.42735	134.7	113.2	113.5	75.6	87	75.9	0.00702119
FALSE	High	Master Protein	P78381	SLC35A2	UDP-galactose translocator OS=Homo sapiens OX=9606 GN=SLC35A2 PE=1 SV=1	0	9.629	11	2	7	2	1	396	41.3	9.96	8.87	2	0	0.42735	141.8	165.6	165.5	40	38.2	48.9	0.000177583
FALSE	High	Master Protein	Q9Y2T2	AP3M1	AP-3 complex subunit mu-1 OS=Homo sapiens OX=9606 GN=AP3M1 PE=1 SV=1	0	89.603	47	12	70	12	1	418	46.9	6.93	179.39	12	0	0.427533	126.5	147.6	129.7	74.6	58.9	62.7	0.00102609
FALSE	High	Master Protein	Q9UJX4	ANAPC5	Anaphase-promoting complex subunit 5 OS=Homo sapiens OX=9606 GN=ANAPC5 PE=1 SV=2	0	36.254	11	6	16	6	1	755	85	6.87	50.49	6	0	0.427533	122.1	139.8	157.3	74.7	59.9	46.2	0.00370417
FALSE	High	Master Protein	Q13492	PICALM	Phosphatidylinositol-binding clathrin assembly protein OS=Homo sapiens OX=9606 GN=PICALM PE=1 SV=2	0	73.635	27	14	56	14	1	652	70.7	7.9	154.87	14	0	0.427716	131.5	164.4	143.5	57.2	50.1	53.2	0.000697142
FALSE	High	Master Protein	P43360	MAGEA6	Melanoma-associated antigen 6 OS=Homo sapiens OX=9606 GN=MAGEA6 PE=1 SV=1	0	32.105	21	6	38	3	1	314	34.9	4.59	89.92	6	0	0.428082	136.5	112.2	121.3	67.7	71.7	90.7	0.00966148
FALSE	High	Master Protein	Q13625	TP53BP2	Apoptosis-stimulating of p53 protein 2 OS=Homo sapiens OX=9606 GN=TP53BP2 PE=1 SV=2	0	31.381	11	7	9	7	1	1128	125.5	6.07	14.71	7	0	0.428082	164.7	127.7	126.4	40.1	33.5	107.6	0.0417514
FALSE	High	Master Protein	Q96N67	DOCK7	Dedicator of cytokinesis protein 7 OS=Homo sapiens OX=9606 GN=DOCK7 PE=1 SV=4	0	189.349	24	38	91	35	1	2140	242.4	6.8	212.41	38	3	0.428816	148.8	137.6	144.6	67.8	49.8	51.4	0.000190137
FALSE	High	Master Protein	Q5T0W9	FAM83B	Protein FAM83B OS=Homo sapiens OX=9606 GN=FAM83B PE=1 SV=1	0	66.736	23	15	31	15	1	1011	114.7	8.97	50.42	15	0	0.428816	124.5	145.2	126.1	57.3	72.7	74.2	0.00172927
FALSE	High	Master Protein	P42684	ABL2	Tyrosine-protein kinase ABL2 OS=Homo sapiens OX=9606 GN=ABL2 PE=1 SV=1	0	29.7	9	6	16	6	1	1182	128.3	8.07	25.45	6	0	0.428816	130.4	117	159.5	84.9	51.6	56.6	0.0118835
FALSE	High	Master Protein	Q9C037	TRIM4	E3 ubiquitin-protein ligase TRIM4 OS=Homo sapiens OX=9606 GN=TRIM4 PE=1 SV=2	0.001	7.558	7	3	7	3	1	500	57.4	8.1	10.24	3	0	0.429185	130.6	137.8	144.2	61.7	63.9	61.8	4.71513e-05
FALSE	High	Master Protein	Q6DD88	ATL3	Atlastin-3 OS=Homo sapiens OX=9606 GN=ATL3 PE=1 SV=1	0	237.849	59	23	220	23	1	541	60.5	5.66	638.28	23	0	0.429369	136.9	126.1	127.5	74.4	67.4	67.7	0.000122788
FALSE	High	Master Protein	Q8IYA6	CKAP2L	Cytoskeleton-associated protein 2-like OS=Homo sapiens OX=9606 GN=CKAP2L PE=1 SV=4	0	27.405	8	5	13	5	1	745	83.5	9.83	33.55	5	0	0.429923	133	153.5	169.9	48.5	45.5	49.6	0.000631124
FALSE	High	Master Protein	P27635	RPL10	60S ribosomal protein L10 OS=Homo sapiens OX=9606 GN=RPL10 PE=1 SV=4	0	156.573	43	10	208	10	1	214	24.6	10.08	613.95	10	0	0.430293	128.9	126.7	132.2	70.8	71.6	69.8	4.05847e-06
FALSE	High	Master Protein	Q9H6W3	RIOX1	Ribosomal oxygenase 1 OS=Homo sapiens OX=9606 GN=RIOX1 PE=1 SV=2	0	47.42	24	8	16	8	1	641	71	6.46	42.23	8	0	0.430478	121.8	130.5	120.2	56.9	86.2	84.4	0.00845992
FALSE	High	Master Protein	Q86VR2	RETREG3	Reticulophagy regulator 3 OS=Homo sapiens OX=9606 GN=RETREG3 PE=1 SV=1	0	32.372	12	4	27	4	1	466	51.4	4.97	84.47	4	0	0.430478	151.1	160.7	142.4	52.8	49.1	43.9	6.29137e-05
FALSE	High	Master Protein	Q92887	ABCC2	ATP-binding cassette sub-family C member 2 OS=Homo sapiens OX=9606 GN=ABCC2 PE=1 SV=3	0	23.957	5	5	18	4	1	1545	174.1	8.32	37.71	5	0	0.430478	171.8	166.6	166.6	31.7	31.8	31.5	1.55886e-07
FALSE	High	Master Protein	P46934	NEDD4	E3 ubiquitin-protein ligase NEDD4 OS=Homo sapiens OX=9606 GN=NEDD4 PE=1 SV=4	0	76.856	13	11	41	10	1	1319	149	6.58	118.2	11	1	0.430663	134.6	140.5	147.8	54.9	58.5	63.8	5.89985e-05
FALSE	High	Master Protein	Q9NS86	LANCL2	LanC-like protein 2 OS=Homo sapiens OX=9606 GN=LANCL2 PE=1 SV=1	0	148.691	48	17	110	17	1	450	50.8	7.43	327.39	17	0	0.430849	130.4	151.5	145.8	59.2	56.8	56.3	0.00018071
FALSE	High	Master Protein	Q9BRJ7	NUDT16L1	Tudor-interacting repair regulator protein OS=Homo sapiens OX=9606 GN=NUDT16L1 PE=1 SV=1	0	30.558	48	8	18	7	1	211	23.3	8.91	47.38	8	1	0.430849	147.8	159.3	146.6	42.8	52.4	51.1	3.46334e-05
FALSE	High	Master Protein	Q7L592	NDUFAF7	Protein arginine methyltransferase NDUFAF7, mitochondrial OS=Homo sapiens OX=9606 GN=NDUFAF7 PE=1 SV=1	0	46.869	24	7	20	7	1	441	49.2	8.34	56.06	7	0	0.431034	141.5	145.6	138.5	33.8	69.5	71.1	0.00246875
FALSE	High	Master Protein	Q6P1Q9	METTL2B	tRNA N(3)-methylcytidine methyltransferase METTL2B OS=Homo sapiens OX=9606 GN=METTL2B PE=1 SV=3	0	21.723	18	5	12	5	1	378	43.4	5.86	17.38	5	0	0.431406	58.3	61.4	69.4	145.4	122.6	142.9	0.00074055
FALSE	High	Master Protein	Q8NFH4	NUP37	Nucleoporin Nup37 OS=Homo sapiens OX=9606 GN=NUP37 PE=1 SV=1	0	35.66	23	5	22	5	1	326	36.7	5.92	60.77	5	0	0.431593	153.7	152.5	142.4	51.8	49.8	49.8	1.08966e-05
FALSE	High	Master Protein	O43572	AKAP10	A-kinase anchor protein 10, mitochondrial OS=Homo sapiens OX=9606 GN=AKAP10 PE=1 SV=2	0	39.691	22	9	18	9	1	662	73.8	6.39	42.99	9	0	0.431965	161.4	144.9	137.7	42.9	51.9	61.2	0.000397697
FALSE	High	Master Protein	P30876	POLR2B	DNA-directed RNA polymerase II subunit RPB2 OS=Homo sapiens OX=9606 GN=POLR2B PE=1 SV=1	0	206.54	36	30	114	30	1	1174	133.8	6.87	326.34	30	0	0.432152	130	143.1	120.4	63.7	69.7	73.1	0.000943166
FALSE	High	Master Protein	Q12792	TWF1	Twinfilin-1 OS=Homo sapiens OX=9606 GN=TWF1 PE=1 SV=3	0	103.315	47	15	109	14	1	350	40.3	6.96	299.77	15	1	0.432339	117	130.2	125.5	73.5	76.6	77.2	0.000273881
FALSE	High	Master Protein	Q9NR45	NANS	Sialic acid synthase OS=Homo sapiens OX=9606 GN=NANS PE=1 SV=2	0	90.945	50	10	53	10	1	359	40.3	6.74	154.95	10	0	0.4329	141.3	140.7	133.1	64.1	63	57.9	1.9292e-05
FALSE	High	Master Protein	Q13084	MRPL28	39S ribosomal protein L28, mitochondrial OS=Homo sapiens OX=9606 GN=MRPL28 PE=1 SV=4	0	32.119	23	6	31	6	1	256	30.1	8.29	57.06	6	0	0.4329	118.1	153.1	175.8	49.5	62.9	40.5	0.00551982
FALSE	High	Master Protein	Q8NE71	ABCF1	ATP-binding cassette sub-family F member 1 OS=Homo sapiens OX=9606 GN=ABCF1 PE=1 SV=2	0	199.363	29	23	196	23	1	845	95.9	6.8	536.59	23	0	0.433088	127.9	136.2	133.2	69	64.6	69.1	2.18926e-05
FALSE	High	Master Protein	P50995	ANXA11	Annexin A11 OS=Homo sapiens OX=9606 GN=ANXA11 PE=1 SV=1	0	78.61	31	14	63	14	1	505	54.4	7.65	176.34	14	0	0.433651	154.5	130.7	133.4	64	58	59.5	0.000517491
FALSE	High	Master Protein	Q6YP21	KYAT3	Kynurenine--oxoglutarate transaminase 3 OS=Homo sapiens OX=9606 GN=KYAT3 PE=1 SV=1	0	23.992	15	5	8	5	1	454	51.4	8.19	15.94	5	0	0.433839	127.3	170.8	131.2	67.1	47.8	55.8	0.00452419
FALSE	High	Master Protein	Q99613	EIF3C	Eukaryotic translation initiation factor 3 subunit C OS=Homo sapiens OX=9606 GN=EIF3C PE=1 SV=1	0	267.195	35	30	331	30	1	913	105.3	5.68	932.55	30	0	0.434028	137.9	137.4	127.1	68.4	67.2	62.1	7.02778e-05
FALSE	High	Master Protein	Q8IYB5	SMAP1	Stromal membrane-associated protein 1 OS=Homo sapiens OX=9606 GN=SMAP1 PE=1 SV=2	0	25.362	6	2	31	2	1	467	50.4	8.75	92.2	2	0	0.434028	119.1	151.8	159.1	53.7	52.7	63.6	0.00246903
FALSE	High	Master Protein	Q8WUX2	CHAC2	Glutathione-specific gamma-glutamylcyclotransferase 2 OS=Homo sapiens OX=9606 GN=CHAC2 PE=1 SV=1	0	27.404	29	4	14	4	1	184	20.9	5.43	19.95	4	0	0.434216	146.4	132.7	136.7	57.3	71.9	55.1	0.000316709
FALSE	High	Master Protein	P11498	PC	Pyruvate carboxylase, mitochondrial OS=Homo sapiens OX=9606 GN=PC PE=1 SV=2	0	174.689	34	28	101	28	1	1178	129.6	6.84	271.8	28	0	0.434405	142.5	144.8	143.4	61.9	53.8	53.5	6.6345e-06
FALSE	High	Master Protein	P49720	PSMB3	Proteasome subunit beta type-3 OS=Homo sapiens OX=9606 GN=PSMB3 PE=1 SV=2	0	89.73	40	7	136	7	1	205	22.9	6.55	405.22	7	0	0.434594	125.8	125	119.5	75.2	79.4	75	4.35383e-05
FALSE	High	Master Protein	Q13126	MTAP	S-methyl-5'-thioadenosine phosphorylase OS=Homo sapiens OX=9606 GN=MTAP PE=1 SV=2	0	60.547	48	9	37	9	1	283	31.2	7.18	118.93	9	0	0.434594	136.5	137.2	140.5	69	58.4	58.4	3.44738e-05
FALSE	High	Master Protein	P61421	ATP6V0D1	V-type proton ATPase subunit d 1 OS=Homo sapiens OX=9606 GN=ATP6V0D1 PE=1 SV=1	0	46.969	33	7	31	7	1	351	40.3	5	120.99	7	0	0.434594	145.9	133.1	134.3	59.9	58.8	67.9	0.000110677
FALSE	High	Master Protein	Q9H2U1	DHX36	ATP-dependent DNA/RNA helicase DHX36 OS=Homo sapiens OX=9606 GN=DHX36 PE=1 SV=2	0	58.627	16	10	21	9	1	1008	114.7	7.68	55.4	10	0	0.43554	178.3	122.2	130.7	46.4	63.6	58.8	0.00859997
FALSE	High	Master Protein	Q86SK9	SCD5	Stearoyl-CoA desaturase 5 OS=Homo sapiens OX=9606 GN=SCD5 PE=1 SV=2	0.009	3.272	5	1	2	1	1	330	37.6	9.61	4.52	1	0	0.43554	153.7	117	153.3	66.9	67.4	41.8	0.00506401
FALSE	High	Master Protein	O95834	EML2	Echinoderm microtubule-associated protein-like 2 OS=Homo sapiens OX=9606 GN=EML2 PE=1 SV=1	0	93.586	31	14	54	14	1	649	70.6	6.32	140.63	14	0	0.4363	133.6	125.3	124.5	74	70.6	72.1	5.48564e-05
FALSE	High	Master Protein	Q96HS1	PGAM5	Serine/threonine-protein phosphatase PGAM5, mitochondrial OS=Homo sapiens OX=9606 GN=PGAM5 PE=1 SV=2	0	65.422	45	13	48	13	1	289	32	8.68	99.44	13	0	0.4363	146.1	136.2	134.6	67	56.4	59.7	8.20654e-05
FALSE	High	Master Protein	Q9Y617	PSAT1	Phosphoserine aminotransferase OS=Homo sapiens OX=9606 GN=PSAT1 PE=1 SV=2	0	136.039	59	17	222	17	1	370	40.4	7.66	579.27	17	0	0.436681	153.6	131.8	140.9	57.5	60.9	55.4	0.000207883
FALSE	High	Master Protein	O14802	POLR3A	DNA-directed RNA polymerase III subunit RPC1 OS=Homo sapiens OX=9606 GN=POLR3A PE=1 SV=2	0	46.872	11	11	22	11	1	1390	155.5	8.48	42.06	11	0	0.436872	114.3	189.7	167.6	37.4	45.5	45.5	0.00710446
FALSE	High	Master Protein	Q99519	NEU1	Sialidase-1 OS=Homo sapiens OX=9606 GN=NEU1 PE=1 SV=1	0	49.956	26	9	41	9	1	415	45.4	5.88	101.78	9	0	0.437063	158.3	143	146.9	50.5	59.1	42.2	0.000123
FALSE	High	Master Protein	Q9NQH7	XPNPEP3	Xaa-Pro aminopeptidase 3 OS=Homo sapiens OX=9606 GN=XPNPEP3 PE=1 SV=1	0	41.718	27	8	36	7	1	507	57	6.83	84.13	8	0	0.437254	157.8	147.3	160.8	33.8	61.8	38.5	0.000320929
FALSE	High	Master Protein	Q15058	KIF14	Kinesin-like protein KIF14 OS=Homo sapiens OX=9606 GN=KIF14 PE=1 SV=1	0	135.813	21	23	69	23	1	1648	186.4	7.91	173.21	23	0	0.437445	130.9	134.9	158.5	57.2	52.6	65.8	0.000927255
FALSE	High	Master Protein	Q6NSJ2	PHLDB3	Pleckstrin homology-like domain family B member 3 OS=Homo sapiens OX=9606 GN=PHLDB3 PE=1 SV=3	0	41.889	22	10	18	10	1	640	71.9	6.57	40.94	10	0	0.437445	114.1	138.8	140.3	89.5	59.3	58.2	0.00958216
FALSE	High	Master Protein	Q96AE4	FUBP1	Far upstream element-binding protein 1 OS=Homo sapiens OX=9606 GN=FUBP1 PE=1 SV=3	0	197.335	51	27	268	23	1	644	67.5	7.61	697.67	27	3	0.437828	135.7	133.8	129.3	68.6	66.2	66.3	5.61712e-06
FALSE	High	Master Protein	O15498	YKT6	Synaptobrevin homolog YKT6 OS=Homo sapiens OX=9606 GN=YKT6 PE=1 SV=1	0	71.93	49	9	80	9	1	198	22.4	6.92	250.84	9	0	0.437828	142	148	147.6	53.1	55.5	53.8	1.53169e-06
FALSE	High	Master Protein	Q9BQP7	MGME1	Mitochondrial genome maintenance exonuclease 1 OS=Homo sapiens OX=9606 GN=MGME1 PE=1 SV=1	0	35.633	28	6	12	6	1	344	39.4	7.68	39.19	6	0	0.43802	127.8	159	201.1	18.6	42.3	51.1	0.00582235
FALSE	High	Master Protein	P12956	XRCC6	X-ray repair cross-complementing protein 6 OS=Homo sapiens OX=9606 GN=XRCC6 PE=1 SV=2	0	312.519	58	34	478	33	1	609	69.8	6.64	1217.93	34	1	0.438212	131.8	132.4	132.9	68.3	67.5	67.2	1.49355e-08
FALSE	High	Master Protein	P53004	BLVRA	Biliverdin reductase A OS=Homo sapiens OX=9606 GN=BLVRA PE=1 SV=2	0	34.17	28	7	28	7	1	296	33.4	6.44	76.89	7	0	0.438212	139.7	144.8	141.9	59.8	64.4	49.4	5.57424e-05
FALSE	High	Master Protein	Q9GZL7	WDR12	Ribosome biogenesis protein WDR12 OS=Homo sapiens OX=9606 GN=WDR12 PE=1 SV=2	0	107.202	45	14	83	14	1	423	47.7	5.9	211.87	14	0	0.438596	118.4	128.2	136.7	82.8	67.8	66.1	0.00176635
FALSE	High	Master Protein	Q9Y3B2	EXOSC1	Exosome complex component CSL4 OS=Homo sapiens OX=9606 GN=EXOSC1 PE=1 SV=1	0.001	7.139	8	1	5	1	1	195	21.4	8.24	14.3	1	0	0.438596	125.7	147.6	139.3	55.2	71.4	60.7	0.000703872
FALSE	High	Master Protein	Q9UGP8	SEC63	Translocation protein SEC63 homolog OS=Homo sapiens OX=9606 GN=SEC63 PE=1 SV=2	0	137.002	33	20	98	20	1	760	87.9	5.31	274.81	20	0	0.438789	142.2	128.2	124.2	64.1	72.6	68.6	0.000457442
FALSE	High	Master Protein	Q01433	AMPD2	AMP deaminase 2 OS=Homo sapiens OX=9606 GN=AMPD2 PE=1 SV=2	0	95.061	23	19	77	19	1	879	100.6	6.93	178.8	19	0	0.438789	115.9	129.6	128.8	73.9	73.9	77.9	0.000434427
FALSE	High	Master Protein	Q8N1B4	VPS52	Vacuolar protein sorting-associated protein 52 homolog OS=Homo sapiens OX=9606 GN=VPS52 PE=1 SV=1	0	47.113	18	9	14	9	1	723	82.2	5.99	42.7	9	0	0.438789	138.3	159.8	102.1	40.8	76.7	82.3	0.0348348
FALSE	High	Master Protein	Q15020	SART3	Squamous cell carcinoma antigen recognized by T-cells 3 OS=Homo sapiens OX=9606 GN=SART3 PE=1 SV=1	0	198.705	34	26	116	26	1	963	109.9	5.57	336.19	26	0	0.438982	138.1	146.2	151	53.6	54.1	57	2.09366e-05
FALSE	High	Master Protein	Q9NVI7	ATAD3A	ATPase family AAA domain-containing protein 3A OS=Homo sapiens OX=9606 GN=ATAD3A PE=1 SV=2	0	76.854	25	14	94	5	1	634	71.3	8.98	222.32	14	9	0.43956	131.6	118.6	126.5	75.3	75.1	73	0.000186718
FALSE	High	Master Protein	O00625	PIR	Pirin OS=Homo sapiens OX=9606 GN=PIR PE=1 SV=1	0	31.137	35	7	20	7	1	290	32.1	6.92	45.24	7	0	0.43956	129.7	128.1	167.2	45.7	84.8	44.5	0.0105792
FALSE	High	Master Protein	Q5TFE4	NT5DC1	5'-nucleotidase domain-containing protein 1 OS=Homo sapiens OX=9606 GN=NT5DC1 PE=1 SV=1	0	79.682	32	14	64	14	1	455	51.8	6.35	166.74	14	0	0.439754	128.9	131.6	134	67.4	67.3	70.8	4.62088e-06
FALSE	High	Master Protein	Q96DI7	SNRNP40	U5 small nuclear ribonucleoprotein 40 kDa protein OS=Homo sapiens OX=9606 GN=SNRNP40 PE=1 SV=1	0	18.923	19	3	5	3	1	357	39.3	8.1	14.76	3	0	0.439754	108.4	141.4	187.7	51.8	57.5	53.2	0.0164746
FALSE	High	Master Protein	Q9Y2A7	NCKAP1	Nck-associated protein 1 OS=Homo sapiens OX=9606 GN=NCKAP1 PE=1 SV=1	0	146.602	24	21	96	21	1	1128	128.7	6.62	257.32	21	0	0.439947	145.6	143.2	146.2	51.3	54.4	59.3	3.56908e-06
FALSE	High	Master Protein	Q00653	NFKB2	Nuclear factor NF-kappa-B p100 subunit OS=Homo sapiens OX=9606 GN=NFKB2 PE=1 SV=4	0	118.49	34	20	81	19	1	900	96.7	6.25	199	20	1	0.440141	144.4	143.7	122.6	59.6	67.5	62.2	0.000604727
FALSE	High	Master Protein	Q6ZNA5	FRRS1	Ferric-chelate reductase 1 OS=Homo sapiens OX=9606 GN=FRRS1 PE=2 SV=2	0	10.965	6	3	3	3	1	592	66.1	7.47	6.85	3	0	0.440335	150.2	155.2	149.8	17.9	64.8	62.1	0.00249548
FALSE	High	Master Protein	O75534	CSDE1	Cold shock domain-containing protein E1 OS=Homo sapiens OX=9606 GN=CSDE1 PE=1 SV=2	0	173.113	43	31	152	31	1	798	88.8	6.25	372.87	31	0	0.440723	123.1	129.2	117.2	80.7	80.7	69	0.000885187
FALSE	High	Master Protein	Q3ZCQ8	TIMM50	Mitochondrial import inner membrane translocase subunit TIM50 OS=Homo sapiens OX=9606 GN=TIMM50 PE=1 SV=2	0	68.657	29	8	67	8	1	353	39.6	8.37	224.48	8	0	0.441112	163.8	136.1	140.8	53.7	54.6	50.9	0.000406209
FALSE	High	Master Protein	Q9H6V9	LDAH	Lipid droplet-associated hydrolase OS=Homo sapiens OX=9606 GN=LDAH PE=1 SV=1	0	18.736	17	6	8	6	1	325	37.3	6.54	12.41	6	0	0.441112	225.3	172.7	144.4	18.6	19.6	19.4	0.00242011
FALSE	High	Master Protein	Q8TBM8	DNAJB14	DnaJ homolog subfamily B member 14 OS=Homo sapiens OX=9606 GN=DNAJB14 PE=1 SV=1	0	12.815	11	3	6	3	1	379	42.5	8.59	16.5	3	0	0.441112	106.1	173.3	152.9	38.4	52.6	76.7	0.0180635
FALSE	High	Master Protein	Q15208	STK38	Serine/threonine-protein kinase 38 OS=Homo sapiens OX=9606 GN=STK38 PE=1 SV=1	0	40.844	18	7	26	7	1	465	54.2	7.15	62.29	7	0	0.441306	170.1	122.4	137.8	41.5	61.6	66.5	0.00557691
FALSE	High	Master Protein	Q8WTT2	NOC3L	Nucleolar complex protein 3 homolog OS=Homo sapiens OX=9606 GN=NOC3L PE=1 SV=1	0	96.767	23	16	70	16	1	800	92.5	9.17	169.93	16	0	0.441696	139.6	151.4	146.9	55.3	52.2	54.6	1.34178e-05
FALSE	High	Master Protein	Q03701	CEBPZ	CCAAT/enhancer-binding protein zeta OS=Homo sapiens OX=9606 GN=CEBPZ PE=1 SV=3	0	194.005	34	29	116	29	1	1054	120.9	5.94	301.31	29	0	0.441891	127.7	145.5	139.1	60.3	63.5	63.9	0.000148926
FALSE	High	Master Protein	O43148	RNMT	mRNA cap guanine-N7 methyltransferase OS=Homo sapiens OX=9606 GN=RNMT PE=1 SV=1	0	117.134	41	17	98	17	1	476	54.8	6.61	238.02	17	0	0.442282	141.6	134.6	128.5	68.2	64.9	62.2	7.41759e-05
FALSE	High	Master Protein	P26447	S100A4	Protein S100-A4 OS=Homo sapiens OX=9606 GN=S100A4 PE=1 SV=1	0.001	5.909	19	2	2	2	1	101	11.7	6.11	2.71	2	0	0.442282	130.8	117.8	105.5	81.7	88.2	76	0.0112722
FALSE	High	Master Protein	Q9H583	HEATR1	HEAT repeat-containing protein 1 OS=Homo sapiens OX=9606 GN=HEATR1 PE=1 SV=3	0	205.122	24	41	152	41	1	2144	242.2	6.54	340.98	41	0	0.442674	143.8	133.8	138.1	61.9	64.7	57.6	2.67032e-05
FALSE	High	Master Protein	P53992	SEC24C	Protein transport protein Sec24C OS=Homo sapiens OX=9606 GN=SEC24C PE=1 SV=3	0	176.669	37	26	140	26	1	1094	118.2	7.06	391.11	26	0	0.44287	154.5	147	137.9	58.3	53.2	49.2	7.07037e-05
FALSE	High	Master Protein	P61457	PCBD1	Pterin-4-alpha-carbinolamine dehydratase OS=Homo sapiens OX=9606 GN=PCBD1 PE=1 SV=2	0	29.033	64	7	22	7	1	104	12	6.8	41.06	7	0	0.443262	148.4	130.9	126	67.9	66.9	59.9	0.000636495
FALSE	High	Master Protein	Q16877	PFKFB4	6-phosphofructo-2-kinase/fructose-2,6-bisphosphatase 4 OS=Homo sapiens OX=9606 GN=PFKFB4 PE=1 SV=6	0	17.418	11	5	13	2	1	469	54	6.62	26.12	5	0	0.443262	151.3	157	132.2	63.4	29.2	67	0.00273203
FALSE	High	Master Protein	P55039	DRG2	Developmentally-regulated GTP-binding protein 2 OS=Homo sapiens OX=9606 GN=DRG2 PE=1 SV=1	0	83.343	48	15	48	14	1	364	40.7	8.88	109.84	15	0	0.443459	114.7	106.4	119	82	89.9	88	0.0037016
FALSE	High	Master Protein	P62993	GRB2	Growth factor receptor-bound protein 2 OS=Homo sapiens OX=9606 GN=GRB2 PE=1 SV=1	0	56.64	43	9	67	9	1	217	25.2	6.32	162.35	9	0	0.443656	125.3	134.4	131.1	70.9	63.1	75.2	0.000165971
FALSE	High	Master Protein	Q9H2C0	GAN	Gigaxonin OS=Homo sapiens OX=9606 GN=GAN PE=1 SV=1	0	46.113	20	9	23	9	1	597	67.6	5.85	55.56	9	0	0.443853	178.9	184.7	169.9	20.9	21.6	23.9	3.80583e-06
FALSE	High	Master Protein	Q9BTC8	MTA3	Metastasis-associated protein MTA3 OS=Homo sapiens OX=9606 GN=MTA3 PE=1 SV=2	0	37.78	13	6	30	2	1	594	67.5	8.57	36.67	6	0	0.443853	149.1	125.3	139.2	65.8	54.5	66.2	0.000661686
FALSE	High	Master Protein	Q6Y1H2	HACD2	Very-long-chain (3R)-3-hydroxyacyl-CoA dehydratase 2 OS=Homo sapiens OX=9606 GN=HACD2 PE=1 SV=1	0	10.633	5	1	10	1	1	254	28.4	9.55	23.14	1	0	0.444444	149.7	145.7	144.7	33.2	59.4	67.4	0.000864786
FALSE	High	Master Protein	P46695	IER3	Radiation-inducible immediate-early gene IEX-1 OS=Homo sapiens OX=9606 GN=IER3 PE=1 SV=4	0.003	4.569	15	1	2	1	1	156	16.9	8.37	5.32	1	0	0.444444	147.4	146.7	134.5	71.3	65.3	34.8	0.00206324
FALSE	High	Master Protein	Q9HCG8	CWC22	Pre-mRNA-splicing factor CWC22 homolog OS=Homo sapiens OX=9606 GN=CWC22 PE=1 SV=3	0	104.443	22	19	69	19	1	908	105.4	7.03	165.88	19	0	0.445038	147.6	137.3	131.7	45.8	51.4	86.2	0.00447328
FALSE	High	Master Protein	P82650	MRPS22	28S ribosomal protein S22, mitochondrial OS=Homo sapiens OX=9606 GN=MRPS22 PE=1 SV=1	0	81.592	42	11	44	11	1	360	41.3	7.9	129.18	11	0	0.445236	153.7	159.3	158.7	40.7	44.5	43.1	6.69663e-07
FALSE	High	Master Protein	Q9NR12	PDLIM7	PDZ and LIM domain protein 7 OS=Homo sapiens OX=9606 GN=PDLIM7 PE=1 SV=1	0	64.395	37	9	26	9	1	457	49.8	8.41	69.87	9	0	0.44603	109.4	147.2	187	49.9	45.6	60.9	0.0138353
FALSE	High	Master Protein	Q9HD45	TM9SF3	Transmembrane 9 superfamily member 3 OS=Homo sapiens OX=9606 GN=TM9SF3 PE=1 SV=2	0	66.844	15	8	37	8	1	589	67.8	7.21	98.53	8	0	0.446229	122.7	134.1	143.4	57.6	66.7	75.5	0.00107583
FALSE	High	Master Protein	Q9UKD2	MRTO4	mRNA turnover protein 4 homolog OS=Homo sapiens OX=9606 GN=MRTO4 PE=1 SV=2	0	75.843	54	14	85	14	1	239	27.5	8.29	224.14	14	0	0.446429	145.4	140.7	129	56.1	69.3	59.5	0.000257497
FALSE	High	Master Protein	Q9Y3C6	PPIL1	Peptidyl-prolyl cis-trans isomerase-like 1 OS=Homo sapiens OX=9606 GN=PPIL1 PE=1 SV=1	0	37.327	33	5	38	5	1	166	18.2	7.99	82.1	5	0	0.446429	142.7	137.1	145.2	72.2	52.7	50.1	0.000349336
FALSE	High	Master Protein	Q9P265	DIP2B	Disco-interacting protein 2 homolog B OS=Homo sapiens OX=9606 GN=DIP2B PE=1 SV=3	0	138.143	26	26	82	23	1	1576	171.4	8.09	208.85	26	3	0.446828	145.2	137.5	130.5	63.8	70.4	52.6	0.000355835
FALSE	High	Master Protein	Q6PI48	DARS2	Aspartate--tRNA ligase, mitochondrial OS=Homo sapiens OX=9606 GN=DARS2 PE=1 SV=1	0	116.756	39	17	69	17	1	645	73.5	8.02	154.69	17	0	0.447027	129.8	134.8	149.2	65.5	63.1	57.6	0.000267242
FALSE	High	Master Protein	P38935	IGHMBP2	DNA-binding protein SMUBP-2 OS=Homo sapiens OX=9606 GN=IGHMBP2 PE=1 SV=3	0	18.914	6	4	8	4	1	993	109.1	8.97	12.08	4	0	0.447027	191.6	172.3	136.2	39.4	31.1	29.3	0.00127974
FALSE	High	Master Protein	Q96CW1	AP2M1	AP-2 complex subunit mu OS=Homo sapiens OX=9606 GN=AP2M1 PE=1 SV=2	0	75.669	38	14	56	14	1	435	49.6	9.54	141.28	14	0	0.447227	148.9	125	131.6	70	64.1	60.5	0.000776951
FALSE	High	Master Protein	P52732	KIF11	Kinesin-like protein KIF11 OS=Homo sapiens OX=9606 GN=KIF11 PE=1 SV=2	0	246.725	40	37	167	37	1	1056	119.1	5.64	494.19	37	0	0.447427	139.6	148.5	131.3	58.4	64.6	57.6	0.000126597
FALSE	High	Master Protein	Q96RQ3	MCCC1	Methylcrotonoyl-CoA carboxylase subunit alpha, mitochondrial OS=Homo sapiens OX=9606 GN=MCCC1 PE=1 SV=3	0	133.664	48	20	82	20	1	725	80.4	7.78	265.22	20	0	0.447828	143.1	145.8	128.5	58	63.2	61.4	0.000150494
FALSE	High	Master Protein	P49821	NDUFV1	NADH dehydrogenase [ubiquinone] flavoprotein 1, mitochondrial OS=Homo sapiens OX=9606 GN=NDUFV1 PE=1 SV=4	0	119.147	53	18	86	18	1	464	50.8	8.21	205.23	18	0	0.447828	137.6	129.2	125.2	71.8	68.7	67.5	9.28208e-05
FALSE	High	Master Protein	Q15392	DHCR24	Delta(24)-sterol reductase OS=Homo sapiens OX=9606 GN=DHCR24 PE=1 SV=2	0	23.445	12	5	17	5	1	516	60.1	8.16	43.48	5	0	0.447828	126	137.3	133.1	67.9	66.6	69	4.44441e-05
FALSE	High	Master Protein	Q9H089	LSG1	Large subunit GTPase 1 homolog OS=Homo sapiens OX=9606 GN=LSG1 PE=1 SV=2	0	132.495	43	26	119	26	1	658	75.2	6.38	241.61	26	0	0.448029	153.4	121.4	138	70.7	59.9	56.6	0.00178637
FALSE	High	Master Protein	Q8NI60	COQ8A	Atypical kinase COQ8A, mitochondrial OS=Homo sapiens OX=9606 GN=COQ8A PE=1 SV=1	0	11.665	5	2	2	2	1	647	71.9	6.99	7.14	2	0	0.448029	95.1	64.3	82.1	122.5	117.1	119	0.0125916
FALSE	High	Master Protein	Q01968	OCRL	Inositol polyphosphate 5-phosphatase OCRL OS=Homo sapiens OX=9606 GN=OCRL PE=1 SV=3	0	11.652	4	3	6	3	1	901	104.1	6.55	12.44	3	0	0.448029	126	146.4	140	46.5	67.5	73.7	0.00183067
FALSE	High	Master Protein	Q6ZSR9	FLJ45252	Uncharacterized protein FLJ45252 OS=Homo sapiens OX=9606 PE=2 SV=2	0	68.241	57	11	36	11	1	355	38	5.26	104.67	11	0	0.44843	126	120.4	181.6	61.2	47	63.8	0.0134735
FALSE	High	Master Protein	O95104	SCAF4	SR-related and CTD-associated factor 4 OS=Homo sapiens OX=9606 GN=SCAF4 PE=1 SV=3	0	73.049	15	10	54	7	1	1147	125.8	9.55	143.19	10	0	0.448632	121.5	145.6	144.2	65.4	61.7	61.6	0.000719474
FALSE	High	Master Protein	O75569	PRKRA	Interferon-inducible double-stranded RNA-dependent protein kinase activator A OS=Homo sapiens OX=9606 GN=PRKRA PE=1 SV=1	0	10.505	10	2	5	2	1	313	34.4	8.41	14.75	2	0	0.448632	112.7	164.2	148.7	56.5	49	68.9	0.006836
FALSE	High	Master Protein	Q96BJ3	AIDA	Axin interactor, dorsalization-associated protein OS=Homo sapiens OX=9606 GN=AIDA PE=1 SV=1	0	40.093	32	8	12	8	1	306	35	6.55	29.07	8	0	0.449236	151.2	148.2	167.4	45.5	40.4	47.3	6.09374e-05
FALSE	High	Master Protein	P22695	UQCRC2	Cytochrome b-c1 complex subunit 2, mitochondrial OS=Homo sapiens OX=9606 GN=UQCRC2 PE=1 SV=3	0	169.672	47	17	168	17	1	453	48.4	8.63	509.55	17	0	0.449438	129.4	131.6	142	64.3	65.4	67.3	6.64352e-05
FALSE	High	Master Protein	Q96PK6	RBM14	RNA-binding protein 14 OS=Homo sapiens OX=9606 GN=RBM14 PE=1 SV=2	0	40.434	11	6	23	6	1	669	69.4	9.67	55.01	6	0	0.449438	157.1	142.3	148.6	27.5	87.6	36.9	0.00673523
FALSE	High	Master Protein	Q8N442	GUF1	Translation factor GUF1, mitochondrial OS=Homo sapiens OX=9606 GN=GUF1 PE=2 SV=1	0.001	6.541	3	2	6	2	1	669	74.3	8.59	9.99	2	0	0.449438	125.8	158.1	123.5	51	71.2	70.4	0.00526608
FALSE	High	Master Protein	Q6P1J9	CDC73	Parafibromin OS=Homo sapiens OX=9606 GN=CDC73 PE=1 SV=1	0	24.191	17	9	25	9	1	531	60.5	9.61	37.06	9	0	0.44964	96.1	141.9	123.9	81.6	76	80.5	0.0372067
FALSE	High	Master Protein	Q9UBM1	PEMT	Phosphatidylethanolamine N-methyltransferase OS=Homo sapiens OX=9606 GN=PEMT PE=1 SV=4	0.002	5.11	7	1	4	1	1	199	22.1	8.76	7.76	1	0	0.449843	138.8	119.9	157.2	48.9	72.7	62.5	0.00378162
FALSE	High	Master Protein	Q9Y4P3	TBL2	Transducin beta-like protein 2 OS=Homo sapiens OX=9606 GN=TBL2 PE=1 SV=1	0	78.104	39	13	53	13	1	447	49.8	9.44	141.39	13	0	0.450045	139.9	135.9	134.8	56.9	65.2	67.2	3.04168e-05
FALSE	High	Master Protein	P47756	CAPZB	F-actin-capping protein subunit beta OS=Homo sapiens OX=9606 GN=CAPZB PE=1 SV=4	0	122.225	47	14	152	14	1	277	31.3	5.59	410.31	14	0	0.450248	131.9	126.8	129.5	72	65.8	73.9	3.2757e-05
FALSE	High	Master Protein	Q10471	GALNT2	Polypeptide N-acetylgalactosaminyltransferase 2 OS=Homo sapiens OX=9606 GN=GALNT2 PE=1 SV=1	0	115.47	40	18	89	18	1	571	64.7	8.35	236.21	18	0	0.450248	123	115.2	120.2	74.9	77.4	89.2	0.00142344
FALSE	High	Master Protein	Q92544	TM9SF4	Transmembrane 9 superfamily member 4 OS=Homo sapiens OX=9606 GN=TM9SF4 PE=1 SV=2	0	77.787	22	10	52	10	1	642	74.5	6.54	145.7	10	0	0.450248	128	137.3	142.4	42.2	77.1	72.9	0.00365907
FALSE	High	Master Protein	P21399	ACO1	Cytoplasmic aconitate hydratase OS=Homo sapiens OX=9606 GN=ACO1 PE=1 SV=3	0	71.054	25	15	41	15	1	889	98.3	6.68	93.11	15	0	0.450248	132.9	139.4	125.2	72.3	65.9	64.4	0.000167666
FALSE	High	Master Protein	P09001	MRPL3	39S ribosomal protein L3, mitochondrial OS=Homo sapiens OX=9606 GN=MRPL3 PE=1 SV=1	0	49.267	27	7	30	7	1	348	38.6	9.48	76.06	7	0	0.450248	133	142.2	141.4	68	59.4	56	7.35735e-05
FALSE	High	Master Protein	Q8N9R8	SCAI	Protein SCAI OS=Homo sapiens OX=9606 GN=SCAI PE=1 SV=2	0	9.086	4	2	3	2	1	606	70.4	8.6	5.22	2	0	0.45045	130.6	140.3	161	45.4	55.1	67.6	0.00134157
FALSE	High	Master Protein	O95067	CCNB2	G2/mitotic-specific cyclin-B2 OS=Homo sapiens OX=9606 GN=CCNB2 PE=1 SV=1	0	21.251	22	6	12	6	1	398	45.3	8.9	10.27	6	0	0.450653	178.7	158.6	155	31.8	25.7	50.2	0.000250792
FALSE	High	Master Protein	P32119	PRDX2	Peroxiredoxin-2 OS=Homo sapiens OX=9606 GN=PRDX2 PE=1 SV=5	0	52.646	58	10	104	9	1	198	21.9	5.97	190.85	10	0	0.45106	120.7	115.7	115.3	77.8	90.3	80.2	0.00120746
FALSE	High	Master Protein	O60739	EIF1B	Eukaryotic translation initiation factor 1b OS=Homo sapiens OX=9606 GN=EIF1B PE=1 SV=2	0	49.92	50	6	24	6	1	113	12.8	7.37	70.95	6	0	0.45106	146.1	132	138.4	63.4	62.3	57.9	6.10901e-05
FALSE	High	Master Protein	O60645	EXOC3	Exocyst complex component 3 OS=Homo sapiens OX=9606 GN=EXOC3 PE=1 SV=3	0	48.611	20	11	25	11	1	745	85.5	6.29	75.93	11	0	0.45106	128.7	161.2	115.7	74.9	61	58.6	0.00822827
FALSE	High	Master Protein	Q14155	ARHGEF7	Rho guanine nucleotide exchange factor 7 OS=Homo sapiens OX=9606 GN=ARHGEF7 PE=1 SV=2	0	63.156	20	11	25	11	1	803	90	7.09	73.14	11	0	0.451264	140.9	156.4	147.3	46.4	63.1	45.9	0.0001822
FALSE	High	Master Protein	P22033	MMUT	Methylmalonyl-CoA mutase, mitochondrial OS=Homo sapiens OX=9606 GN=MMUT PE=1 SV=4	0	34.953	13	7	16	7	1	750	83.1	6.93	54.44	7	0	0.451671	140	152.2	140.3	48.1	48.2	71.2	0.000522894
FALSE	High	Master Protein	Q9BPW8	NIPSNAP1	Protein NipSnap homolog 1 OS=Homo sapiens OX=9606 GN=NIPSNAP1 PE=1 SV=1	0	30.319	26	6	63	5	1	284	33.3	9.31	83.38	6	0	0.451671	142.7	136.2	133.4	74.9	59.7	53.1	0.000437232
FALSE	High	Master Protein	O15085	ARHGEF11	Rho guanine nucleotide exchange factor 11 OS=Homo sapiens OX=9606 GN=ARHGEF11 PE=1 SV=1	0	35.877	8	8	15	8	1	1522	167.6	5.5	27.96	8	0	0.451875	133.6	163.6	143.3	63.3	62.7	33.5	0.0020966
FALSE	High	Master Protein	P36578	RPL4	60S ribosomal protein L4 OS=Homo sapiens OX=9606 GN=RPL4 PE=1 SV=5	0	215.015	50	24	469	24	1	427	47.7	11.06	1225.91	24	0	0.45208	128.3	130.4	127.3	71.6	71.3	71.1	4.05757e-07
FALSE	High	Master Protein	O14772	FPGT	Fucose-1-phosphate guanylyltransferase OS=Homo sapiens OX=9606 GN=FPGT PE=1 SV=3	0	25.215	10	4	10	4	1	607	68	6.87	22.4	4	0	0.45208	134.7	180.8	115	63.9	45.9	59.7	0.0126649
FALSE	High	Master Protein	Q96JJ3	ELMO2	Engulfment and cell motility protein 2 OS=Homo sapiens OX=9606 GN=ELMO2 PE=1 SV=2	0.002	5.412	2	1	2	1	1	720	82.6	5.9	7.2	1	0	0.452284	137.5	125.1	153.8	62.3	57.8	63.5	0.000795007
FALSE	High	Master Protein	P05546	SERPIND1	Heparin cofactor 2 OS=Homo sapiens OX=9606 GN=SERPIND1 PE=1 SV=3	0	13.04	2	1	22	1	1	499	57	6.9	50.05	1	0	0.452489	153.4	136.5	140.5	63.7	52.6	53.3	0.000153517
FALSE	High	Master Protein	P61326	MAGOH	Protein mago nashi homolog OS=Homo sapiens OX=9606 GN=MAGOH PE=1 SV=1	0	67.336	48	6	82	6	1	146	17.2	6.11	246.13	6	0	0.452694	134.7	132	147.4	72.5	59.9	53.6	0.000482071
FALSE	High	Master Protein	P54687	BCAT1	Branched-chain-amino-acid aminotransferase, cytosolic OS=Homo sapiens OX=9606 GN=BCAT1 PE=1 SV=3	0	30.581	26	7	14	7	1	386	42.9	5.3	33.96	7	0	0.452694	165.3	156.9	182	29.1	33.5	33.1	5.43856e-05
FALSE	High	Master Protein	P00558	PGK1	Phosphoglycerate kinase 1 OS=Homo sapiens OX=9606 GN=PGK1 PE=1 SV=3	0	405.703	79	33	965	33	1	417	44.6	8.1	3125.38	33	0	0.452899	129.3	131.3	129	70.4	69.9	70.1	1.3842e-07
FALSE	High	Master Protein	Q08AM6	VAC14	Protein VAC14 homolog OS=Homo sapiens OX=9606 GN=VAC14 PE=1 SV=1	0	72.682	21	11	39	11	1	782	87.9	6.13	110.16	11	0	0.452899	160.8	140	142.2	48.5	57.7	50.9	0.000183132
FALSE	High	Master Protein	P16615	ATP2A2	Sarcoplasmic/endoplasmic reticulum calcium ATPase 2 OS=Homo sapiens OX=9606 GN=ATP2A2 PE=1 SV=1	0	401.438	47	46	427	46	1	1042	114.7	5.34	1193.2	46	0	0.453104	136.6	132.8	131.8	66	67.1	65.8	1.53131e-06
FALSE	High	Master Protein	O43447	PPIH	Peptidyl-prolyl cis-trans isomerase H OS=Homo sapiens OX=9606 GN=PPIH PE=1 SV=1	0	23.119	30	6	28	6	1	177	19.2	8.07	51.2	6	0	0.453721	150.3	143.9	133.3	59.2	57.7	55.6	7.39413e-05
FALSE	High	Master Protein	P78527	PRKDC	DNA-dependent protein kinase catalytic subunit OS=Homo sapiens OX=9606 GN=PRKDC PE=1 SV=3	0	977.719	40	159	1094	158	1	4128	468.8	7.12	2840.05	159	1	0.453926	137.2	135	132.3	65.2	66.7	63.5	2.07455e-06
FALSE	High	Master Protein	P49368	CCT3	T-complex protein 1 subunit gamma OS=Homo sapiens OX=9606 GN=CCT3 PE=1 SV=4	0	402.157	67	42	599	42	1	545	60.5	6.49	1682.83	42	0	0.453926	136.2	131.9	137.8	71.1	60.4	62.7	4.44501e-05
FALSE	High	Master Protein	P11908	PRPS2	Ribose-phosphate pyrophosphokinase 2 OS=Homo sapiens OX=9606 GN=PRPS2 PE=1 SV=2	0	94.776	42	10	75	5	1	318	34.7	6.61	240.14	10	6	0.453926	130.5	133.7	128.8	81.9	64.6	60.6	0.000756376
FALSE	High	Master Protein	Q96IJ6	GMPPA	Mannose-1-phosphate guanyltransferase alpha OS=Homo sapiens OX=9606 GN=GMPPA PE=1 SV=1	0	17.268	17	5	7	5	1	420	46.3	7.21	11.32	5	0	0.453926	118.2	135.8	143.5	54.4	78.2	69.8	0.00313666
FALSE	High	Master Protein	Q9Y673	ALG5	Dolichyl-phosphate beta-glucosyltransferase OS=Homo sapiens OX=9606 GN=ALG5 PE=1 SV=1	0	84.45	43	13	44	13	1	324	36.9	9.28	131.46	13	0	0.454545	133.7	137.2	143.3	54.4	64.3	67.2	9.12546e-05
FALSE	High	Master Protein	Q9BWM7	SFXN3	Sideroflexin-3 OS=Homo sapiens OX=9606 GN=SFXN3 PE=1 SV=3	0	80.326	45	10	48	8	1	321	35.5	9.1	156.33	10	0	0.454545	156.3	158.2	154.7	24.7	49	57.1	0.000323665
FALSE	High	Master Protein	Q9NUM4	TMEM106B	Transmembrane protein 106B OS=Homo sapiens OX=9606 GN=TMEM106B PE=1 SV=2	0	16.132	14	3	12	3	1	274	31.1	6.99	20.58	3	0	0.454752	124.7	120.6	137.3	73	75	69.5	0.000477047
FALSE	High	Master Protein	Q9UJS0	SLC25A13	Calcium-binding mitochondrial carrier protein Aralar2 OS=Homo sapiens OX=9606 GN=SLC25A13 PE=1 SV=2	0	126.436	39	21	125	14	1	675	74.1	8.62	338.48	21	7	0.454959	142.8	130.3	132.5	66.3	61.4	66.8	7.58092e-05
FALSE	High	Master Protein	P28370	SMARCA1	Probable global transcription activator SNF2L1 OS=Homo sapiens OX=9606 GN=SMARCA1 PE=1 SV=2	0	57.547	15	15	72	2	1	1054	122.5	8.09	104.13	15	0	0.455166	142.5	138.2	128.8	58.7	69.6	62.2	0.000145575
FALSE	High	Master Protein	O94906	PRPF6	Pre-mRNA-processing factor 6 OS=Homo sapiens OX=9606 GN=PRPF6 PE=1 SV=1	0	165.497	37	30	121	30	1	941	106.9	8.25	291.86	30	0	0.455373	143.4	144.1	130.3	63.4	62.7	56	0.000101217
FALSE	High	Master Protein	Q13506	NAB1	NGFI-A-binding protein 1 OS=Homo sapiens OX=9606 GN=NAB1 PE=1 SV=2	0	23.856	13	5	11	4	1	487	54.4	6.7	24.73	5	1	0.455581	36.9	40.7	37.9	175.9	123.8	184.9	0.00297611
FALSE	High	Master Protein	C9J7I0	UMAD1	UBAP1-MVB12-associated (UMA)-domain containing protein 1 OS=Homo sapiens OX=9606 GN=UMAD1 PE=1 SV=2	0	15.837	27	2	9	2	1	137	15.2	4.48	25.26	2	0	0.455789	136.3	166.8	174.8	46.3	37.7	38.1	0.000599517
FALSE	High	Master Protein	Q6ZSZ5	ARHGEF18	Rho guanine nucleotide exchange factor 18 OS=Homo sapiens OX=9606 GN=ARHGEF18 PE=1 SV=4	0	77.579	15	14	46	13	1	1361	151.5	6.33	116.11	14	0	0.455996	131.8	141.1	118.6	65.4	72.2	70.9	0.000880007
FALSE	High	Master Protein	Q9UJ70	NAGK	N-acetyl-D-glucosamine kinase OS=Homo sapiens OX=9606 GN=NAGK PE=1 SV=4	0	90.913	58	14	57	14	1	344	37.4	6.24	174.5	14	0	0.456621	143.3	138.5	133	56	64.5	64.7	5.00155e-05
FALSE	High	Master Protein	Q99661	KIF2C	Kinesin-like protein KIF2C OS=Homo sapiens OX=9606 GN=KIF2C PE=1 SV=2	0	156.937	43	23	110	22	1	725	81.3	7.83	327.38	23	1	0.45683	154.7	129.4	135.1	63.2	61.7	55.8	0.000572487
FALSE	High	Master Protein	P51808	DYNLT3	Dynein light chain Tctex-type 3 OS=Homo sapiens OX=9606 GN=DYNLT3 PE=1 SV=1	0	37.356	73	4	21	4	1	116	13.1	5.66	74.1	4	0	0.45683	123.3	156.2	147.5	62.7	55.1	55.1	0.00113286
FALSE	High	Master Protein	Q7Z7E8	UBE2Q1	Ubiquitin-conjugating enzyme E2 Q1 OS=Homo sapiens OX=9606 GN=UBE2Q1 PE=1 SV=1	0	73.367	30	8	41	8	1	422	46.1	5.1	140.07	8	0	0.457038	150.1	124.2	115.4	78.8	64.6	66.8	0.0061288
FALSE	High	Master Protein	P48444	ARCN1	Coatomer subunit delta OS=Homo sapiens OX=9606 GN=ARCN1 PE=1 SV=1	0	182.765	50	27	225	27	1	511	57.2	6.21	585.69	27	0	0.457247	116.4	124	122.1	79.3	81.1	77.2	8.19177e-05
FALSE	High	Master Protein	Q15046	KARS1	Lysine--tRNA ligase OS=Homo sapiens OX=9606 GN=KARS1 PE=1 SV=3	0	222.559	50	29	275	29	1	597	68	6.35	742.6	29	0	0.457457	132.8	133.9	132.4	65.1	67.4	68.5	4.56954e-07
FALSE	High	Master Protein	Q9UL15	BAG5	BAG family molecular chaperone regulator 5 OS=Homo sapiens OX=9606 GN=BAG5 PE=1 SV=1	0	67.574	33	11	41	11	1	447	51.2	6.05	116.22	11	0	0.457875	131.6	120.6	118.5	72.2	78.3	78.7	0.000499075
FALSE	High	Master Protein	P14324	FDPS	Farnesyl pyrophosphate synthase OS=Homo sapiens OX=9606 GN=FDPS PE=1 SV=4	0	56.679	17	7	85	7	1	419	48.2	6.15	212.99	7	0	0.457875	150.3	125.6	134.7	68.6	62.3	58.6	0.000692954
FALSE	High	Master Protein	Q9Y5P6	GMPPB	Mannose-1-phosphate guanyltransferase beta OS=Homo sapiens OX=9606 GN=GMPPB PE=1 SV=2	0	35.021	34	8	14	8	1	360	39.8	6.61	33.79	8	0	0.458085	200.9	119.3	123.5	42	52.1	62.3	0.0243384
FALSE	High	Master Protein	Q02878	RPL6	60S ribosomal protein L6 OS=Homo sapiens OX=9606 GN=RPL6 PE=1 SV=3	0	120.31	44	17	261	17	1	288	32.7	10.58	567.11	17	0	0.458295	123.8	117.1	126.4	80.7	76.2	75.8	0.000147324
FALSE	High	Master Protein	Q9UQ13	SHOC2	Leucine-rich repeat protein SHOC-2 OS=Homo sapiens OX=9606 GN=SHOC2 PE=1 SV=2	0	27.699	15	5	9	5	1	582	64.8	8.46	24.98	5	0	0.458295	166.2	112.7	136.4	80.5	57.6	46.6	0.0139944
FALSE	High	Master Protein	Q16181	SEPTIN7	Septin-7 OS=Homo sapiens OX=9606 GN=SEPTIN7 PE=1 SV=2	0	106.578	44	16	96	15	1	437	50.6	8.63	230.83	16	1	0.458505	132.7	114.1	137.7	70.2	73.1	72.3	0.00146818
FALSE	High	Master Protein	Q96SU4	OSBPL9	Oxysterol-binding protein-related protein 9 OS=Homo sapiens OX=9606 GN=OSBPL9 PE=1 SV=2	0	115.661	31	17	51	16	1	736	83.1	6.18	145.21	17	1	0.458716	144.5	141	117.5	74.7	65.5	56.8	0.00229309
FALSE	High	Master Protein	Q8TC12	RDH11	Retinol dehydrogenase 11 OS=Homo sapiens OX=9606 GN=RDH11 PE=1 SV=2	0	47.945	30	7	51	7	1	318	35.4	8.82	122.31	7	0	0.458716	157.3	161.1	143.1	44.1	49	45.4	4.53169e-05
FALSE	High	Master Protein	O75771	RAD51D	DNA repair protein RAD51 homolog 4 OS=Homo sapiens OX=9606 GN=RAD51D PE=1 SV=1	0.001	6.415	5	1	3	1	1	328	35	6.25	5.23	1	0	0.458926	160	140.2	114.9	54.5	66	64.4	0.00477835
FALSE	High	Master Protein	O75533	SF3B1	Splicing factor 3B subunit 1 OS=Homo sapiens OX=9606 GN=SF3B1 PE=1 SV=3	0	549.986	53	55	494	55	1	1304	145.7	7.09	1295.64	55	0	0.459137	149.5	134.8	131.4	60.8	59.8	63.6	0.000168689
FALSE	High	Master Protein	Q9NWW5	CLN6	Ceroid-lipofuscinosis neuronal protein 6 OS=Homo sapiens OX=9606 GN=CLN6 PE=1 SV=1	0.002	5.744	7	1	5	1	1	311	35.9	8.87	10.41	1	0	0.459137	165	133.1	159.4	67.9	74.6		0.00815397
FALSE	High	Master Protein	P55795	HNRNPH2	Heterogeneous nuclear ribonucleoprotein H2 OS=Homo sapiens OX=9606 GN=HNRNPH2 PE=1 SV=1	0	145.991	43	14	167	7	1	449	49.2	6.3	449.64	14	0	0.459348	133.2	159.6	155.2	50.1	46.8	55.1	0.00031692
FALSE	High	Master Protein	Q15286	RAB35	Ras-related protein Rab-35 OS=Homo sapiens OX=9606 GN=RAB35 PE=1 SV=1	0	48.784	48	9	76	7	1	201	23	8.29	196.03	9	0	0.460193	143.7	139.2	140.1	57.7	59.3	60	7.33247e-07
FALSE	High	Master Protein	Q8IVS2	MCAT	Malonyl-CoA-acyl carrier protein transacylase, mitochondrial OS=Homo sapiens OX=9606 GN=MCAT PE=1 SV=2	0	24.633	16	4	15	4	1	390	42.9	8.72	44.85	4	0	0.460193	153	136	134.7	70.7	60.7	44.9	0.000988075
FALSE	High	Master Protein	O14879	IFIT3	Interferon-induced protein with tetratricopeptide repeats 3 OS=Homo sapiens OX=9606 GN=IFIT3 PE=1 SV=1	0	89.554	38	11	54	11	1	490	56	5.2	180.82	11	0	0.460617	138.2	127.6	142.5	71.1	61.7	58.9	0.000233608
FALSE	High	Master Protein	O15381	NVL	Nuclear valosin-containing protein-like OS=Homo sapiens OX=9606 GN=NVL PE=1 SV=1	0	40.164	15	10	22	10	1	856	95	6.48	42.68	10	0	0.460617	134.9	134.9	135.3	62.6	64.3	68	1.62443e-06
FALSE	High	Master Protein	Q96GQ7	DDX27	Probable ATP-dependent RNA helicase DDX27 OS=Homo sapiens OX=9606 GN=DDX27 PE=1 SV=2	0	92.186	30	22	87	22	1	796	89.8	9.28	194.04	22	0	0.461042	149.5	133.2	140	68.1	52.5	56.6	0.000249651
FALSE	High	Master Protein	Q9UBB6	NCDN	Neurochondrin OS=Homo sapiens OX=9606 GN=NCDN PE=1 SV=1	0	71.006	25	13	48	13	1	729	78.8	5.48	108.85	13	0	0.461042	139	137.7	129.9	57.8	72.4	63.2	0.000156489
FALSE	High	Master Protein	Q9NX47	MARCHF5	E3 ubiquitin-protein ligase MARCHF5 OS=Homo sapiens OX=9606 GN=MARCHF5 PE=1 SV=1	0	44.766	29	7	39	7	1	278	31.2	8.7	98.77	7	0	0.461042	135.6	135.5	129.9	65.9	63.3	69.7	1.41336e-05
FALSE	High	Master Protein	Q8IYS2	KIAA2013	Uncharacterized protein KIAA2013 OS=Homo sapiens OX=9606 GN=KIAA2013 PE=1 SV=1	0	19.596	14	6	12	6	1	634	69.1	8.19	16.81	6	0	0.461042	139.8	194.6	105.7	62.6	79.7	17.4	0.0427078
FALSE	High	Master Protein	P31483	TIA1	Nucleolysin TIA-1 isoform p40 OS=Homo sapiens OX=9606 GN=TIA1 PE=1 SV=3	0	16.122	12	3	6	2	1	386	42.9	7.74	20.42	3	0	0.461042	220.9	147	136.4	35.4	23.3	37.1	0.00719862
FALSE	High	Master Protein	P49441	INPP1	Inositol polyphosphate 1-phosphatase OS=Homo sapiens OX=9606 GN=INPP1 PE=1 SV=1	0	50.312	26	8	34	8	1	399	44	5.26	106.03	8	0	0.461255	122.3	136.1	144	63.5	60.7	73.4	0.000775113
FALSE	High	Master Protein	P29144	TPP2	Tripeptidyl-peptidase 2 OS=Homo sapiens OX=9606 GN=TPP2 PE=1 SV=4	0	211.307	36	36	137	36	1	1249	138.3	6.32	350.75	36	0	0.461467	134.4	135.1	134.3	63.9	66.3	66	1.0486e-07
FALSE	High	Master Protein	Q96T58	SPEN	Msx2-interacting protein OS=Homo sapiens OX=9606 GN=SPEN PE=1 SV=1	0	97.841	10	24	49	23	1	3664	402	7.64	88.55	24	0	0.461467	169.9	137.3	98.2	48.6	65.6	80.3	0.0361368
FALSE	High	Master Protein	Q6P1N9	TATDN1	Putative deoxyribonuclease TATDN1 OS=Homo sapiens OX=9606 GN=TATDN1 PE=1 SV=2	0	19.838	20	5	7	5	1	297	33.6	6.96	13	5	0	0.461681	108.1	143.1	140.8	70.8	75.4	61.8	0.00690364
FALSE	High	Master Protein	Q92997	DVL3	Segment polarity protein dishevelled homolog DVL-3 OS=Homo sapiens OX=9606 GN=DVL3 PE=1 SV=2	0	35.042	13	7	17	5	1	716	78	6.65	42.5	7	0	0.461894	144.7	144.7	144.7	55.3	50.2	60.4	7.00979e-06
FALSE	High	Master Protein	Q96HP0	DOCK6	Dedicator of cytokinesis protein 6 OS=Homo sapiens OX=9606 GN=DOCK6 PE=1 SV=3	0	20.111	4	6	9	4	1	2047	229.4	6.74	17.59	6	0	0.461894	148.6	151.2	129	49.9	58.8	62.5	0.000415191
FALSE	High	Master Protein	O15067	PFAS	Phosphoribosylformylglycinamidine synthase OS=Homo sapiens OX=9606 GN=PFAS PE=1 SV=4	0	177.332	26	22	89	22	1	1338	144.6	5.76	326.69	22	0	0.462107	137.9	132.9	143.5	61	58.4	66.3	3.82078e-05
FALSE	High	Master Protein	P17706	PTPN2	Tyrosine-protein phosphatase non-receptor type 2 OS=Homo sapiens OX=9606 GN=PTPN2 PE=1 SV=2	0	87.817	38	12	38	12	1	415	48.4	8.29	101	12	0	0.462107	155.7	138.4	134.6	63.4	58.8	49.2	0.000374227
FALSE	High	Master Protein	Q05655	PRKCD	Protein kinase C delta type OS=Homo sapiens OX=9606 GN=PRKCD PE=1 SV=2	0	53.773	19	12	25	11	1	676	77.5	7.75	43.88	12	0	0.462107	153.3	153.1	142	55	51.3	45.3	2.96726e-05
FALSE	High	Master Protein	Q14004	CDK13	Cyclin-dependent kinase 13 OS=Homo sapiens OX=9606 GN=CDK13 PE=1 SV=2	0	35.967	9	9	31	6	1	1512	164.8	9.69	58.63	9	0	0.462107	145.4	122.4	140.2	62.9	62.8	66.2	0.000517834
FALSE	High	Master Protein	Q9Y2L1	DIS3	Exosome complex exonuclease RRP44 OS=Homo sapiens OX=9606 GN=DIS3 PE=1 SV=2	0	267.471	42	32	234	32	1	958	108.9	7.14	638.96	32	0	0.462535	133.2	129.8	128.1	65	71.4	72.5	2.58908e-05
FALSE	High	Master Protein	P86790	CCZ1B	Vacuolar fusion protein CCZ1 homolog B OS=Homo sapiens OX=9606 GN=CCZ1B PE=1 SV=1	0	28.592	14	5	13	5	1	482	55.8	6.48	30.8	5	0	0.462535	144.4	145.5	144.1	48.6	66.6	50.6	9.73172e-05
FALSE	High	Master Protein	Q9P1Y5	CAMSAP3	Calmodulin-regulated spectrin-associated protein 3 OS=Homo sapiens OX=9606 GN=CAMSAP3 PE=1 SV=2	0	27.095	8	7	11	7	1	1249	134.7	8.35	13.09	7	0	0.462963	91.3	210.2	195.4	40.4	15.9	46.8	0.0272119
FALSE	High	Master Protein	O15228	GNPAT	Dihydroxyacetone phosphate acyltransferase OS=Homo sapiens OX=9606 GN=GNPAT PE=1 SV=1	0	20.027	12	5	6	5	1	680	77.1	6.57	10.13	5	0	0.463177	140.5	151	136.3	62.3	56.1	53.8	7.2638e-05
FALSE	High	Master Protein	Q16740	CLPP	ATP-dependent Clp protease proteolytic subunit, mitochondrial OS=Homo sapiens OX=9606 GN=CLPP PE=1 SV=1	0	39.67	31	7	42	7	1	277	30.2	8.09	106.47	7	0	0.463392	136.6	138.6	135.6	58.5	64.4	66.4	8.20843e-06
FALSE	High	Master Protein	O43159	RRP8	Ribosomal RNA-processing protein 8 OS=Homo sapiens OX=9606 GN=RRP8 PE=1 SV=2	0	24.597	9	3	16	3	1	456	50.7	9.42	32.33	3	0	0.463392	173	169.4	107.9	64.2	66.4	19.1	0.0185918
FALSE	High	Master Protein	Q8NFH3	NUP43	Nucleoporin Nup43 OS=Homo sapiens OX=9606 GN=NUP43 PE=1 SV=1	0	114.244	38	10	50	10	1	380	42.1	5.63	163.7	10	0	0.463607	146.1	163.4	155.8	49.2	41.9	43.6	3.5846e-05
FALSE	High	Master Protein	Q6IBS0	TWF2	Twinfilin-2 OS=Homo sapiens OX=9606 GN=TWF2 PE=1 SV=2	0	119.107	41	10	83	9	1	349	39.5	6.84	324.17	10	0	0.464253	146.3	138.1	138.1	59.1	60.1	58.3	8.02324e-06
FALSE	High	Master Protein	O60287	URB1	Nucleolar pre-ribosomal-associated protein 1 OS=Homo sapiens OX=9606 GN=URB1 PE=1 SV=4	0	64.936	10	15	35	15	1	2271	254.2	6.47	60.38	15	0	0.464253	151.1	143.2	120.9	66.7	65.5	52.6	0.00160879
FALSE	High	Master Protein	Q15436	SEC23A	Protein transport protein Sec23A OS=Homo sapiens OX=9606 GN=SEC23A PE=1 SV=2	0	110.564	30	16	58	13	1	765	86.1	7.08	169.67	16	0	0.464468	140.5	148.6	134.9	67.6	58.3	50.1	0.000211276
FALSE	High	Master Protein	Q0VDF9	HSPA14	Heat shock 70 kDa protein 14 OS=Homo sapiens OX=9606 GN=HSPA14 PE=1 SV=1	0	107.347	50	16	89	16	1	509	54.8	5.59	303.69	16	0	0.464468	139.4	135.4	139.7	65.4	60.6	59.4	4.89068e-06
FALSE	High	Master Protein	Q9BWH6	RPAP1	RNA polymerase II-associated protein 1 OS=Homo sapiens OX=9606 GN=RPAP1 PE=1 SV=3	0	52.186	13	11	25	11	1	1393	152.7	6.38	34.06	11	0	0.465116	125.3	153.4	134	76.9	56	54.4	0.00242212
FALSE	High	Master Protein	Q9H944	MED20	Mediator of RNA polymerase II transcription subunit 20 OS=Homo sapiens OX=9606 GN=MED20 PE=1 SV=1	0	34.566	36	5	16	5	1	212	23.2	6.87	55.68	5	0	0.465333	128.5	133.6	125.5	63.3	82.1	67	0.000715735
FALSE	High	Master Protein	Q00534	CDK6	Cyclin-dependent kinase 6 OS=Homo sapiens OX=9606 GN=CDK6 PE=1 SV=1	0	114.31	56	15	117	14	1	326	36.9	6.46	336.36	15	0	0.465549	131.6	124.9	135.5	68.9	67.5	71.6	5.0581e-05
FALSE	High	Master Protein	Q9NZL9	MAT2B	Methionine adenosyltransferase 2 subunit beta OS=Homo sapiens OX=9606 GN=MAT2B PE=1 SV=1	0	31.072	23	6	21	6	1	334	37.5	7.36	41.99	6	0	0.465549	121.5	136.9	222.1	40.1	39.2	40.2	0.018361
FALSE	High	Master Protein	O95819	MAP4K4	Mitogen-activated protein kinase kinase kinase kinase 4 OS=Homo sapiens OX=9606 GN=MAP4K4 PE=1 SV=2	0	78.207	15	15	64	10	1	1239	142	7.46	136.38	15	4	0.465766	129.7	158	136.6	51.5	63.2	61	0.000857125
FALSE	High	Master Protein	O15264	MAPK13	Mitogen-activated protein kinase 13 OS=Homo sapiens OX=9606 GN=MAPK13 PE=1 SV=1	0	37.593	33	10	29	8	1	365	42.1	8.38	44.36	10	1	0.465766	154.4	142.9	106.3	63.5	81.7	51.2	0.0152954
FALSE	High	Master Protein	P07355	ANXA2	Annexin A2 OS=Homo sapiens OX=9606 GN=ANXA2 PE=1 SV=2	0	287.299	71	33	965	33	1	339	38.6	7.75	2990.44	33	0	0.4662	132.1	131.8	135.2	66.1	67.5	67.3	5.91781e-07
FALSE	High	Master Protein	O95602	POLR1A	DNA-directed RNA polymerase I subunit RPA1 OS=Homo sapiens OX=9606 GN=POLR1A PE=1 SV=2	0	167.992	26	30	89	30	1	1720	194.7	7.03	209.89	30	0	0.466418	141.2	151.1	120.6	51.7	59.2	76.3	0.00287902
FALSE	High	Master Protein	Q8IY81	FTSJ3	pre-rRNA 2'-O-ribose RNA methyltransferase FTSJ3 OS=Homo sapiens OX=9606 GN=FTSJ3 PE=1 SV=2	0	162.504	34	21	132	21	1	847	96.5	8.4	432.1	21	0	0.466636	128.6	126.8	122.5	75	77.5	69.6	6.12351e-05
FALSE	High	Master Protein	Q9BV57	ADI1	1,2-dihydroxy-3-keto-5-methylthiopentene dioxygenase OS=Homo sapiens OX=9606 GN=ADI1 PE=1 SV=1	0	17.748	31	4	15	4	1	179	21.5	5.68	33.38	4	0	0.466853	119.2	138	136.1	69.2	77.3	60.2	0.00130905
FALSE	High	Master Protein	Q96I24	FUBP3	Far upstream element-binding protein 3 OS=Homo sapiens OX=9606 GN=FUBP3 PE=1 SV=2	0	137.887	58	21	102	19	1	572	61.6	8.38	255.33	21	0	0.467071	126	121	117.5	74.8	86.7	74	0.00085234
FALSE	High	Master Protein	Q13144	EIF2B5	Translation initiation factor eIF-2B subunit epsilon OS=Homo sapiens OX=9606 GN=EIF2B5 PE=1 SV=3	0	126.955	32	17	91	17	1	721	80.3	5.08	260.06	17	0	0.467071	123.8	120.6	131.5	75.7	77.1	71.4	0.000159281
FALSE	High	Master Protein	Q9H8V3	ECT2	Protein ECT2 OS=Homo sapiens OX=9606 GN=ECT2 PE=1 SV=4	0	42.112	11	7	21	7	1	914	103.4	7.71	46.85	7	0	0.46729	156.3	134	154	43.3	53.8	58.6	0.000331688
FALSE	High	Master Protein	Q02790	FKBP4	Peptidyl-prolyl cis-trans isomerase FKBP4 OS=Homo sapiens OX=9606 GN=FKBP4 PE=1 SV=3	0	398.087	75	36	559	36	1	459	51.8	5.43	1659.39	36	0	0.467508	122.8	128	127.6	70.8	74.8	76.1	2.26412e-05
FALSE	High	Master Protein	Q9NZC3	GDE1	Glycerophosphodiester phosphodiesterase 1 OS=Homo sapiens OX=9606 GN=GDE1 PE=1 SV=1	0	11.761	12	2	6	2	1	331	37.7	6.71	11.77	2	0	0.467508	142.1	133.9	116	107	53	48	0.0396853
FALSE	High	Master Protein	Q9BXS4	TMEM59	Transmembrane protein 59 OS=Homo sapiens OX=9606 GN=TMEM59 PE=1 SV=1	0	57.776	36	7	42	7	1	323	36.2	5.1	114.88	7	0	0.467946	136.2	135.5	137.9	58.2	66.2	65.9	1.12855e-05
FALSE	High	Master Protein	O14925	TIMM23	Mitochondrial import inner membrane translocase subunit Tim23 OS=Homo sapiens OX=9606 GN=TIMM23 PE=1 SV=1	0	20.261	37	3	8	3	1	209	21.9	8.6	29.18	3	0	0.467946	132.2	137.3	121.5	87.6	65.4	56	0.00439701
FALSE	High	Master Protein	Q9BY44	EIF2A	Eukaryotic translation initiation factor 2A OS=Homo sapiens OX=9606 GN=EIF2A PE=1 SV=3	0	167.1	54	21	123	21	1	585	64.9	8.87	315.64	21	0	0.468165	145.4	139.9	131	62.6	62.8	58.4	6.28992e-05
FALSE	High	Master Protein	O00186	STXBP3	Syntaxin-binding protein 3 OS=Homo sapiens OX=9606 GN=STXBP3 PE=1 SV=2	0	42.223	23	12	34	12	1	592	67.7	7.8	70.6	12	0	0.468165	124.4	138.3	131.1	67	72.8	66.5	0.000154996
FALSE	High	Master Protein	Q8WXI4	ACOT11	Acyl-coenzyme A thioesterase 11 OS=Homo sapiens OX=9606 GN=ACOT11 PE=1 SV=1	0	39.246	22	9	22	9	1	607	68.4	8.35	46.08	9	0	0.468165	125.2	128.9	110.5	84.2	77.1	74.2	0.00248305
FALSE	High	Master Protein	P56545	CTBP2	C-terminal-binding protein 2 OS=Homo sapiens OX=9606 GN=CTBP2 PE=1 SV=1	0	76.922	40	10	38	8	1	445	48.9	6.95	120.48	10	2	0.468384	145.8	148.5	138.4	50.4	56	60.9	3.23539e-05
FALSE	High	Master Protein	Q9BZ23	PANK2	Pantothenate kinase 2, mitochondrial OS=Homo sapiens OX=9606 GN=PANK2 PE=1 SV=3	0	41.185	24	10	19	8	1	570	62.6	9.28	42.89	10	2	0.468384	143.7	142.2	146.9	48.7	66.1	52.4	8.52963e-05
FALSE	High	Master Protein	Q9NYZ3	GTSE1	G2 and S phase-expressed protein 1 OS=Homo sapiens OX=9606 GN=GTSE1 PE=1 SV=3	0	29.245	13	6	13	6	1	720	76.6	9.39	24.81	6	0	0.468384	123.2	157.5	134.6	48.1	64.7	71.9	0.00334604
FALSE	High	Master Protein	Q9BYT8	NLN	Neurolysin, mitochondrial OS=Homo sapiens OX=9606 GN=NLN PE=1 SV=1	0	89.23	28	16	64	16	1	704	80.6	6.64	167.64	16	0	0.468604	116.4	118.7	125.5	92	78.1	69.3	0.00483352
FALSE	High	Master Protein	Q86WA8	LONP2	Lon protease homolog 2, peroxisomal OS=Homo sapiens OX=9606 GN=LONP2 PE=1 SV=1	0.003	4.693	2	1	3	1	1	852	94.6	7.3	10.02	1	0	0.468604	145.6	132.8	132.2	68.3	65	56.1	0.000204548
FALSE	High	Master Protein	O94832	MYO1D	Unconventional myosin-Id OS=Homo sapiens OX=9606 GN=MYO1D PE=1 SV=2	0	51.392	15	10	18	10	1	1006	116.1	9.39	52.04	10	0	0.469043	143.2	208.1	186.6	26.6	6.9	28.5	0.00144677
FALSE	High	Master Protein	P68036	UBE2L3	Ubiquitin-conjugating enzyme E2 L3 OS=Homo sapiens OX=9606 GN=UBE2L3 PE=1 SV=1	0	62.817	65	7	43	7	1	154	17.9	8.51	116.08	7	0	0.469263	145.9	128	127	70	60.9	68.2	0.000566681
FALSE	High	Master Protein	Q9Y2V7	COG6	Conserved oligomeric Golgi complex subunit 6 OS=Homo sapiens OX=9606 GN=COG6 PE=1 SV=2	0	60.626	27	10	21	10	1	657	73.2	5.76	58.16	10	0	0.469263	150.2	102.2	112.1	84.4	74	77.2	0.0452979
FALSE	High	Master Protein	O60830	TIMM17B	Mitochondrial import inner membrane translocase subunit Tim17-B OS=Homo sapiens OX=9606 GN=TIMM17B PE=1 SV=1	0	12.522	22	2	5	2	1	172	18.3	9.03	16.83	2	0	0.469263	130	161.6	118.6	76	51.2	62.6	0.00754501
FALSE	High	Master Protein	Q6GQQ9	OTUD7B	OTU domain-containing protein 7B OS=Homo sapiens OX=9606 GN=OTUD7B PE=1 SV=1	0	27.456	9	4	12	4	1	843	92.5	6.71	32.25	4	0	0.469704	168.5	153.7	179.4	23.9	31.9	42.6	0.000128216
FALSE	High	Master Protein	O75643	SNRNP200	U5 small nuclear ribonucleoprotein 200 kDa helicase OS=Homo sapiens OX=9606 GN=SNRNP200 PE=1 SV=2	0	536.019	43	77	435	77	1	2136	244.4	6.06	1262.65	77	0	0.469925	129.8	128.9	132.6	73.2	68.1	67.4	9.10359e-06
FALSE	High	Master Protein	Q16658	FSCN1	Fascin OS=Homo sapiens OX=9606 GN=FSCN1 PE=1 SV=3	0	186.423	59	24	299	24	1	493	54.5	7.24	807.07	24	0	0.469925	115.9	122.9	123.6	83.9	77.8	76	0.000265687
FALSE	High	Master Protein	Q12905	ILF2	Interleukin enhancer-binding factor 2 OS=Homo sapiens OX=9606 GN=ILF2 PE=1 SV=2	0	238.176	57	18	346	18	1	390	43	5.26	1046.37	18	0	0.470146	122.6	130.1	128.3	75.3	71.1	72.5	3.05185e-05
FALSE	High	Master Protein	Q14764	MVP	Major vault protein OS=Homo sapiens OX=9606 GN=MVP PE=1 SV=4	0	120.459	32	21	66	21	1	893	99.3	5.48	157.15	21	0	0.470146	139.8	148.8	143.1	52.3	60.8	55.1	1.72741e-05
FALSE	High	Master Protein	Q5T653	MRPL2	39S ribosomal protein L2, mitochondrial OS=Homo sapiens OX=9606 GN=MRPL2 PE=1 SV=2	0	45.083	27	5	24	5	1	305	33.3	11.3	76.63	5	0	0.470367	141.1	131.5	133.1	63.1	65.8	65.5	2.19427e-05
FALSE	High	Master Protein	Q9NQX3	GPHN	Gephyrin OS=Homo sapiens OX=9606 GN=GPHN PE=1 SV=1	0	88.158	33	16	59	16	1	736	79.7	5.43	157.33	16	0	0.470588	106.2	106.9	134	80	87.1	85.8	0.0289089
FALSE	High	Master Protein	P06733	ENO1	Alpha-enolase OS=Homo sapiens OX=9606 GN=ENO1 PE=1 SV=2	0	337.181	70	32	926	30	1	434	47.1	7.39	2884.62	32	2	0.47081	139.9	130.9	133.7	64.5	65.9	65.2	1.32247e-05
FALSE	High	Master Protein	A0A0B4J2D5	GATD3B	Glutamine amidotransferase-like class 1 domain-containing protein 3B, mitochondrial OS=Homo sapiens OX=9606 GN=GATD3B PE=1 SV=1	0	51.51	38	6	24	6	1	268	28.1	8.27	68.1	6	0	0.47081	106.8	131.7	130.9	61.6	80.6	88.5	0.0155063
FALSE	High	Master Protein	Q96RS0	TGS1	Trimethylguanosine synthase OS=Homo sapiens OX=9606 GN=TGS1 PE=1 SV=3	0	53.09	18	11	23	11	1	853	96.6	4.94	54.36	11	0	0.471032	129.6	132	135.3	54	79.5	69.7	0.001057
FALSE	High	Master Protein	Q06136	KDSR	3-ketodihydrosphingosine reductase OS=Homo sapiens OX=9606 GN=KDSR PE=1 SV=1	0	24.025	11	3	14	3	1	332	36.2	7.12	32.34	3	0	0.471032	111.3	157	159.6	40.1	67.2	64.7	0.0088879
FALSE	High	Master Protein	P12081	HARS1	Histidine--tRNA ligase, cytoplasmic OS=Homo sapiens OX=9606 GN=HARS1 PE=1 SV=2	0	140.083	46	24	184	17	1	509	57.4	5.88	507.89	24	7	0.471254	132.7	135.7	130.7	57.8	73.1	69.9	0.000172015
FALSE	High	Master Protein	Q8WUF5	PPP1R13L	RelA-associated inhibitor OS=Homo sapiens OX=9606 GN=PPP1R13L PE=1 SV=4	0	118.065	38	22	77	22	1	828	89	6.81	197.01	22	0	0.471254	129.2	144.5	139.1	57.8	61.8	67.6	0.000144001
FALSE	High	Master Protein	P33121	ACSL1	Long-chain-fatty-acid--CoA ligase 1 OS=Homo sapiens OX=9606 GN=ACSL1 PE=1 SV=1	0	76.716	31	19	43	19	1	698	77.9	7.15	80.52	19	0	0.471476	128.8	132.7	130	64.9	74.1	69.5	3.00034e-05
FALSE	High	Master Protein	Q5TDH0	DDI2	Protein DDI1 homolog 2 OS=Homo sapiens OX=9606 GN=DDI2 PE=1 SV=1	0	121.677	54	14	106	14	1	399	44.5	5.05	338.05	14	0	0.471698	128.4	134.4	140.6	74.2	54.3	68.1	0.000551386
FALSE	High	Master Protein	P53350	PLK1	Serine/threonine-protein kinase PLK1 OS=Homo sapiens OX=9606 GN=PLK1 PE=1 SV=1	0	29.294	17	7	15	7	1	603	68.2	8.91	31.59	7	0	0.471921	164.9	137.4	156.7	25.3	44.7	71	0.00242097
FALSE	High	Master Protein	Q9NXH8	TOR4A	Torsin-4A OS=Homo sapiens OX=9606 GN=TOR4A PE=1 SV=2	0	13.956	9	3	8	3	1	423	46.9	9.94	22.68	3	0	0.472367	146.2	116.7	136.7	59.2	75.4	65.6	0.00255081
FALSE	High	Master Protein	P39748	FEN1	Flap endonuclease 1 OS=Homo sapiens OX=9606 GN=FEN1 PE=1 SV=1	0	150.273	44	14	157	14	1	380	42.6	8.62	478.9	14	0	0.47259	131.3	128.3	129.3	74.5	69.9	66.6	1.74173e-05
FALSE	High	Master Protein	Q7Z3B4	NUP54	Nucleoporin p54 OS=Homo sapiens OX=9606 GN=NUP54 PE=1 SV=2	0	92.13	34	14	63	14	1	507	55.4	7.02	184.22	14	0	0.47259	144	120.9	138.9	72.3	61.5	62.3	0.000899025
FALSE	High	Master Protein	Q9P2J5	LARS1	Leucine--tRNA ligase, cytoplasmic OS=Homo sapiens OX=9606 GN=LARS1 PE=1 SV=2	0	222.273	35	36	164	36	1	1176	134.4	7.3	457.61	36	0	0.472813	164.3	143.1	141.2	54.2	49.3	47.9	0.00020471
FALSE	High	Master Protein	P08651	NFIC	Nuclear factor 1 C-type OS=Homo sapiens OX=9606 GN=NFIC PE=1 SV=2	0	28.952	18	6	17	5	1	508	55.6	8.38	48.37	6	1	0.472813	134.3	160.3	151.9	62.8	43	47.8	0.000549761
FALSE	High	Master Protein	Q92572	AP3S1	AP-3 complex subunit sigma-1 OS=Homo sapiens OX=9606 GN=AP3S1 PE=1 SV=1	0	34.443	38	7	28	7	1	193	21.7	5.39	51.15	7	0	0.473261	139.8	130	118.5	81.4	70.8	59.5	0.00262415
FALSE	High	Master Protein	Q12929	EPS8	Epidermal growth factor receptor kinase substrate 8 OS=Homo sapiens OX=9606 GN=EPS8 PE=1 SV=1	0	151.892	38	23	79	23	1	822	91.8	7.5	208.25	23	0	0.473709	155.4	139	120.9	59.2	66.8	58.7	0.00172434
FALSE	High	Master Protein	Q9BZK7	TBL1XR1	F-box-like/WD repeat-containing protein TBL1XR1 OS=Homo sapiens OX=9606 GN=TBL1XR1 PE=1 SV=1	0	105.436	35	12	65	9	1	514	55.6	5.55	192.45	12	3	0.473709	143.1	153.1	143.4	50.2	54.1	56.2	1.52619e-05
FALSE	High	Master Protein	Q9H8H0	NOL11	Nucleolar protein 11 OS=Homo sapiens OX=9606 GN=NOL11 PE=1 SV=1	0	72.442	27	14	49	14	1	719	81.1	6.07	121.46	14	0	0.473709	129.5	95.2	152.2	65.9	79.5	77.6	0.0399741
FALSE	High	Master Protein	A3KN83	SBNO1	Protein strawberry notch homolog 1 OS=Homo sapiens OX=9606 GN=SBNO1 PE=1 SV=1	0	62.902	14	14	36	14	1	1393	154.2	7.88	86.2	14	0	0.473709	158.1	120.3	135.6	73.2	53.4	59.4	0.00363857
FALSE	High	Master Protein	P28074	PSMB5	Proteasome subunit beta type-5 OS=Homo sapiens OX=9606 GN=PSMB5 PE=1 SV=3	0	60.061	37	9	64	9	1	263	28.5	6.92	185.84	9	0	0.473709	127.4	148.8	145.7	46.2	67.1	64.8	0.000984593
FALSE	High	Master Protein	P02538	KRT6A	Keratin, type II cytoskeletal 6A OS=Homo sapiens OX=9606 GN=KRT6A PE=1 SV=3	0	497.918	65	62	1466	4	1	564	60	8	4044.02	62	62	0.473934	120.8	120.9	124.8	77.9	78.9	76.7	7.05443e-06
FALSE	High	Master Protein	P13796	LCP1	Plastin-2 OS=Homo sapiens OX=9606 GN=LCP1 PE=1 SV=6	0	63.528	18	11	146	3	1	627	70.2	5.43	323.05	11	0	0.474158	138.7	133.8	151.1	30.7	75.2	70.6	0.00540829
FALSE	High	Master Protein	P46199	MTIF2	Translation initiation factor IF-2, mitochondrial OS=Homo sapiens OX=9606 GN=MTIF2 PE=1 SV=2	0	50.647	13	7	29	7	1	727	81.3	7.15	76.64	7	0	0.474158	145.2	149.7	154.5	59	40.2	51.4	8.15335e-05
FALSE	High	Master Protein	P61923	COPZ1	Coatomer subunit zeta-1 OS=Homo sapiens OX=9606 GN=COPZ1 PE=1 SV=1	0	49.778	34	5	49	5	1	177	20.2	4.81	182.36	5	0	0.474158	127.2	123.4	118	79.8	79.9	71.6	0.000281729
FALSE	High	Master Protein	Q5SNT2	TMEM201	Transmembrane protein 201 OS=Homo sapiens OX=9606 GN=TMEM201 PE=1 SV=1	0	23.224	9	5	16	5	1	666	72.2	9.22	39.58	5	0	0.474383	155	129.3	126.5	58.8	69.5	60.9	0.00156042
FALSE	High	Master Protein	Q9NZB2	FAM120A	Constitutive coactivator of PPAR-gamma-like protein 1 OS=Homo sapiens OX=9606 GN=FAM120A PE=1 SV=2	0	245.639	37	30	172	30	1	1118	121.8	8.88	497.09	30	0	0.474608	138	128.8	131.2	59.9	67.8	74.3	0.000196871
FALSE	High	Master Protein	P25789	PSMA4	Proteasome subunit alpha type-4 OS=Homo sapiens OX=9606 GN=PSMA4 PE=1 SV=1	0	85.095	50	12	160	12	1	261	29.5	7.72	451.82	12	0	0.474608	126.7	115.4	123.9	83.4	78.3	72.3	0.000708948
FALSE	High	Master Protein	Q8NBW4	SLC38A9	Sodium-coupled neutral amino acid transporter 9 OS=Homo sapiens OX=9606 GN=SLC38A9 PE=1 SV=2	0	11.615	9	2	5	2	1	561	63.7	7.68	13.26	2	0	0.474608	144.9	113.1	143.8	67.2	68.8	62.2	0.00306652
FALSE	High	Master Protein	Q9UBT2	UBA2	SUMO-activating enzyme subunit 2 OS=Homo sapiens OX=9606 GN=UBA2 PE=1 SV=2	0	250.667	54	27	218	27	1	640	71.2	5.29	668.32	27	0	0.475285	128.9	123.6	117.6	79.1	78.9	71.9	0.000316646
FALSE	High	Master Protein	Q1KMD3	HNRNPUL2	Heterogeneous nuclear ribonucleoprotein U-like protein 2 OS=Homo sapiens OX=9606 GN=HNRNPUL2 PE=1 SV=1	0	207.987	38	27	195	27	1	747	85.1	4.91	535.82	27	0	0.475285	135.4	133.2	126	71.5	67.1	66.8	4.00524e-05
FALSE	High	Master Protein	O75146	HIP1R	Huntingtin-interacting protein 1-related protein OS=Homo sapiens OX=9606 GN=HIP1R PE=1 SV=2	0	98.904	22	19	60	18	1	1068	119.3	6.67	155.11	19	0	0.475737	106.9	105	108.7	98.5	88.9	91.9	0.01047
FALSE	High	Master Protein	P25686	DNAJB2	DnaJ homolog subfamily B member 2 OS=Homo sapiens OX=9606 GN=DNAJB2 PE=1 SV=3	0	49.023	31	9	33	8	1	324	35.6	5.95	74.56	9	1	0.475737	148.5	121.4	125.2	66.6	68.7	69.6	0.00174011
FALSE	High	Master Protein	Q13951	CBFB	Core-binding factor subunit beta OS=Homo sapiens OX=9606 GN=CBFB PE=1 SV=2	0	33.747	34	5	27	5	1	182	21.5	6.6	83.86	5	0	0.475737	141.6	140.8	127.8	62	67.4	60.4	0.000119868
FALSE	High	Master Protein	P51790	CLCN3	H(+)/Cl(-) exchange transporter 3 OS=Homo sapiens OX=9606 GN=CLCN3 PE=1 SV=2	0	23.665	9	6	14	6	1	818	90.9	6.28	34.97	6	0	0.475737	148.2	189.9	189.4	24.7	24.6	23.1	0.000392153
FALSE	High	Master Protein	Q969F9	HPS3	Hermansky-Pudlak syndrome 3 protein OS=Homo sapiens OX=9606 GN=HPS3 PE=1 SV=1	0.003	4.772	1	1	4	1	1	1004	113.7	6.43	1.85	1	0	0.475737	154	132.4	122.1	59.5	63.1	68.9	0.00178929
FALSE	High	Master Protein	O60524	NEMF	Nuclear export mediator factor NEMF OS=Homo sapiens OX=9606 GN=NEMF PE=1 SV=4	0	40.95	10	10	21	10	1	1076	122.9	6.35	42.33	10	0	0.476644	143.1	161.9	132.3	75.3	44	43.4	0.00255964
FALSE	High	Master Protein	P41229	KDM5C	Lysine-specific demethylase 5C OS=Homo sapiens OX=9606 GN=KDM5C PE=1 SV=2	0	29.389	7	8	17	7	1	1560	175.6	5.58	32.67	8	1	0.476644	178	159.6	162.6	27.1	31.4	41.4	4.72365e-05
FALSE	High	Master Protein	Q13618	CUL3	Cullin-3 OS=Homo sapiens OX=9606 GN=CUL3 PE=1 SV=2	0	136.424	39	24	116	24	1	768	88.9	8.48	293.26	24	0	0.476872	135.9	135	124.1	72	70.1	63	0.000172612
FALSE	High	Master Protein	Q969T4	UBE2E3	Ubiquitin-conjugating enzyme E2 E3 OS=Homo sapiens OX=9606 GN=UBE2E3 PE=1 SV=1	0	28.032	27	4	25	1	1	207	22.9	7.18	70.41	4	0	0.477099	145.2	129.6	128.2	74.3	61.9	60.8	0.00059161
FALSE	High	Master Protein	Q9HCD6	TANC2	Protein TANC2 OS=Homo sapiens OX=9606 GN=TANC2 PE=1 SV=3	0	13.534	2	3	6	3	1	1990	219.5	8.07	21.32	3	0	0.477099	198.3	194.9	201.2	1.6	2.1	1.9	4.49625e-08
FALSE	High	Master Protein	P23368	ME2	NAD-dependent malic enzyme, mitochondrial OS=Homo sapiens OX=9606 GN=ME2 PE=1 SV=1	0	106.303	45	17	68	16	1	584	65.4	7.61	208.96	17	1	0.477555	133.7	134.6	133.2	63.9	62.7	71.9	2.04502e-05
FALSE	High	Master Protein	Q9H6K1	ILRUN	Protein ILRUN OS=Homo sapiens OX=9606 GN=ILRUN PE=1 SV=2	0	35.652	39	6	13	6	1	298	32.9	4.58	29.36	6	0	0.478011	116.2	191.9	124.1	47.7	59.1	61	0.0224613
FALSE	High	Master Protein	P36873	PPP1CC	Serine/threonine-protein phosphatase PP1-gamma catalytic subunit OS=Homo sapiens OX=9606 GN=PPP1CC PE=1 SV=1	0	120.454	50	13	167	3	1	323	37	6.54	485.66	13	0	0.47824	138.8	130.2	131.9	67.3	73.3	58.5	0.000181993
FALSE	High	Master Protein	Q9P0V3	SH3BP4	SH3 domain-binding protein 4 OS=Homo sapiens OX=9606 GN=SH3BP4 PE=1 SV=1	0	23.149	8	6	12	6	1	963	107.4	7.71	28.87	6	0	0.47824	137.4	139.8	134.5	36.4	79.1	72.9	0.00515291
FALSE	High	Master Protein	Q7L1W4	LRRC8D	Volume-regulated anion channel subunit LRRC8D OS=Homo sapiens OX=9606 GN=LRRC8D PE=1 SV=1	0	17.426	10	6	12	6	1	858	98.1	7.72	18.91	6	0	0.47824	103.8	155.2	148.3	71.6	68.3	52.8	0.0139311
FALSE	High	Master Protein	Q14738	PPP2R5D	Serine/threonine-protein phosphatase 2A 56 kDa regulatory subunit delta isoform OS=Homo sapiens OX=9606 GN=PPP2R5D PE=1 SV=1	0	116.805	36	18	105	11	1	602	69.9	8.13	256.86	18	6	0.478927	139.8	137	138.5	62.2	61.6	60.8	1.14946e-07
FALSE	High	Master Protein	Q86VP6	CAND1	Cullin-associated NEDD8-dissociated protein 1 OS=Homo sapiens OX=9606 GN=CAND1 PE=1 SV=2	0	288.081	41	44	311	44	1	1230	136.3	5.78	787.81	44	0	0.479157	135.1	137.3	142.3	64.6	59.3	61.3	8.33674e-06
FALSE	High	Master Protein	Q9BV44	THUMPD3	THUMP domain-containing protein 3 OS=Homo sapiens OX=9606 GN=THUMPD3 PE=1 SV=1	0	33.154	17	7	22	7	1	507	57	6.37	53.04	7	0	0.479386	133.1	129.5	129.8	61.4	71.2	74.9	0.000124233
FALSE	High	Master Protein	Q14CX7	NAA25	N-alpha-acetyltransferase 25, NatB auxiliary subunit OS=Homo sapiens OX=9606 GN=NAA25 PE=1 SV=1	0	115.01	27	21	82	21	1	972	112.2	6.64	197.87	21	0	0.479616	140.7	152.1	139.5	51.7	58.3	57.8	4.14874e-05
FALSE	High	Master Protein	Q9UG63	ABCF2	ATP-binding cassette sub-family F member 2 OS=Homo sapiens OX=9606 GN=ABCF2 PE=1 SV=2	0	109.166	29	15	95	15	1	623	71.2	7.37	247.4	15	0	0.480077	123.4	137.7	141.6	69.1	59.8	68.5	0.000406614
FALSE	High	Master Protein	Q9NW13	RBM28	RNA-binding protein 28 OS=Homo sapiens OX=9606 GN=RBM28 PE=1 SV=3	0	97.151	24	17	77	17	1	759	85.7	9.22	198.77	17	0	0.480307	125.9	139.9	165	50.9	57.4	60.9	0.00179205
FALSE	High	Master Protein	Q16763	UBE2S	Ubiquitin-conjugating enzyme E2 S OS=Homo sapiens OX=9606 GN=UBE2S PE=1 SV=2	0	56.367	61	9	73	9	1	222	23.8	8.38	197.8	9	0	0.480538	108	113.1	114	83.6	85.7	95.6	0.0048478
FALSE	High	Master Protein	Q04837	SSBP1	Single-stranded DNA-binding protein, mitochondrial OS=Homo sapiens OX=9606 GN=SSBP1 PE=1 SV=1	0	38.024	47	6	24	6	1	148	17.2	9.6	86.12	6	0	0.480538	139.3	137.9	142.5	56.1	63.2	61.1	5.82109e-06
FALSE	High	Master Protein	P26885	FKBP2	Peptidyl-prolyl cis-trans isomerase FKBP2 OS=Homo sapiens OX=9606 GN=FKBP2 PE=1 SV=2	0	9.906	18	2	9	2	1	142	15.6	9.13	25.38	2	0	0.480538	177.5	143	146.5	34.9	52.2	45.9	0.000768353
FALSE	High	Master Protein	P07954	FH	Fumarate hydratase, mitochondrial OS=Homo sapiens OX=9606 GN=FH PE=1 SV=3	0	201.688	57	21	210	21	1	510	54.6	8.76	601.81	21	0	0.480769	149.2	132.5	126.6	68.7	64.2	58.8	0.000601553
FALSE	High	Master Protein	Q86TU7	SETD3	Actin-histidine N-methyltransferase OS=Homo sapiens OX=9606 GN=SETD3 PE=1 SV=1	0	24.206	14	6	16	6	1	594	67.2	5.96	41.92	6	0	0.480769	154.8	150.3	130.7	65.6	45.3	53.3	0.000667457
FALSE	High	Master Protein	O60488	ACSL4	Long-chain-fatty-acid--CoA ligase 4 OS=Homo sapiens OX=9606 GN=ACSL4 PE=1 SV=2	0	120.221	44	21	83	19	1	711	79.1	8.38	218.62	21	0	0.481232	135.5	135.2	132.6	65.6	66.1	64.9	2.49593e-07
FALSE	High	Master Protein	Q9HB90	RRAGC	Ras-related GTP-binding protein C OS=Homo sapiens OX=9606 GN=RRAGC PE=1 SV=1	0	65.206	39	11	48	11	1	399	44.2	5.1	103.13	11	0	0.481232	138.1	129.9	135.1	75.6	57.4	63.9	0.000297977
FALSE	High	Master Protein	A0FGR8	ESYT2	Extended synaptotagmin-2 OS=Homo sapiens OX=9606 GN=ESYT2 PE=1 SV=1	0	127.601	33	21	99	21	1	921	102.3	9.26	266.15	21	0	0.481464	131.9	133.1	145.8	54	71.2	64.1	0.000381909
FALSE	High	Master Protein	Q2NL82	TSR1	Pre-rRNA-processing protein TSR1 homolog OS=Homo sapiens OX=9606 GN=TSR1 PE=1 SV=1	0	109.523	33	19	87	19	1	804	91.8	7.42	202.23	19	0	0.481464	114.6	123.1	121.3	73.8	83.7	83.5	0.000702273
FALSE	High	Master Protein	O94927	HAUS5	HAUS augmin-like complex subunit 5 OS=Homo sapiens OX=9606 GN=HAUS5 PE=1 SV=2	0	27.171	15	7	19	7	1	633	71.6	8.51	40.47	7	0	0.481928	128.1	165.4	156.9	44.2	48.2	57.3	0.00109958
FALSE	High	Master Protein	Q9NVP1	DDX18	ATP-dependent RNA helicase DDX18 OS=Homo sapiens OX=9606 GN=DDX18 PE=1 SV=2	0	92.845	35	17	81	17	1	670	75.4	9.5	213.82	17	0	0.48216	136.1	136	142.6	65	55.1	65.2	4.34772e-05
FALSE	High	Master Protein	Q08211	DHX9	ATP-dependent RNA helicase A OS=Homo sapiens OX=9606 GN=DHX9 PE=1 SV=4	0	447.152	47	45	523	45	1	1270	140.9	6.84	1497.88	45	0	0.482625	130.6	131.2	132.8	67.1	68.5	69.8	4.08634e-07
FALSE	High	Master Protein	Q86XL3	ANKLE2	Ankyrin repeat and LEM domain-containing protein 2 OS=Homo sapiens OX=9606 GN=ANKLE2 PE=1 SV=4	0	80.504	21	13	39	13	1	938	104.1	7.09	88.24	13	0	0.482625	123.1	131.6	127	56.5	77.3	84.7	0.003467
FALSE	High	Master Protein	Q9NY33	DPP3	Dipeptidyl peptidase 3 OS=Homo sapiens OX=9606 GN=DPP3 PE=1 SV=2	0	188.527	44	22	178	22	1	737	82.5	5.1	586.56	22	0	0.483325	144	136.5	118.5	69.3	65.4	66.2	0.000995098
FALSE	High	Master Protein	Q13033	STRN3	Striatin-3 OS=Homo sapiens OX=9606 GN=STRN3 PE=1 SV=3	0	84.492	19	11	53	8	1	797	87.2	5.36	146.85	11	0	0.483559	132.6	118.7	125.8	80	81.6	61.4	0.00252958
FALSE	High	Master Protein	Q9GZT4	SRR	Serine racemase OS=Homo sapiens OX=9606 GN=SRR PE=1 SV=1	0	12.76	11	2	5	2	1	340	36.5	6.54	18.21	2	0	0.483559	143.7	129.9	151	67.8	31.3	76.4	0.00539067
FALSE	High	Master Protein	P04899	GNAI2	Guanine nucleotide-binding protein G(i) subunit alpha-2 OS=Homo sapiens OX=9606 GN=GNAI2 PE=1 SV=3	0	92.967	52	13	101	9	1	355	40.4	5.54	258.64	13	3	0.483793	132.6	130.6	132.9	68.1	67	68.7	2.09848e-07
FALSE	High	Master Protein	Q01085	TIAL1	Nucleolysin TIAR OS=Homo sapiens OX=9606 GN=TIAL1 PE=1 SV=1	0	56.726	31	7	24	6	1	375	41.6	7.74	89.55	7	1	0.483793	135.1	145.3	150	63.4	54.5	51.7	0.000103204
FALSE	High	Master Protein	P46821	MAP1B	Microtubule-associated protein 1B OS=Homo sapiens OX=9606 GN=MAP1B PE=1 SV=2	0	42.5	6	10	17	10	1	2468	270.5	4.81	36.71	10	0	0.483793	106.6	105.4	134.7	86.4	74.1	92.9	0.0480558
FALSE	High	Master Protein	P09622	DLD	Dihydrolipoyl dehydrogenase, mitochondrial OS=Homo sapiens OX=9606 GN=DLD PE=1 SV=2	0	107.761	38	14	119	14	1	509	54.1	7.85	308.72	14	0	0.484027	117.4	125.9	124.2	63.9	76.1	92.6	0.00669108
FALSE	High	Master Protein	Q9BXF6	RAB11FIP5	Rab11 family-interacting protein 5 OS=Homo sapiens OX=9606 GN=RAB11FIP5 PE=1 SV=1	0	65.586	26	10	26	10	1	653	70.4	9.23	69.1	10	0	0.484027	143.7	140.4	169.4	51.1	51.4	44	0.00041769
FALSE	High	Master Protein	Q13043	STK4	Serine/threonine-protein kinase 4 OS=Homo sapiens OX=9606 GN=STK4 PE=1 SV=2	0	115.585	55	23	91	17	1	487	55.6	5.07	222.85	23	6	0.484496	140.2	132.9	131	72	61.7	62.2	9.1978e-05
FALSE	High	Master Protein	Q15257	PTPA	Serine/threonine-protein phosphatase 2A activator OS=Homo sapiens OX=9606 GN=PTPA PE=1 SV=3	0	113.128	58	15	127	15	1	358	40.6	5.94	333.8	15	0	0.484496	126.6	130.2	121.8	73.8	69.2	78.4	0.000129829
FALSE	High	Master Protein	P20618	PSMB1	Proteasome subunit beta type-1 OS=Homo sapiens OX=9606 GN=PSMB1 PE=1 SV=2	0	92.513	46	10	143	10	1	241	26.5	8.13	425.69	10	0	0.484496	132.6	128.8	128.4	66.9	75	68.3	2.97397e-05
FALSE	High	Master Protein	Q9NVM9	INTS13	Integrator complex subunit 13 OS=Homo sapiens OX=9606 GN=INTS13 PE=1 SV=2	0	25.976	10	6	6	6	1	706	80.2	6.7	15.12	6	0	0.484496	171.8	154.2	147.4	37.1	45.6	43.8	0.000115523
FALSE	High	Master Protein	Q96PU4	UHRF2	E3 ubiquitin-protein ligase UHRF2 OS=Homo sapiens OX=9606 GN=UHRF2 PE=1 SV=1	0	10.219	9	4	4	3	1	802	89.9	8.21	8.11	4	0	0.484496	116.8	146.4	139.5	56.7	66.3	74.3	0.00264714
FALSE	High	Master Protein	O15144	ARPC2	Actin-related protein 2/3 complex subunit 2 OS=Homo sapiens OX=9606 GN=ARPC2 PE=1 SV=1	0	111.534	45	16	244	16	1	300	34.3	7.36	490.54	16	0	0.484731	143	141.3	137.2	59.5	59.8	59.1	1.25228e-06
FALSE	High	Master Protein	P51648	ALDH3A2	Aldehyde dehydrogenase family 3 member A2 OS=Homo sapiens OX=9606 GN=ALDH3A2 PE=1 SV=1	0	149.533	40	19	197	18	1	485	54.8	7.88	540.19	19	1	0.485437	137.2	131	137.8	65.9	65.8	62.3	8.95449e-06
FALSE	High	Master Protein	Q13823	GNL2	Nucleolar GTP-binding protein 2 OS=Homo sapiens OX=9606 GN=GNL2 PE=1 SV=1	0	74.606	22	15	45	15	1	731	83.6	9.25	112.98	15	0	0.485437	136.8	126.1	138.7	65.3	64.2	69	8.5183e-05
FALSE	High	Master Protein	Q9UM00	TMCO1	Calcium load-activated calcium channel OS=Homo sapiens OX=9606 GN=TMCO1 PE=1 SV=2	0	25.166	19	4	18	4	1	239	27.1	10.26	47.33	4	0	0.485673	150.5	157.9	149.9	51.9	43.6	46.1	7.68609e-06
FALSE	High	Master Protein	Q9NXU5	ARL15	ADP-ribosylation factor-like protein 15 OS=Homo sapiens OX=9606 GN=ARL15 PE=1 SV=1	0	9.78	24	3	4	3	1	204	22.9	5.63	6.49	3	0	0.485909	85.6	82.5		130.3	144.5	157.2	0.0095491
FALSE	High	Master Protein	Q16537	PPP2R5E	Serine/threonine-protein phosphatase 2A 56 kDa regulatory subunit epsilon isoform OS=Homo sapiens OX=9606 GN=PPP2R5E PE=1 SV=1	0	54.677	22	10	49	9	1	467	54.7	6.95	116.72	10	0	0.486145	140.7	147	134.2	55.6	64.6	57.9	5.90774e-05
FALSE	High	Master Protein	Q96BM9	ARL8A	ADP-ribosylation factor-like protein 8A OS=Homo sapiens OX=9606 GN=ARL8A PE=1 SV=1	0	57.703	56	9	45	3	1	186	21.4	7.77	111.89	9	5	0.486381	133.1	125.7	117.3	74.1	72.9	76.9	0.000423123
FALSE	High	Master Protein	Q5JPI3	C3orf38	Uncharacterized protein C3orf38 OS=Homo sapiens OX=9606 GN=C3orf38 PE=1 SV=1	0	22.371	17	4	14	4	1	329	37.5	6.47	42.05	4	0	0.486855	176.4	117.6	130	72.3	52.6	51.1	0.0124883
FALSE	High	Master Protein	Q9NQZ2	UTP3	Something about silencing protein 10 OS=Homo sapiens OX=9606 GN=UTP3 PE=1 SV=1	0	52.662	15	7	31	7	1	479	54.5	5.62	67.21	7	0	0.487092	118.7	118.7	126.8	78.1	76.4	81.3	0.000151241
FALSE	High	Master Protein	Q92890	UFD1	Ubiquitin recognition factor in ER-associated degradation protein 1 OS=Homo sapiens OX=9606 GN=UFD1 PE=1 SV=3	0	68.434	48	10	56	10	1	307	34.5	6.7	140.47	10	0	0.487329	162	154.9	141.1	45.3	51	45.7	8.00381e-05
FALSE	High	Master Protein	Q15042	RAB3GAP1	Rab3 GTPase-activating protein catalytic subunit OS=Homo sapiens OX=9606 GN=RAB3GAP1 PE=1 SV=3	0	171.25	35	28	104	28	1	981	110.5	5.55	263.34	28	0	0.488043	148.1	133.4	127.1	63	65.6	62.8	0.000324626
FALSE	High	Master Protein	P41240	CSK	Tyrosine-protein kinase CSK OS=Homo sapiens OX=9606 GN=CSK PE=1 SV=1	0	86.854	46	16	53	16	1	450	50.7	7.06	136.42	16	0	0.488043	132.1	124.2	131.3	66.8	71.3	74.4	6.3132e-05
FALSE	High	Master Protein	Q86UA1	PRPF39	Pre-mRNA-processing factor 39 OS=Homo sapiens OX=9606 GN=PRPF39 PE=1 SV=3	0	41.934	17	8	20	8	1	669	78.4	5.4	41.77	8	0	0.488043	152	122.4	119.4	92.8	51	62.4	0.0183063
FALSE	High	Master Protein	Q5JSH3	WDR44	WD repeat-containing protein 44 OS=Homo sapiens OX=9606 GN=WDR44 PE=1 SV=1	0	152.393	35	25	82	25	1	913	101.3	5.45	249.66	25	0	0.488281	125	143.4	135.2	68.1	65.3	63.1	0.000234376
FALSE	High	Master Protein	Q8NAN2	MIGA1	Mitoguardin 1 OS=Homo sapiens OX=9606 GN=MIGA1 PE=1 SV=1	0	37.572	14	6	24	6	1	632	71	5.63	56.93	6	0	0.488281	156.5	128.7	125.3	71	45.6	72.9	0.00510008
FALSE	High	Master Protein	O43493	TGOLN2	Trans-Golgi network integral membrane protein 2 OS=Homo sapiens OX=9606 GN=TGOLN2 PE=1 SV=4	0	35.653	22	7	23	7	1	437	45.9	5.63	47.43	7	0	0.488281	137	159.8	160.4	32.5	45.8	64.6	0.000974001
FALSE	High	Master Protein	P53611	RABGGTB	Geranylgeranyl transferase type-2 subunit beta OS=Homo sapiens OX=9606 GN=RABGGTB PE=1 SV=2	0	31.314	14	6	26	6	1	331	36.9	5.03	64.07	6	0	0.488281	127.6	117.6	109	78.9	85.4	81.5	0.0031642
FALSE	High	Master Protein	Q9NQ55	PPAN	Suppressor of SWI4 1 homolog OS=Homo sapiens OX=9606 GN=PPAN PE=2 SV=1	0	40.537	22	6	19	6	1	473	53.2	10.13	58.19	6	0	0.48852	142.4	150.3	145.9	47	54.9	59.4	2.73075e-05
FALSE	High	Master Protein	Q9HC35	EML4	Echinoderm microtubule-associated protein-like 4 OS=Homo sapiens OX=9606 GN=EML4 PE=1 SV=3	0	181.305	36	25	120	25	1	981	108.8	6.4	306.52	25	0	0.488759	123.9	111	140.7	69.1	76.6	78.7	0.00515159
FALSE	High	Master Protein	P47897	QARS1	Glutamine--tRNA ligase OS=Homo sapiens OX=9606 GN=QARS1 PE=1 SV=1	0	255.666	50	34	237	33	1	775	87.7	7.15	688.83	34	0	0.489237	137.5	139.1	142.9	57.6	59.1	63.8	5.42149e-06
FALSE	High	Master Protein	Q8N8N7	PTGR2	Prostaglandin reductase 2 OS=Homo sapiens OX=9606 GN=PTGR2 PE=1 SV=1	0	14.973	13	2	7	2	1	351	38.5	5.41	24.79	2	0	0.490196	110.3	127.5	145	73.6	75.9	67.7	0.00587082
FALSE	High	Master Protein	Q9NZ08	ERAP1	Endoplasmic reticulum aminopeptidase 1 OS=Homo sapiens OX=9606 GN=ERAP1 PE=1 SV=3	0	109.149	31	20	64	20	1	941	107.2	6.46	174.23	20	0	0.490436	138.6	102.7	145.6	76	68.9	68.3	0.0128088
FALSE	High	Master Protein	Q9Y5M8	SRPRB	Signal recognition particle receptor subunit beta OS=Homo sapiens OX=9606 GN=SRPRB PE=1 SV=3	0	80.241	56	14	102	14	1	271	29.7	9.04	314.96	14	0	0.490436	106.7	132	126.9	73.4	81.8	79.2	0.00573109
FALSE	High	Master Protein	Q13425	SNTB2	Beta-2-syntrophin OS=Homo sapiens OX=9606 GN=SNTB2 PE=1 SV=1	0	43.957	18	9	32	9	1	540	57.9	8.82	54.16	9	0	0.490436	112.4	139.7	141.5	82.8	66.2	57.3	0.00654121
FALSE	High	Master Protein	Q8NHV4	NEDD1	Protein NEDD1 OS=Homo sapiens OX=9606 GN=NEDD1 PE=1 SV=1	0	31.191	13	6	20	6	1	660	71.9	7.97	56.6	6	0	0.490436	153	151.7	145.1	48.2	48.5	53.4	4.66112e-06
FALSE	High	Master Protein	Q92616	GCN1	eIF-2-alpha kinase activator GCN1 OS=Homo sapiens OX=9606 GN=GCN1 PE=1 SV=6	0	561.839	40	94	486	94	1	2671	292.6	7.47	1294.48	94	0	0.490677	116.6	117	113.4	85.1	80.7	87.2	0.000148442
FALSE	High	Master Protein	Q14161	GIT2	ARF GTPase-activating protein GIT2 OS=Homo sapiens OX=9606 GN=GIT2 PE=1 SV=2	0	42.197	18	10	17	6	1	759	84.5	7.23	35.02	10	0	0.490677	177.1	188.5	205.5	7.8	10.1	10.9	2.63411e-05
FALSE	High	Master Protein	Q7Z5U6	WDR53	WD repeat-containing protein 53 OS=Homo sapiens OX=9606 GN=WDR53 PE=2 SV=1	0	7.872	5	1	5	1	1	358	39	6.52	16.23	1	0	0.490677	129.3	132.3	132	90.9	64.9	50.5	0.00623681
FALSE	High	Master Protein	P41252	IARS1	Isoleucine--tRNA ligase, cytoplasmic OS=Homo sapiens OX=9606 GN=IARS1 PE=1 SV=2	0	393.714	45	49	436	49	1	1262	144.4	6.15	1241.1	49	0	0.490918	129.6	132	132.2	71.9	68.7	65.6	6.25274e-06
FALSE	High	Master Protein	O94804	STK10	Serine/threonine-protein kinase 10 OS=Homo sapiens OX=9606 GN=STK10 PE=1 SV=1	0	96.564	20	16	70	14	1	968	112.1	6.95	194.55	16	0	0.490918	134	156.7	124	56.4	66.7	62.2	0.00164585
FALSE	High	Master Protein	P23526	AHCY	Adenosylhomocysteinase OS=Homo sapiens OX=9606 GN=AHCY PE=1 SV=4	0	230.572	48	23	578	21	1	432	47.7	6.34	1619.58	23	2	0.491159	128	129.9	128.5	73.4	70.4	69.9	1.25475e-06
FALSE	High	Master Protein	P22059	OSBP	Oxysterol-binding protein 1 OS=Homo sapiens OX=9606 GN=OSBP PE=1 SV=1	0	175.949	33	22	152	22	1	807	89.4	7.3	394.34	22	0	0.491159	112.3	125.1	119.1	84.5	80.5	78.4	0.000782562
FALSE	High	Master Protein	Q9H3U1	UNC45A	Protein unc-45 homolog A OS=Homo sapiens OX=9606 GN=UNC45A PE=1 SV=1	0	163.693	39	28	133	28	1	944	103	6.07	385.68	28	0	0.491159	133.2	123.4	127.7	69	75.4	71.3	7.82723e-05
FALSE	High	Master Protein	P78344	EIF4G2	Eukaryotic translation initiation factor 4 gamma 2 OS=Homo sapiens OX=9606 GN=EIF4G2 PE=1 SV=1	0	223.32	50	36	217	36	1	907	102.3	7.14	551.91	36	0	0.4914	127	128.1	124.9	71	73.9	75.1	4.11526e-06
FALSE	High	Master Protein	P26368	U2AF2	Splicing factor U2AF 65 kDa subunit OS=Homo sapiens OX=9606 GN=U2AF2 PE=1 SV=4	0	158.416	45	13	142	13	1	475	53.5	9.09	464.75	13	0	0.491642	138.1	126.2	136.2	69	61.6	68.9	0.000111427
FALSE	High	Master Protein	Q8N543	OGFOD1	Prolyl 3-hydroxylase OGFOD1 OS=Homo sapiens OX=9606 GN=OGFOD1 PE=1 SV=1	0	130.638	34	16	85	16	1	542	63.2	5.11	262.76	16	0	0.491642	134.3	128.6	128.5	74.2	66.8	67.6	3.60215e-05
FALSE	High	Master Protein	O60832	DKC1	H/ACA ribonucleoprotein complex subunit DKC1 OS=Homo sapiens OX=9606 GN=DKC1 PE=1 SV=3	0	126.287	37	18	111	18	1	514	57.6	9.42	307.46	18	0	0.491642	140.6	133	135.7	54.2	64.8	71.6	0.000191252
FALSE	High	Master Protein	Q13564	NAE1	NEDD8-activating enzyme E1 regulatory subunit OS=Homo sapiens OX=9606 GN=NAE1 PE=1 SV=1	0	125.331	42	15	98	15	1	534	60.2	5.4	331.43	15	0	0.491642	145	132.3	132.6	55.8	65.4	68.9	0.000215715
FALSE	High	Master Protein	Q9Y2W6	TDRKH	Tudor and KH domain-containing protein OS=Homo sapiens OX=9606 GN=TDRKH PE=1 SV=2	0	66.784	27	11	40	11	1	561	62	5.02	125.87	11	0	0.491642	115.2	146.4	153	65.5	59	61	0.00295017
FALSE	High	Master Protein	Q9NXC5	MIOS	GATOR complex protein MIOS OS=Homo sapiens OX=9606 GN=MIOS PE=1 SV=2	0	53.492	18	10	29	10	1	875	98.5	6.73	56.39	10	0	0.491642	123.8	142.9	136.2	71.1	67	59	0.000491765
FALSE	High	Master Protein	Q12873	CHD3	Chromodomain-helicase-DNA-binding protein 3 OS=Homo sapiens OX=9606 GN=CHD3 PE=1 SV=3	0	64	9	16	65	4	1	2000	226.5	7.3	164.55	16	0	0.491884	121	147.6	157.2	49	72	53.3	0.0029136
FALSE	High	Master Protein	P61160	ACTR2	Actin-related protein 2 OS=Homo sapiens OX=9606 GN=ACTR2 PE=1 SV=1	0	99.191	42	14	128	14	1	394	44.7	6.74	325.82	14	0	0.492368	135.4	140.1	133.2	60.9	65	65.4	8.32167e-06
FALSE	High	Master Protein	P55210	CASP7	Caspase-7 OS=Homo sapiens OX=9606 GN=CASP7 PE=1 SV=1	0	32.896	23	5	16	5	1	303	34.3	6.07	45	5	0	0.492368	136.8	145.9	124.6	38.4	78.8	75.5	0.00756445
FALSE	High	Master Protein	O60264	SMARCA5	SWI/SNF-related matrix-associated actin-dependent regulator of chromatin subfamily A member 5 OS=Homo sapiens OX=9606 GN=SMARCA5 PE=1 SV=1	0	181.664	35	37	166	24	1	1052	121.8	8.09	358.71	37	14	0.492611	124.7	121.1	129.9	65.4	81.5	77.3	0.000757778
FALSE	High	Master Protein	A6NHL2	TUBAL3	Tubulin alpha chain-like 3 OS=Homo sapiens OX=9606 GN=TUBAL3 PE=1 SV=2	0	24.447	8	4	122	1	1	446	49.9	6.05	215.66	4	0	0.492611	142	133.6	123.1	63.7	70	67.5	0.000335674
FALSE	High	Master Protein	P10515	DLAT	Dihydrolipoyllysine-residue acetyltransferase component of pyruvate dehydrogenase complex, mitochondrial OS=Homo sapiens OX=9606 GN=DLAT PE=1 SV=3	0	94.812	35	15	83	15	1	647	69	7.84	227.1	15	0	0.49334	123.2	127.1	130.3	72.4	72.7	74.3	1.48241e-05
FALSE	High	Master Protein	Q9NP97	DYNLRB1	Dynein light chain roadblock-type 1 OS=Homo sapiens OX=9606 GN=DYNLRB1 PE=1 SV=3	0	31.817	51	3	23	3	1	96	10.9	7.25	74.6	3	0	0.49334	143.2	135.5	128.3	64.6	64.5	63.9	7.78833e-05
FALSE	High	Master Protein	O75143	ATG13	Autophagy-related protein 13 OS=Homo sapiens OX=9606 GN=ATG13 PE=1 SV=1	0	24.987	19	6	16	6	1	517	56.5	5.12	33.28	6	0	0.493827	158	140.7	151.5	58.7	54.9	36.2	0.000309768
FALSE	High	Master Protein	Q9Y2X3	NOP58	Nucleolar protein 58 OS=Homo sapiens OX=9606 GN=NOP58 PE=1 SV=1	0	186.421	45	21	191	21	1	529	59.5	8.92	514.9	21	0	0.494071	132.2	133.9	131.6	66.7	65.6	69.9	1.51537e-06
FALSE	High	Master Protein	Q9P2D3	HEATR5B	HEAT repeat-containing protein 5B OS=Homo sapiens OX=9606 GN=HEATR5B PE=1 SV=2	0	46.792	10	11	17	11	1	2071	224.2	7.17	39.17	11	0	0.494071	104.8	191.7	139.4	24.8	56.8	82.5	0.0402341
FALSE	High	Master Protein	Q13613	MTMR1	Myotubularin-related protein 1 OS=Homo sapiens OX=9606 GN=MTMR1 PE=1 SV=4	0	38.872	15	7	19	6	1	665	74.6	7.14	35.43	7	1	0.494071	114.6	114.2	129.4	81.2	77.9	82.6	0.00170819
FALSE	High	Master Protein	P46734	MAP2K3	Dual specificity mitogen-activated protein kinase kinase 3 OS=Homo sapiens OX=9606 GN=MAP2K3 PE=1 SV=2	0	81.604	43	12	89	12	1	347	39.3	7.43	206.78	12	0	0.494805	139.5	149.6	151.7	49.3	54.8	55.1	2.39878e-05
FALSE	High	Master Protein	O94903	PLPBP	Pyridoxal phosphate homeostasis protein OS=Homo sapiens OX=9606 GN=PLPBP PE=1 SV=1	0	19.32	19	4	9	4	1	275	30.3	7.5	21.66	4	0	0.494805	185.4	174.1	100.5	40.1	48.5	51.3	0.0164421
FALSE	High	Master Protein	Q99436	PSMB7	Proteasome subunit beta type-7 OS=Homo sapiens OX=9606 GN=PSMB7 PE=1 SV=1	0	86.083	49	11	64	11	1	277	29.9	7.68	187.7	11	0	0.49505	152.6	183	165.6	30.3	34	34.5	0.000113229
FALSE	High	Master Protein	Q8WVV9	HNRNPLL	Heterogeneous nuclear ribonucleoprotein L-like OS=Homo sapiens OX=9606 GN=HNRNPLL PE=1 SV=1	0	50.516	23	8	34	7	1	542	60	7.72	69.37	8	0	0.49505	192.9	148.1	130	26.4	58.9	43.6	0.00550263
FALSE	High	Master Protein	P06400	RB1	Retinoblastoma-associated protein OS=Homo sapiens OX=9606 GN=RB1 PE=1 SV=2	0	38.371	10	8	26	8	1	928	106.1	7.94	74.37	8	0	0.495295	162.2	141.3	103.8	82.6	63.9	46.2	0.0234514
FALSE	High	Master Protein	P53618	COPB1	Coatomer subunit beta OS=Homo sapiens OX=9606 GN=COPB1 PE=1 SV=3	0	362.087	52	38	374	38	1	953	107.1	6.05	1138.77	38	0	0.49554	129.7	130.8	130.2	70.1	67.9	71.4	5.87933e-07
FALSE	High	Master Protein	Q9HAW4	CLSPN	Claspin OS=Homo sapiens OX=9606 GN=CLSPN PE=1 SV=3	0	73.969	17	16	43	16	1	1339	151	4.82	79.1	16	0	0.49554	112.1	137.3	121	65.7	84.7	79.3	0.00725212
FALSE	High	Master Protein	P14635	CCNB1	G2/mitotic-specific cyclin-B1 OS=Homo sapiens OX=9606 GN=CCNB1 PE=1 SV=1	0	50.686	25	7	20	7	1	433	48.3	7.47	48.61	7	0	0.49554	138.1	156.1	129.7	48.3	61.6	66.1	0.000940376
FALSE	High	Master Protein	Q04695	KRT17	Keratin, type I cytoskeletal 17 OS=Homo sapiens OX=9606 GN=KRT17 PE=1 SV=2	0	202.149	63	35	354	16	1	432	48.1	5.02	836.59	35	1	0.495786	149.7	138.2	143.9	50.2	57.7	60.3	4.03224e-05
FALSE	High	Master Protein	Q96SQ9	CYP2S1	Cytochrome P450 2S1 OS=Homo sapiens OX=9606 GN=CYP2S1 PE=1 SV=2	0	33.165	19	8	20	8	1	504	55.8	8.62	44.38	8	0	0.496278	120.5	118.3	120.8	73.1	89.3	78	0.00121978
FALSE	High	Master Protein	Q8WUM4	PDCD6IP	Programmed cell death 6-interacting protein OS=Homo sapiens OX=9606 GN=PDCD6IP PE=1 SV=1	0	301.727	53	41	318	41	1	868	96	6.52	844.85	41	0	0.496771	129.5	127	127.8	73.6	71.7	70.3	1.27123e-06
FALSE	High	Master Protein	Q14166	TTLL12	Tubulin--tyrosine ligase-like protein 12 OS=Homo sapiens OX=9606 GN=TTLL12 PE=1 SV=2	0	169.196	48	20	104	20	1	644	74.4	5.53	300.97	20	0	0.497018	139.9	148.5	141.6	57.1	55	58	6.27954e-06
FALSE	High	Master Protein	Q6XZF7	DNMBP	Dynamin-binding protein OS=Homo sapiens OX=9606 GN=DNMBP PE=1 SV=1	0	139.945	24	25	64	25	1	1577	177.2	5.39	160.05	25	0	0.497018	116.9	136.9	135.6	54.9	76.9	78.7	0.00399116
FALSE	High	Master Protein	P02792	FTL	Ferritin light chain OS=Homo sapiens OX=9606 GN=FTL PE=1 SV=2	0	109.4	43	7	115	7	1	175	20	5.78	335.66	7	0	0.497018	144.3	141.3	130.7	55.1	61.9	66.7	0.000129282
FALSE	High	Master Protein	Q8N6T3	ARFGAP1	ADP-ribosylation factor GTPase-activating protein 1 OS=Homo sapiens OX=9606 GN=ARFGAP1 PE=1 SV=2	0	94.921	43	12	58	12	1	406	44.6	5.66	154.97	12	0	0.497265	114.7	176.1	163.6	43.2	52.1	50.3	0.00555204
FALSE	High	Master Protein	P10909	CLU	Clusterin OS=Homo sapiens OX=9606 GN=CLU PE=1 SV=1	0	84.232	27	10	64	10	1	449	52.5	6.27	213.61	10	0	0.49776	131.1	121	139.6	70.6	70	67.6	0.000359861
FALSE	High	Master Protein	O60341	KDM1A	Lysine-specific histone demethylase 1A OS=Homo sapiens OX=9606 GN=KDM1A PE=1 SV=2	0	84.211	21	14	39	14	1	852	92.8	6.52	102.36	14	0	0.49776	133	129.6	136.7	61.6	73.9	65.2	9.35304e-05
FALSE	High	Master Protein	Q9Y678	COPG1	Coatomer subunit gamma-1 OS=Homo sapiens OX=9606 GN=COPG1 PE=1 SV=1	0	276.75	51	37	265	35	1	874	97.7	5.47	722.29	37	2	0.498256	131.8	125.1	124.5	74.3	71.3	73	2.64692e-05
FALSE	High	Master Protein	Q9Y265	RUVBL1	RuvB-like 1 OS=Homo sapiens OX=9606 GN=RUVBL1 PE=1 SV=1	0	215.015	57	21	233	21	1	456	50.2	6.42	767.19	21	0	0.498256	140	132.8	135.2	67.6	61.6	62.8	1.35859e-05
FALSE	High	Master Protein	Q9BQC3	DPH2	2-(3-amino-3-carboxypropyl)histidine synthase subunit 2 OS=Homo sapiens OX=9606 GN=DPH2 PE=1 SV=1	0	40.879	20	6	20	6	1	489	52.1	5.53	50.89	6	0	0.498504	115.1	137.1	109.5	70.9	87.3	80	0.0130703
FALSE	High	Master Protein	O75746	SLC25A12	Calcium-binding mitochondrial carrier protein Aralar1 OS=Homo sapiens OX=9606 GN=SLC25A12 PE=1 SV=2	0	97.527	40	21	84	14	1	678	74.7	8.38	215.7	21	0	0.498753	143.4	121.6	114.2	91.9	70.4	58.5	0.0158378
FALSE	High	Master Protein	Q8WUF8	FAM172A	Cotranscriptional regulator FAM172A OS=Homo sapiens OX=9606 GN=FAM172A PE=1 SV=1	0	12.944	10	3	9	3	1	416	47.9	6.09	19.13	3	0	0.499002	146.6	141.9	137	49.8	60.7	64	8.13089e-05
FALSE	High	Master Protein	Q15181	PPA1	Inorganic pyrophosphatase OS=Homo sapiens OX=9606 GN=PPA1 PE=1 SV=2	0	247.757	78	24	307	23	1	289	32.6	5.86	860.96	24	1	0.499251	132.9	136.6	138.2	65.5	62.8	64.1	2.12484e-06
FALSE	High	Master Protein	Q14137	BOP1	Ribosome biogenesis protein BOP1 OS=Homo sapiens OX=9606 GN=BOP1 PE=1 SV=2	0	140.701	39	19	104	19	1	746	83.6	6.19	297.79	19	0	0.499251	137.3	128.4	127.8	71.6	62.5	72.5	0.000148518
FALSE	High	Master Protein	Q9Y315	DERA	Deoxyribose-phosphate aldolase OS=Homo sapiens OX=9606 GN=DERA PE=1 SV=2	0	73.508	43	10	68	10	1	318	35.2	8.94	210.26	10	0	0.4995	130.4	135.5	135.1	67.5	65.7	65.9	2.6304e-06
FALSE	High	Master Protein	Q6UW68	TMEM205	Transmembrane protein 205 OS=Homo sapiens OX=9606 GN=TMEM205 PE=1 SV=1	0	21.003	21	3	14	3	1	189	21.2	8.62	38.72	3	0	0.49975	143	130.1	122.2	65.8	64.4	74.5	0.000745624
FALSE	High	Master Protein	Q12768	WASHC5	WASH complex subunit 5 OS=Homo sapiens OX=9606 GN=WASHC5 PE=1 SV=1	0	48.854	13	11	26	11	1	1159	134.2	6.98	51.95	11	0	0.5	153.8	140.3	120.6	72.9	48.5	63.9	0.00309754
FALSE	High	Master Protein	Q9NV31	IMP3	U3 small nucleolar ribonucleoprotein protein IMP3 OS=Homo sapiens OX=9606 GN=IMP3 PE=1 SV=1	0	35.472	43	6	23	6	1	184	21.8	9.5	60.08	6	0	0.5	134.9	125.1	128.4	78.2	68.1	65.3	0.000265698
