# Supplementary material for: A Novel Autophagy Inhibitor p-Hydroxylcinnamaldehyde Suppresses Esophageal Squamous Cell Carcinoma by Targeting LDHA Phosphorylation-Mediated Metabolic Reprogramming
Source: Research (Wash D C). 2026 Jan 12;9:1070. doi: 10.34133/research.1070 (PMC12794202; doi:10.34133/research.1070)
Supplement: Supplementary 1 — Materials and Methods Figs. S1 to S6 Tables S1 to S3 [file research.1070.f1.zip › Supplementary Table 2.xlsx]

## Sheet: Sheet1
Checked	Protein FDR Confidence: Combined	Master	Accession	Gene Name	Description	Exp. q-value: Combined	Sum PEP Score	Coverage [%]	# Peptides	# PSMs	# Unique Peptides	# Protein Groups	# AAs	MW [kDa]	calc. pI	Score Sequest HT: Sequest HT	# Peptides (by Search Engine): Sequest HT	# Razor Peptides	Abundance Ratio: (Sample) / (Control)	Abundances (Grouped): F1, Control	Abundances (Grouped): F2, Control	Abundances (Grouped): F3, Control	Abundances (Grouped): F4, Sample	Abundances (Grouped): F5, Sample	Abundances (Grouped): F6, Sample	p value
FALSE	High	Master Protein	Q9Y624	F11R	Junctional adhesion molecule A OS=Homo sapiens OX=9606 GN=F11R PE=1 SV=1	0	81.483	48	12	108	12	1	299	32.6	7.9	270.06	12	0	2.00401	70.5	71.8	64.9	130.2	131.8	130.7	9.00997e-06
FALSE	High	Master Protein	Q14919	DRAP1	Dr1-associated corepressor OS=Homo sapiens OX=9606 GN=DRAP1 PE=1 SV=3	0	41.187	28	5	35	5	1	205	22.3	5.17	84.27	5	0	2.00401	52.7	64.3	59.7	143.1	135.4	144.9	5.07587e-05
FALSE	High	Master Protein	P49321	NASP	Nuclear autoantigenic sperm protein OS=Homo sapiens OX=9606 GN=NASP PE=1 SV=2	0	436.704	66	43	556	43	1	788	85.2	4.3	1713.55	43	0	2.00803	53.5	59.6	58.4	142.1	146.2	140.3	4.71343e-06
FALSE	High	Master Protein	Q9H173	SIL1	Nucleotide exchange factor SIL1 OS=Homo sapiens OX=9606 GN=SIL1 PE=1 SV=1	0	52.703	24	10	36	10	1	461	52.1	5.36	104.17	10	0	2.00803	69.9	81	54	102	153.2	139.8	0.0211901
FALSE	High	Master Protein	Q9BTT6	LRRC1	Leucine-rich repeat-containing protein 1 OS=Homo sapiens OX=9606 GN=LRRC1 PE=1 SV=1	0	100.904	41	16	52	13	1	524	59.2	5.02	133.39	16	0	2.01613	34.3	57.6	83.9	130.1	138	156.1	0.0070251
FALSE	High	Master Protein	Q8NEJ9	NGDN	Neuroguidin OS=Homo sapiens OX=9606 GN=NGDN PE=1 SV=1	0	61.607	41	10	38	10	1	315	35.9	9.57	96.87	10	0	2.01613	70.9	65.9	52.3	91.6	143.3	176	0.0425987
FALSE	High	Master Protein	P63027	VAMP2	Vesicle-associated membrane protein 2 OS=Homo sapiens OX=9606 GN=VAMP2 PE=1 SV=3	0	56.659	34	4	56	1	1	116	12.7	8.13	219.33	4	0	2.01613	59.1	60.1	56.4	153.6	141.6	129.3	0.000306912
FALSE	High	Master Protein	Q9H307	PNN	Pinin OS=Homo sapiens OX=9606 GN=PNN PE=1 SV=5	0	156.11	34	28	199	28	1	717	81.6	7.14	506.31	28	0	2.0202	62.1	66	67.9	136.3	128.8	138.8	3.64941e-05
FALSE	High	Master Protein	Q9UER7	DAXX	Death domain-associated protein 6 OS=Homo sapiens OX=9606 GN=DAXX PE=1 SV=2	0	82.992	26	10	41	10	1	740	81.3	4.87	97.47	10	0	2.0202	84.5	58.1	67.5	138	132.6	119.2	0.00327869
FALSE	High	Master Protein	Q9GZX9	TWSG1	Twisted gastrulation protein homolog 1 OS=Homo sapiens OX=9606 GN=TWSG1 PE=1 SV=1	0	19.291	20	3	10	3	1	223	25	5.34	22.89	3	0	2.0202	91.9	65.7	61	125.1	127.5	128.9	0.00495549
FALSE	High	Master Protein	Q08379	GOLGA2	Golgin subfamily A member 2 OS=Homo sapiens OX=9606 GN=GOLGA2 PE=1 SV=3	0	373.326	55	37	232	37	1	1002	113	5.02	754.65	37	0	2.02429	64.5	63.6	64.7	136.2	135.1	135.9	1.1355e-08
FALSE	High	Master Protein	Q13561	DCTN2	Dynactin subunit 2 OS=Homo sapiens OX=9606 GN=DCTN2 PE=1 SV=4	0	195.894	58	19	230	19	1	401	44.2	5.21	698.3	19	0	2.02429	58.7	55.6	56.2	131.1	151.5	147	0.000159986
FALSE	High	Master Protein	Q92506	HSD17B8	(3R)-3-hydroxyacyl-CoA dehydrogenase OS=Homo sapiens OX=9606 GN=HSD17B8 PE=1 SV=2	0	10.931	11	2	3	2	1	261	27	6.54	8.57	2	0	2.02429	106.6	145.2	160.4	68.8	32.1	86.9	0.0301587
FALSE	High	Master Protein	P62273	RPS29	40S ribosomal protein S29 OS=Homo sapiens OX=9606 GN=RPS29 PE=1 SV=2	0.005	4.015	27	2	14	2	1	56	6.7	10.13	24.58	2	0	2.02429	64.4	63.1	69	138.5	137.4	127.7	5.80451e-05
FALSE	High	Master Protein	Q969L2	MAL2	Protein MAL2 OS=Homo sapiens OX=9606 GN=MAL2 PE=1 SV=1	0.009	3.261	6	1	11	1	1	176	19.1	6.24	13.04	1	0	2.02429	65	64	68.8	144.2	126.4	131.6	0.00024112
FALSE	High	Master Protein	Q6YHK3	CD109	CD109 antigen OS=Homo sapiens OX=9606 GN=CD109 PE=1 SV=2	0	235.269	30	33	167	33	1	1445	161.6	5.85	478.94	33	0	2.0284	70.5	67.2	64.2	139.9	136.9	121.3	0.000414257
FALSE	High	Master Protein	O43278	SPINT1	Kunitz-type protease inhibitor 1 OS=Homo sapiens OX=9606 GN=SPINT1 PE=1 SV=2	0	95.999	38	19	123	19	1	529	58.4	6.29	274.26	19	0	2.0284	61.9	66.4	60.7	135.8	137.3	137.9	2.30349e-06
FALSE	High	Master Protein	O95905	ECD	Protein ecdysoneless homolog OS=Homo sapiens OX=9606 GN=ECD PE=1 SV=1	0	33.304	16	7	13	7	1	644	72.7	4.87	19.96	7	0	2.0284	114.9	188.3	168.1	42.9	35	50.9	0.00696195
FALSE	High	Master Protein	P21912	SDHB	Succinate dehydrogenase [ubiquinone] iron-sulfur subunit, mitochondrial OS=Homo sapiens OX=9606 GN=SDHB PE=1 SV=3	0	29.399	16	5	17	5	1	280	31.6	8.76	31.5	5	0	2.0284	94.5	69.3	60.1	128.5	128.9	118.7	0.00935458
FALSE	High	Master Protein	O15318	POLR3G	DNA-directed RNA polymerase III subunit RPC7 OS=Homo sapiens OX=9606 GN=POLR3G PE=1 SV=2	0	21.12	24	4	10	4	1	223	25.9	4.63	23.49	4	0	2.0284	19.2	17	31.3	188.3	200.3	143.9	0.000941388
FALSE	High	Master Protein	P02774	GC	Vitamin D-binding protein OS=Homo sapiens OX=9606 GN=GC PE=1 SV=2	0	88.131	16	8	113	8	1	474	52.9	5.45	381.87	8	0	2.03252	81.5	83.6	81.3	113.4	123.6	116.6	0.000323607
FALSE	High	Master Protein	Q8NFH5	NUP35	Nucleoporin NUP35 OS=Homo sapiens OX=9606 GN=NUP35 PE=1 SV=1	0	45.54	36	8	33	8	1	326	34.8	9.09	79.22	8	0	2.03252	73.4	83.5	76.6	112	114.4	140.1	0.00945243
FALSE	High	Master Protein	Q9BPZ7	MAPKAP1	Target of rapamycin complex 2 subunit MAPKAP1 OS=Homo sapiens OX=9606 GN=MAPKAP1 PE=1 SV=2	0	10.331	7	3	6	3	1	522	59.1	7.55	5.94	3	0	2.03252	69.1	90.4	92.4		181.6	166.4	0.00398744
FALSE	High	Master Protein	P53701	HCCS	Holocytochrome c-type synthase OS=Homo sapiens OX=9606 GN=HCCS PE=1 SV=1	0	67.19	52	12	55	12	1	268	30.6	6.68	121.68	12	0	2.03666	34.3	43.5	45.5	177.9	144	154.8	0.000369794
FALSE	High	Master Protein	O95302	FKBP9	Peptidyl-prolyl cis-trans isomerase FKBP9 OS=Homo sapiens OX=9606 GN=FKBP9 PE=1 SV=2	0	33.465	18	9	18	9	1	570	63	5.08	36.06	9	0	2.03666	28.9	28.5	39.6	192.7	164.1	146.3	0.000639292
FALSE	High	Master Protein	Q9P206	KIAA1522	Uncharacterized protein KIAA1522 OS=Homo sapiens OX=9606 GN=KIAA1522 PE=1 SV=2	0	202.809	46	27	183	27	1	1035	107	9.73	440.86	27	0	2.04082	70.9	52.1	65.7	135.7	138	137.6	0.000194075
FALSE	High	Master Protein	P23193	TCEA1	Transcription elongation factor A protein 1 OS=Homo sapiens OX=9606 GN=TCEA1 PE=1 SV=2	0	138.98	54	17	163	17	1	301	33.9	8.38	439.07	17	0	2.04082	64.3	59.5	58.3	143.1	140.3	134.4	1.53759e-05
FALSE	High	Master Protein	Q9ULR0	ISY1	Pre-mRNA-splicing factor ISY1 homolog OS=Homo sapiens OX=9606 GN=ISY1 PE=1 SV=3	0	51.728	40	11	34	11	1	285	33	5.17	84.39	11	0	2.04082	46.7	42.6	34.9	133.5	182.9	159.4	0.00133405
FALSE	High	Master Protein	Q9BV36	MLPH	Melanophilin OS=Homo sapiens OX=9606 GN=MLPH PE=1 SV=1	0	29.801	15	7	8	7	1	600	65.9	6.07	14.65	7	0	2.04082	16.7	49.7	48.3	178.2	115	192.2	0.00904624
FALSE	High	Master Protein	Q9Y639	NPTN	Neuroplastin OS=Homo sapiens OX=9606 GN=NPTN PE=1 SV=2	0	89.028	21	9	82	9	1	398	44.4	7.99	191.36	9	0	2.04499	74.2	73	61.7	123.2	134.9	133	0.000352113
FALSE	High	Master Protein	P28715	ERCC5	DNA excision repair protein ERCC-5 OS=Homo sapiens OX=9606 GN=ERCC5 PE=1 SV=3	0	51.534	13	11	19	11	1	1186	133	5.22	37.7	11	0	2.04499	45.4	14.9	26.6	173	182.1	157.8	0.000236019
FALSE	High	Master Protein	P30825	SLC7A1	High affinity cationic amino acid transporter 1 OS=Homo sapiens OX=9606 GN=SLC7A1 PE=1 SV=1	0	16.131	7	4	12	4	1	629	67.6	5.43	32.4	4	0	2.04499	12.1	49.9	58.5	171.3	152.2	156.1	0.00147569
FALSE	High	Master Protein	Q14257	RCN2	Reticulocalbin-2 OS=Homo sapiens OX=9606 GN=RCN2 PE=1 SV=1	0	143.063	49	13	101	13	1	317	36.9	4.4	357.59	13	0	2.04918	70.8	68.6	60.2	135.1	137	128.3	8.82656e-05
FALSE	High	Master Protein	Q9UKJ3	GPATCH8	G patch domain-containing protein 8 OS=Homo sapiens OX=9606 GN=GPATCH8 PE=1 SV=2	0	126.813	16	18	65	18	1	1502	164.1	8.66	161.47	18	0	2.04918	50	53.3	55	126.2	157	158.6	0.000889517
FALSE	High	Master Protein	Q9Y383	LUC7L2	Putative RNA-binding protein Luc7-like 2 OS=Homo sapiens OX=9606 GN=LUC7L2 PE=1 SV=2	0	122.215	38	16	257	10	1	392	46.5	10.01	660.09	16	7	2.04918	55.1	58.8	57.4	150.1	134.9	143.7	4.60153e-05
FALSE	High	Master Protein	P07919	UQCRH	Cytochrome b-c1 complex subunit 6, mitochondrial OS=Homo sapiens OX=9606 GN=UQCRH PE=1 SV=2	0	40.795	30	3	46	3	1	91	10.7	4.44	212.99	3	0	2.04918	65.9	71.5	64.9	107.1	143	147.7	0.00739344
FALSE	High	Master Protein	P37108	SRP14	Signal recognition particle 14 kDa protein OS=Homo sapiens OX=9606 GN=SRP14 PE=1 SV=2	0	37.766	38	7	38	7	1	136	14.6	10.04	86.97	7	0	2.04918	67.4	80.2	80	119.2	121.3	131.9	0.0011219
FALSE	High	Master Protein	Q5UCC4	EMC10	ER membrane protein complex subunit 10 OS=Homo sapiens OX=9606 GN=EMC10 PE=1 SV=1	0.001	6.942	6	1	18	1	1	262	27.3	6.13	59.46	1	0	2.04918	68.5	66.1	61.6	138.7	135.7	129.5	3.35693e-05
FALSE	High	Master Protein	Q12874	SF3A3	Splicing factor 3A subunit 3 OS=Homo sapiens OX=9606 GN=SF3A3 PE=1 SV=1	0	250.07	52	23	269	23	1	501	58.8	5.38	742.1	23	0	2.05339	63.4	58.7	60.8	138.3	142.2	136.5	3.52281e-06
FALSE	High	Master Protein	P12830	CDH1	Cadherin-1 OS=Homo sapiens OX=9606 GN=CDH1 PE=1 SV=3	0	187.188	31	23	242	22	1	882	97.4	4.73	649.85	23	1	2.05339	63.6	61	66.8	141.4	137.6	129.6	4.76178e-05
FALSE	High	Master Protein	Q9UJC3	HOOK1	Protein Hook homolog 1 OS=Homo sapiens OX=9606 GN=HOOK1 PE=1 SV=2	0	164.454	44	27	108	27	1	728	84.6	5.15	299.93	27	0	2.05339	74.1	76.3	75.6	121	121.2	131.8	0.000168915
FALSE	High	Master Protein	Q07021	C1QBP	Complement component 1 Q subcomponent-binding protein, mitochondrial OS=Homo sapiens OX=9606 GN=C1QBP PE=1 SV=1	0	130.114	43	9	259	9	1	282	31.3	4.84	858.95	9	0	2.05339	73.9	69.3	64.2	133.2	129.9	129.5	3.45756e-05
FALSE	High	Master Protein	O14737	PDCD5	Programmed cell death protein 5 OS=Homo sapiens OX=9606 GN=PDCD5 PE=1 SV=3	0	45.453	38	5	94	5	1	125	14.3	6.04	240.99	5	0	2.05339	56	62.2	58.4	157.2	138.4	127.8	0.000723907
FALSE	High	Master Protein	P49848	TAF6	Transcription initiation factor TFIID subunit 6 OS=Homo sapiens OX=9606 GN=TAF6 PE=1 SV=1	0	94.068	36	18	52	18	1	677	72.6	8.6	122.39	18	0	2.06186	38	43	51.6	144.6	161.9	161	8.46015e-05
FALSE	High	Master Protein	Q9Y4F5	CEP170B	Centrosomal protein of 170 kDa protein B OS=Homo sapiens OX=9606 GN=CEP170B PE=1 SV=4	0	89.73	19	20	35	20	1	1589	171.6	6.84	78.61	20	0	2.06186	55.2	66	56.9	180.2	119.8	121.8	0.0155597
FALSE	High	Master Protein	Q96K17	BTF3L4	Transcription factor BTF3 homolog 4 OS=Homo sapiens OX=9606 GN=BTF3L4 PE=1 SV=1	0	119.546	68	9	80	9	1	158	17.3	6.35	304.18	9	0	2.06612	37.1	36.4	46.7	182.3	155.2	142.3	0.000610612
FALSE	High	Master Protein	Q8N806	UBR7	Putative E3 ubiquitin-protein ligase UBR7 OS=Homo sapiens OX=9606 GN=UBR7 PE=1 SV=2	0	75.735	36	12	45	12	1	425	48	4.81	147.46	12	0	2.06612	149.8	150.3	142.6	53.3	51.9	52.1	2.96669e-06
FALSE	High	Master Protein	Q8NC51	SERBP1	Plasminogen activator inhibitor 1 RNA-binding protein OS=Homo sapiens OX=9606 GN=SERBP1 PE=1 SV=2	0	311.234	57	29	640	29	1	408	44.9	8.65	1685.1	29	0	2.07039	60	61.4	61.3	141.3	139.5	136.5	7.49113e-07
FALSE	High	Master Protein	O00469	PLOD2	Procollagen-lysine,2-oxoglutarate 5-dioxygenase 2 OS=Homo sapiens OX=9606 GN=PLOD2 PE=1 SV=2	0	19.306	10	5	8	5	1	737	84.6	6.71	7.36	5	0	2.07039	86.1	62.4	77.1	135.2	105.8	133.5	0.0135083
FALSE	High	Master Protein	P01889	HLA-B	HLA class I histocompatibility antigen, B alpha chain OS=Homo sapiens OX=9606 GN=HLA-B PE=1 SV=3	0	80.396	35	9	77	2	1	362	40.4	5.85	203.61	9	0	2.07469	67.6	66.9	58.8	116	142.4	148.3	0.00232609
FALSE	High	Master Protein	P50150	GNG4	Guanine nucleotide-binding protein G(I)/G(S)/G(O) subunit gamma-4 OS=Homo sapiens OX=9606 GN=GNG4 PE=1 SV=1	0	26.438	64	3	11	3	1	75	8.4	7.08	43.1	3	0	2.07469	64.6	70.2	67.8	131.2	125.9	140.3	0.000134888
FALSE	High	Master Protein	O14653	GOSR2	Golgi SNAP receptor complex member 2 OS=Homo sapiens OX=9606 GN=GOSR2 PE=1 SV=2	0	78.313	60	9	58	9	1	212	24.8	8.06	172.62	9	0	2.079	78.4	74	71.6	130.9	127.2	117.8	0.000319305
FALSE	High	Master Protein	Q9BRX5	GINS3	DNA replication complex GINS protein PSF3 OS=Homo sapiens OX=9606 GN=GINS3 PE=1 SV=1	0	56.374	64	11	39	11	1	216	24.5	5.34	88.61	11	0	2.08333	45.1	67	71.6	124.6	146.6	145.1	0.00201179
FALSE	High	Master Protein	Q12765	SCRN1	Secernin-1 OS=Homo sapiens OX=9606 GN=SCRN1 PE=1 SV=2	0	152.382	49	19	145	19	1	414	46.4	4.75	381.7	19	0	2.08768	62.9	53.6	49	153.8	144.1	136.6	0.000154515
FALSE	High	Master Protein	Q9UJU6	DBNL	Drebrin-like protein OS=Homo sapiens OX=9606 GN=DBNL PE=1 SV=1	0	135.49	52	18	208	18	1	430	48.2	5.05	563.65	18	0	2.08768	64.2	66.9	68.1	133.2	136.1	131.6	2.74509e-06
FALSE	High	Master Protein	Q6VEQ5	WASH2P	WAS protein family homolog 2 OS=Homo sapiens OX=9606 GN=WASH2P PE=2 SV=2	0	64.662	29	10	43	10	1	465	50.3	5.71	120.86	10	0	2.08768	44	48.5	47.3	147.4	156.9	155.8	5.36301e-06
FALSE	High	Master Protein	Q9NX04	C1orf109	Uncharacterized protein C1orf109 OS=Homo sapiens OX=9606 GN=C1orf109 PE=1 SV=1	0	9.897	11	3	7	3	1	203	23.4	5.67	14.1	3	0	2.08768	64.6	64	70.6	145.6	133.6	121.5	0.000762617
FALSE	High	Master Protein	Q15545	TAF7	Transcription initiation factor TFIID subunit 7 OS=Homo sapiens OX=9606 GN=TAF7 PE=1 SV=1	0	81.739	43	12	40	12	1	349	40.2	5.2	106.08	12	0	2.09205	67.4	46.4	73.1	130.7	142	140.3	0.00104208
FALSE	High	Master Protein	Q14CN2	CLCA4	Calcium-activated chloride channel regulator 4 OS=Homo sapiens OX=9606 GN=CLCA4 PE=1 SV=2	0	52.445	14	9	34	9	1	919	101.2	5.47	74.2	9	0	2.09205	52.2	46.7	33.9	162.4	162	142.8	0.000189822
FALSE	High	Master Protein	Q14677	CLINT1	Clathrin interactor 1 OS=Homo sapiens OX=9606 GN=CLINT1 PE=1 SV=1	0	194.341	33	22	213	22	1	625	68.2	6.42	547.89	22	0	2.09644	73	71.5	71.5	105	137.7	141.2	0.00833692
FALSE	High	Master Protein	P08708	RPS17	40S ribosomal protein S17 OS=Homo sapiens OX=9606 GN=RPS17 PE=1 SV=2	0	141.919	60	10	206	10	1	135	15.5	9.85	592.29	10	0	2.09644	54.3	57.8	48.1	148.3	145.2	146.4	6.1883e-06
FALSE	High	Master Protein	Q9UNF0	PACSIN2	Protein kinase C and casein kinase substrate in neurons protein 2 OS=Homo sapiens OX=9606 GN=PACSIN2 PE=1 SV=2	0	125.883	40	16	107	16	1	486	55.7	5.2	324.24	16	0	2.09644	43.3	44.4	42.2	174.8	158.5	136.9	0.000497974
FALSE	High	Master Protein	Q9NX24	NHP2	H/ACA ribonucleoprotein complex subunit 2 OS=Homo sapiens OX=9606 GN=NHP2 PE=1 SV=1	0	75.983	69	6	60	6	1	153	17.2	8.22	211.62	6	0	2.09644	37.7	53.3	58.2	165	154.7	131.1	0.00103617
FALSE	High	Master Protein	Q15853	USF2	Upstream stimulatory factor 2 OS=Homo sapiens OX=9606 GN=USF2 PE=1 SV=1	0	41.353	15	5	17	4	1	346	36.9	5.1	43.1	5	1	2.09644	66.2	59.2	79.2	124.4	140.6	130.4	0.00107611
FALSE	High	Master Protein	Q86SQ4	ADGRG6	Adhesion G-protein coupled receptor G6 OS=Homo sapiens OX=9606 GN=ADGRG6 PE=1 SV=3	0	38.66	7	7	20	7	1	1221	136.6	7.87	44.39	7	0	2.09644	27.9	28.9	31.8	204.6	173.4	133.4	0.00240538
FALSE	High	Master Protein	A9UHW6	MIF4GD	MIF4G domain-containing protein OS=Homo sapiens OX=9606 GN=MIF4GD PE=1 SV=1	0	38.355	29	4	11	4	1	222	25.4	5.33	35.79	4	0	2.09644	14.1	40.1	55.4	204.3	131.9	154.2	0.00666784
FALSE	High	Master Protein	P30049	ATP5F1D	ATP synthase subunit delta, mitochondrial OS=Homo sapiens OX=9606 GN=ATP5F1D PE=1 SV=2	0	16.151	38	3	37	3	1	168	17.5	5.49	108.86	3	0	2.10084	68.3	63.2	66.7	119.7	141.5	140.6	0.000736535
FALSE	High	Master Protein	Q9UHY8	FEZ2	Fasciculation and elongation protein zeta-2 OS=Homo sapiens OX=9606 GN=FEZ2 PE=1 SV=2	0	13.184	11	3	8	3	1	353	39.6	4.6	18.57	3	0	2.10084	45.1	47.3	42.2	170	151.6	143.8	0.000153275
FALSE	High	Master Protein	Q8WYA0	IFT81	Intraflagellar transport protein 81 homolog OS=Homo sapiens OX=9606 GN=IFT81 PE=1 SV=1	0	50.756	23	13	21	13	1	676	79.7	8.82	39.91	13	0	2.10526	48	39.1	50.1	132.4	166.3	164.1	0.000693238
FALSE	High	Master Protein	Q96NB3	ZNF830	Zinc finger protein 830 OS=Homo sapiens OX=9606 GN=ZNF830 PE=1 SV=2	0	49.4	36	9	37	9	1	372	42	5.31	79.72	9	0	2.10526	52.8	59.5	48.7	165.3	153.8	119.9	0.00269153
FALSE	High	Master Protein	O94880	PHF14	PHD finger protein 14 OS=Homo sapiens OX=9606 GN=PHF14 PE=1 SV=2	0	101.738	29	19	68	19	1	888	100	5.33	162.12	19	0	2.1097	47.5	52.7	51.7	135.7	152.9	159.4	0.000168334
FALSE	High	Master Protein	O95249	GOSR1	Golgi SNAP receptor complex member 1 OS=Homo sapiens OX=9606 GN=GOSR1 PE=1 SV=1	0	53.021	37	8	40	8	1	250	28.6	9.42	91.61	8	0	2.11416	57.2	50.7	56.5	146.1	150.5	139	2.12232e-05
FALSE	High	Master Protein	Q9NV92	NDFIP2	NEDD4 family-interacting protein 2 OS=Homo sapiens OX=9606 GN=NDFIP2 PE=1 SV=2	0	19.609	13	3	10	3	1	336	36.4	5.08	21.13	3	0	2.11416	67.4	49.4	30.9	142.8	144.7	164.8	0.00131584
FALSE	High	Master Protein	Q9BSR8	YIPF4	Protein YIPF4 OS=Homo sapiens OX=9606 GN=YIPF4 PE=1 SV=1	0.002	5.691	7	2	4	2	1	244	27.1	4.65	9.23	2	0	2.11416	117.2	116.6	106.6	81.6	92.4	85.7	0.00447504
FALSE	High	Master Protein	Q8WV24	PHLDA1	Pleckstrin homology-like domain family A member 1 OS=Homo sapiens OX=9606 GN=PHLDA1 PE=1 SV=4	0.004	4.187	2	1	11	1	1	401	45	9.89	26.29	1	0	2.11416	64.5	68.8	64.4	145.7	137.2	119.3	0.000998806
FALSE	High	Master Protein	Q13813	SPTAN1	Spectrin alpha chain, non-erythrocytic 1 OS=Homo sapiens OX=9606 GN=SPTAN1 PE=1 SV=3	0	1619.53	68	164	1439	164	1	2472	284.4	5.35	4475.04	164	0	2.11864	61.3	60.7	60.3	140.8	137.6	139.3	1.39379e-07
FALSE	High	Master Protein	Q9UPT8	ZC3H4	Zinc finger CCCH domain-containing protein 4 OS=Homo sapiens OX=9606 GN=ZC3H4 PE=1 SV=3	0	185.769	31	23	122	23	1	1303	140.2	6.27	291.7	23	0	2.11864	59.4	73.6	79.2	131.7	133.1	123	0.000938418
FALSE	High	Master Protein	P0DMU9	CT45A10	Cancer/testis antigen family 45 member A10 OS=Homo sapiens OX=9606 GN=CT45A10 PE=1 SV=1	0	46.781	48	5	22	5	1	189	21.1	9.55	48.94	5	0	2.11864	62.4	50.3	52.3	163.1	132	140	0.000858205
FALSE	High	Master Protein	P62166	NCS1	Neuronal calcium sensor 1 OS=Homo sapiens OX=9606 GN=NCS1 PE=1 SV=2	0	35.149	45	7	21	7	1	190	21.9	4.83	45.14	7	0	2.11864	51.3	50	32	151.5	159.1	156.1	7.3285e-05
FALSE	High	Master Protein	Q9Y2W1	THRAP3	Thyroid hormone receptor-associated protein 3 OS=Homo sapiens OX=9606 GN=THRAP3 PE=1 SV=2	0	298.587	31	32	435	31	1	955	108.6	10.15	1222.7	32	1	2.12314	54.7	57.1	59.1	137.3	145.6	146.3	1.07606e-05
FALSE	High	Master Protein	P46060	RANGAP1	Ran GTPase-activating protein 1 OS=Homo sapiens OX=9606 GN=RANGAP1 PE=1 SV=1	0	286.383	67	37	381	37	1	587	63.5	4.68	1070.2	37	0	2.12314	64.8	59.1	59.7	143.1	144.1	129.2	0.000111972
FALSE	High	Master Protein	P05386	RPLP1	60S acidic ribosomal protein P1 OS=Homo sapiens OX=9606 GN=RPLP1 PE=1 SV=1	0	95.118	68	4	73	3	1	114	11.5	4.32	373.36	4	0	2.12314	59.9	59.3	52.8	144.4	155.1	128.4	0.000456406
FALSE	High	Master Protein	P29590	PML	Protein PML OS=Homo sapiens OX=9606 GN=PML PE=1 SV=3	0	113.749	30	21	48	21	1	882	97.5	6.21	124.22	21	0	2.12766	60.6	55.9	62.6	136.9	138.9	145.2	1.46075e-05
FALSE	High	Master Protein	Q8IWX8	CHERP	Calcium homeostasis endoplasmic reticulum protein OS=Homo sapiens OX=9606 GN=CHERP PE=1 SV=3	0	199.715	35	24	201	24	1	916	103.6	9.04	534.54	24	0	2.1322	64.4	69.5	71.5	133.1	135.9	125.6	7.18293e-05
FALSE	High	Master Protein	P37837	TALDO1	Transaldolase OS=Homo sapiens OX=9606 GN=TALDO1 PE=1 SV=2	0	117.167	43	17	277	17	1	337	37.5	6.81	637.8	17	0	2.1322	80	87.5	85.3	120.6	111.7	114.8	0.000786228
FALSE	High	Master Protein	P56182	RRP1	Ribosomal RNA processing protein 1 homolog A OS=Homo sapiens OX=9606 GN=RRP1 PE=1 SV=1	0	87.614	32	15	136	15	1	461	52.8	9.33	346.58	15	0	2.1322	71.1	62.8	63.8	132.9	134.7	134.7	1.42433e-05
FALSE	High	Master Protein	Q9NX62	BPNT2	Golgi-resident adenosine 3',5'-bisphosphate 3'-phosphatase OS=Homo sapiens OX=9606 GN=BPNT2 PE=1 SV=1	0	51.836	32	10	40	10	1	359	38.7	6.86	97.75	10	0	2.1322	56.3	65.8	80.2	128	132.4	137.3	0.000942537
FALSE	High	Master Protein	O75438	NDUFB1	NADH dehydrogenase [ubiquinone] 1 beta subcomplex subunit 1 OS=Homo sapiens OX=9606 GN=NDUFB1 PE=1 SV=1	0	11.957	36	3	9	3	1	58	7	8.92	17.26	3	0	2.1322	53.7	64.6	64.4	123.3	146.6	147.4	0.000842327
FALSE	High	Master Protein	P05067	APP	Amyloid-beta precursor protein OS=Homo sapiens OX=9606 GN=APP PE=1 SV=3	0	147.361	40	21	116	20	1	770	86.9	4.82	310.77	21	0	2.13675	24.9	55.5	60.3	144.9	155.7	158.7	0.000858328
FALSE	High	Master Protein	Q5T8P6	RBM26	RNA-binding protein 26 OS=Homo sapiens OX=9606 GN=RBM26 PE=1 SV=3	0	127.182	27	29	150	27	1	1007	113.5	9.16	317.96	29	2	2.13675	53.6	65.2	63.6	139	140.5	138.2	2.90143e-05
FALSE	High	Master Protein	O14561	NDUFAB1	Acyl carrier protein, mitochondrial OS=Homo sapiens OX=9606 GN=NDUFAB1 PE=1 SV=3	0	79.745	24	5	137	5	1	156	17.4	4.93	367.77	5	0	2.13675	51.9	53.9	51.8	153.4	144.3	144.7	6.32127e-06
FALSE	High	Master Protein	P08047	SP1	Transcription factor Sp1 OS=Homo sapiens OX=9606 GN=SP1 PE=1 SV=3	0	33.562	10	6	19	6	1	785	80.6	7.34	40.28	6	0	2.13675	52.8	41.1	30.9	141.8	156.9	176.5	0.000598513
FALSE	High	Master Protein	Q96HR3	MED30	Mediator of RNA polymerase II transcription subunit 30 OS=Homo sapiens OX=9606 GN=MED30 PE=1 SV=1	0	20.022	38	5	20	5	1	178	20.3	8.27	42.47	5	0	2.13675	26.8	20.5	21.2	166.1	182.3	183.1	1.25721e-05
FALSE	High	Master Protein	Q9NWS8	RMND1	Required for meiotic nuclear division protein 1 homolog OS=Homo sapiens OX=9606 GN=RMND1 PE=1 SV=2	0.007	3.537	2	1	5	1	1	449	51.6	8.69	7.96	1	0	2.13675	66.8	43.3	69.1	143.1	132	145.8	0.000961656
FALSE	High	Master Protein	Q99590	SCAF11	Protein SCAF11 OS=Homo sapiens OX=9606 GN=SCAF11 PE=1 SV=2	0	149.72	19	21	72	21	1	1463	164.6	8.41	201.29	21	0	2.14133	60.4	49.1	53.5	152.4	138.9	145.6	5.71888e-05
FALSE	High	Master Protein	Q8N3F8	MICALL1	MICAL-like protein 1 OS=Homo sapiens OX=9606 GN=MICALL1 PE=1 SV=2	0	116.272	38	21	72	20	1	863	93.4	7.25	138.19	21	1	2.14133	91.6	88.3	91.2	117.2	103.3	108.4	0.0100502
FALSE	High	Master Protein	P29084	GTF2E2	Transcription initiation factor IIE subunit beta OS=Homo sapiens OX=9606 GN=GTF2E2 PE=1 SV=1	0	87.506	46	12	54	12	1	291	33	9.66	150.89	12	0	2.14133	48.8	55.2	47.1	140.6	160.7	147.7	9.95436e-05
FALSE	High	Master Protein	P20290	BTF3	Transcription factor BTF3 OS=Homo sapiens OX=9606 GN=BTF3 PE=1 SV=1	0	192.38	63	11	227	11	1	206	22.2	9.38	805	11	0	2.14592	50.4	50.8	51.2	161.6	144	142	9.39527e-05
FALSE	High	Master Protein	Q9Y3D0	CIAO2B	Cytosolic iron-sulfur assembly component 2B OS=Homo sapiens OX=9606 GN=CIAO2B PE=1 SV=1	0	153.917	88	7	115	7	1	163	17.7	5.19	373.66	7	0	2.14592	57.9	60.5	58.3	144.4	142.8	136.1	6.60958e-06
FALSE	High	Master Protein	P04818	TYMS	Thymidylate synthase OS=Homo sapiens OX=9606 GN=TYMS PE=1 SV=3	0	61.686	35	8	27	8	1	313	35.7	7.01	80.01	8	0	2.14592	57.5	49.6	66.2	142.3	164.8	119.5	0.00373862
FALSE	High	Master Protein	O75882	ATRN	Attractin OS=Homo sapiens OX=9606 GN=ATRN PE=1 SV=2	0	37.45	8	8	20	8	1	1429	158.4	7.31	49.93	8	0	2.14592	26.8	50.2	44.9	155.7	169.4	153.1	0.000166988
FALSE	High	Master Protein	Q9NYF8	BCLAF1	Bcl-2-associated transcription factor 1 OS=Homo sapiens OX=9606 GN=BCLAF1 PE=1 SV=2	0	222.052	36	31	242	30	1	920	106.1	9.98	490.71	31	0	2.15054	43.2	46.3	43.2	145	164.5	157.7	4.33582e-05
FALSE	High	Master Protein	O75376	NCOR1	Nuclear receptor corepressor 1 OS=Homo sapiens OX=9606 GN=NCOR1 PE=1 SV=2	0	161.869	18	33	82	30	1	2440	270	7.11	197.43	33	2	2.15054	48	43.2	43.5	139.3	156.7	169.3	0.000237568
FALSE	High	Master Protein	Q9P2B2	PTGFRN	Prostaglandin F2 receptor negative regulator OS=Homo sapiens OX=9606 GN=PTGFRN PE=1 SV=2	0	113.656	25	19	68	19	1	879	98.5	6.61	159.44	19	0	2.15054	63	67.2	75.9	124.2	140	129.6	0.000475909
FALSE	High	Master Protein	Q13247	SRSF6	Serine/arginine-rich splicing factor 6 OS=Homo sapiens OX=9606 GN=SRSF6 PE=1 SV=2	0	75.916	35	16	117	10	1	344	39.6	11.43	256.73	16	6	2.15054	114	111.6	107.2	90.3	89.2	87.7	0.000506625
FALSE	High	Master Protein	Q8N4Q1	CHCHD4	Mitochondrial intermembrane space import and assembly protein 40 OS=Homo sapiens OX=9606 GN=CHCHD4 PE=1 SV=1	0	56.075	46	5	34	5	1	142	16	4.31	92.95	5	0	2.15054	56.4	55.8	61.7	150.8	128.8	146.5	0.000273767
FALSE	High	Master Protein	O00217	NDUFS8	NADH dehydrogenase [ubiquinone] iron-sulfur protein 8, mitochondrial OS=Homo sapiens OX=9606 GN=NDUFS8 PE=1 SV=1	0	45.502	43	7	42	7	1	210	23.7	6.34	123.07	7	0	2.15054	63.3	66.1	62	128.7	139.8	140.2	5.24363e-05
FALSE	High	Master Protein	Q96IF1	AJUBA	LIM domain-containing protein ajuba OS=Homo sapiens OX=9606 GN=AJUBA PE=1 SV=1	0	37.264	28	8	17	8	1	538	56.9	7.14	31.71	8	0	2.15054	30.9	32.4	27.9	147	185.4	176.4	0.000283012
FALSE	High	Master Protein	P18615	NELFE	Negative elongation factor E OS=Homo sapiens OX=9606 GN=NELFE PE=1 SV=3	0	114.182	50	16	84	16	1	380	43.2	9.33	208.28	16	0	2.15517	52.7	39.2	47.3	161.5	151.4	148	4.51214e-05
FALSE	High	Master Protein	Q12872	SFSWAP	Splicing factor, suppressor of white-apricot homolog OS=Homo sapiens OX=9606 GN=SFSWAP PE=1 SV=3	0	106.009	22	15	55	15	1	951	104.8	8.05	135.4	15	0	2.15517	76.8	78.6	78.9	121.5	123.5	120.7	2.04917e-06
FALSE	High	Master Protein	P51636	CAV2	Caveolin-2 OS=Homo sapiens OX=9606 GN=CAV2 PE=1 SV=2	0	59.664	60	6	41	6	1	162	18.3	5.27	134.79	6	0	2.15517	63.1	61.9	63.6	156.2	125.8	129.5	0.00149506
FALSE	High	Master Protein	Q9UKI2	CDC42EP3	Cdc42 effector protein 3 OS=Homo sapiens OX=9606 GN=CDC42EP3 PE=1 SV=1	0	38.063	44	6	19	6	1	254	27.7	5.78	54.87	6	0	2.15517	46	46.6	45.8	109.1	173.4	179.1	0.00864893
FALSE	High	Master Protein	Q96ST2	IWS1	Protein IWS1 homolog OS=Homo sapiens OX=9606 GN=IWS1 PE=1 SV=2	0	32.109	13	10	34	10	1	819	91.9	4.69	66.68	10	0	2.15517	35.4	39.5	40.4	163.4	156.4	164.9	2.21405e-06
FALSE	High	Master Protein	Q15075	EEA1	Early endosome antigen 1 OS=Homo sapiens OX=9606 GN=EEA1 PE=1 SV=2	0	598.495	56	80	477	80	1	1411	162.4	5.68	1402.44	80	0	2.15983	76	73.6	73.7	126.1	123.5	127	2.57856e-06
FALSE	High	Master Protein	P23527	H2BC17	Histone H2B type 1-O OS=Homo sapiens OX=9606 GN=H2BC17 PE=1 SV=3	0	72.155	57	8	315	2	1	126	13.9	10.32	792.82	8	8	2.15983	37.7	36.2	36.6	174.3	169.4	145.9	0.00013522
FALSE	High	Master Protein	Q86W92	PPFIBP1	Liprin-beta-1 OS=Homo sapiens OX=9606 GN=PPFIBP1 PE=1 SV=2	0	486.723	65	59	320	56	1	1011	114	5.55	914.06	59	3	2.1645	48.8	52	52.4	150.4	147.7	148.7	2.40509e-07
FALSE	High	Master Protein	Q6WCQ1	MPRIP	Myosin phosphatase Rho-interacting protein OS=Homo sapiens OX=9606 GN=MPRIP PE=1 SV=3	0	320.999	57	48	294	47	1	1025	116.5	6.21	817.71	48	1	2.1645	60	62.9	59.7	134.9	145.7	136.8	2.319e-05
FALSE	High	Master Protein	Q8WVL7	ANKRD49	Ankyrin repeat domain-containing protein 49 OS=Homo sapiens OX=9606 GN=ANKRD49 PE=1 SV=1	0.001	7.832	8	2	4	2	1	239	27.3	5.15	10.07	2	0	2.1645	54.2	55	27.5	159.5	158.7	145.1	0.000431981
FALSE	High	Master Protein	Q9BRT9	GINS4	DNA replication complex GINS protein SLD5 OS=Homo sapiens OX=9606 GN=GINS4 PE=1 SV=1	0	60.316	52	12	69	12	1	223	26	4.98	146.67	12	0	2.1692	49.3	48.8	44.9	165.5	151.3	140.3	0.000146844
FALSE	High	Master Protein	Q9Y3B9	RRP15	RRP15-like protein OS=Homo sapiens OX=9606 GN=RRP15 PE=1 SV=2	0	53.156	33	11	69	11	1	282	31.5	5.52	132.43	11	0	2.1692	54.8	57.3	57.1	147.1	141.2	142.5	1.53035e-06
FALSE	High	Master Protein	Q96JP5	ZFP91	E3 ubiquitin-protein ligase ZFP91 OS=Homo sapiens OX=9606 GN=ZFP91 PE=1 SV=1	0	47.186	22	10	45	10	1	570	63.4	7.36	102.68	10	0	2.1692	52.8	45.2	51.5	143.2	146.7	160.5	6.46806e-05
FALSE	High	Master Protein	Q8NEY8	PPHLN1	Periphilin-1 OS=Homo sapiens OX=9606 GN=PPHLN1 PE=1 SV=2	0	36.004	21	8	32	8	1	458	52.7	9.11	67.71	8	0	2.1692	73.8	72.9	78.5	114.4	124	136.5	0.001668
FALSE	High	Master Protein	P11047	LAMC1	Laminin subunit gamma-1 OS=Homo sapiens OX=9606 GN=LAMC1 PE=1 SV=3	0	305.736	37	46	224	46	1	1609	177.5	5.12	612.75	46	0	2.17391	52.2	57.2	56.2	141.5	145.9	147	2.4649e-06
FALSE	High	Master Protein	O15355	PPM1G	Protein phosphatase 1G OS=Homo sapiens OX=9606 GN=PPM1G PE=1 SV=1	0	205.251	44	19	188	19	1	546	59.2	4.36	474.13	19	0	2.17391	48.2	47.6	46.8	146.7	158.8	151.8	7.64187e-06
FALSE	High	Master Protein	O95359	TACC2	Transforming acidic coiled-coil-containing protein 2 OS=Homo sapiens OX=9606 GN=TACC2 PE=1 SV=3	0	131.298	11	21	68	18	1	2948	309.2	4.79	193.07	21	3	2.17391	93.9	72.3	80.4	112.3	120.4	120.7	0.00661319
FALSE	High	Master Protein	Q8IVM0	CCDC50	Coiled-coil domain-containing protein 50 OS=Homo sapiens OX=9606 GN=CCDC50 PE=1 SV=1	0	115.388	57	13	84	13	1	306	35.8	6.65	278.76	13	0	2.17391	56.5	51.2	57.1	135.4	150.6	149.1	6.44606e-05
FALSE	High	Master Protein	Q99633	PRPF18	Pre-mRNA-splicing factor 18 OS=Homo sapiens OX=9606 GN=PRPF18 PE=1 SV=1	0	50.339	19	6	27	6	1	342	39.8	8.15	71.99	6	0	2.17391	81.1	72.9	51.6	119.3	147	128.2	0.0063053
FALSE	High	Master Protein	Q96CV9	OPTN	Optineurin OS=Homo sapiens OX=9606 GN=OPTN PE=1 SV=3	0	48.628	23	11	23	11	1	577	65.9	5.17	62.94	11	0	2.17391	18.8	55	69.3	129.4	166	161.4	0.00524506
FALSE	High	Master Protein	Q9BY43	CHMP4A	Charged multivesicular body protein 4a OS=Homo sapiens OX=9606 GN=CHMP4A PE=1 SV=3	0	39.238	39	6	41	6	1	222	25.1	4.7	112.51	6	0	2.17391	74.7	59.5	65.4	144.6	121.3	134.5	0.00115232
FALSE	High	Master Protein	Q96JQ2	CLMN	Calmin OS=Homo sapiens OX=9606 GN=CLMN PE=1 SV=1	0	64.164	16	12	21	12	1	1002	111.6	4.94	47.18	12	0	2.17865	45.9	63.4	54.9	119.7	118.3	197.9	0.0277501
FALSE	High	Master Protein	Q08AG7	MZT1	Mitotic-spindle organizing protein 1 OS=Homo sapiens OX=9606 GN=MZT1 PE=1 SV=2	0	18.546	52	3	19	3	1	82	8.5	4.78	58.63	3	0	2.17865	55.1	70.4	67.4	153.5	98.9	154.7	0.0197744
FALSE	High	Master Protein	Q96DA6	DNAJC19	Mitochondrial import inner membrane translocase subunit TIM14 OS=Homo sapiens OX=9606 GN=DNAJC19 PE=1 SV=3	0	12.942	27	3	22	3	1	116	12.5	10.1	40.57	3	0	2.17865	75.9	65.6	76.5	133.7	120.9	127.4	0.000434404
FALSE	High	Master Protein	Q8IVF2	AHNAK2	Protein AHNAK2 OS=Homo sapiens OX=9606 GN=AHNAK2 PE=1 SV=2	0	763.814	46	122	426	122	1	5795	616.2	5.36	1103.8	122	0	2.18341	56.7	56.9	59.1	143.7	143.6	140	4.95727e-07
FALSE	High	Master Protein	Q8TE77	SSH3	Protein phosphatase Slingshot homolog 3 OS=Homo sapiens OX=9606 GN=SSH3 PE=1 SV=2	0	71.114	32	15	49	15	1	659	73	5.3	80.66	15	0	2.18341	56.2	54.1	59.3	148	138.4	143.9	1.04615e-05
FALSE	High	Master Protein	P62244	RPS15A	40S ribosomal protein S15a OS=Homo sapiens OX=9606 GN=RPS15A PE=1 SV=2	0	70.387	72	9	82	9	1	130	14.8	10.13	221.36	9	0	2.18341	85.8	89.7	85.1	125.5	107.1	106.8	0.0143975
FALSE	High	Master Protein	Q99547	MPHOSPH6	M-phase phosphoprotein 6 OS=Homo sapiens OX=9606 GN=MPHOSPH6 PE=1 SV=2	0	28.003	27	4	16	4	1	160	19	5.2	51.99	4	0	2.18341	44.5	21.5	41.6	177.7	154.3	160.3	0.000219665
FALSE	High	Master Protein	Q13433	SLC39A6	Zinc transporter ZIP6 OS=Homo sapiens OX=9606 GN=SLC39A6 PE=1 SV=3	0	21.762	6	4	13	4	1	755	85	6.95	24.11	4	0	2.18341	37.9	20.4	27.5	192.9	165.4	156	0.000302606
FALSE	High	Master Protein	Q6UUV9	CRTC1	CREB-regulated transcription coactivator 1 OS=Homo sapiens OX=9606 GN=CRTC1 PE=1 SV=2	0.002	5.127	2	1	3	1	1	634	67.3	6.05	8.37	1	0	2.18341		59.9	78.7	160.1	138.1	163.2	0.00642582
FALSE	High	Master Protein	Q969G3	SMARCE1	SWI/SNF-related matrix-associated actin-dependent regulator of chromatin subfamily E member 1 OS=Homo sapiens OX=9606 GN=SMARCE1 PE=1 SV=2	0	106.898	44	17	76	17	1	411	46.6	4.88	212.04	17	0	2.18818	44	69.8	69.2	115.8	142.4	158.7	0.00671307
FALSE	High	Master Protein	P07237	P4HB	Protein disulfide-isomerase OS=Homo sapiens OX=9606 GN=P4HB PE=1 SV=3	0	304.39	58	34	854	34	1	508	57.1	4.87	2418.63	34	0	2.19298	62.2	64.7	64.5	138.8	133.2	136.5	2.35021e-06
FALSE	High	Master Protein	P62854	RPS26	40S ribosomal protein S26 OS=Homo sapiens OX=9606 GN=RPS26 PE=1 SV=3	0	28.042	31	3	68	3	1	115	13	11	182.13	3	0	2.19298	91.3	81.6	86.9	113.3	111.8	115.1	0.000826757
FALSE	High	Master Protein	Q7Z309	PABIR2	PABIR family member 2 OS=Homo sapiens OX=9606 GN=PABIR2 PE=1 SV=2	0	9.953	12	2	3	2	1	247	26.9	6.37	8.68	2	0	2.19298	19.5	56.3	40	182.6	137.4	164.3	0.00190388
FALSE	High	Master Protein	P67936	TPM4	Tropomyosin alpha-4 chain OS=Homo sapiens OX=9606 GN=TPM4 PE=1 SV=3	0	227.059	67	27	413	17	1	248	28.5	4.69	1155.71	27	0	2.1978	62.6	64.1	69.1	125.5	135.8	142.9	0.000213597
FALSE	High	Master Protein	Q9BUL8	PDCD10	Programmed cell death protein 10 OS=Homo sapiens OX=9606 GN=PDCD10 PE=1 SV=1	0	81.134	49	10	73	10	1	212	24.7	8.19	217.04	10	0	2.1978	72.2	73.3	70	136.5	120	127.9	0.000317835
FALSE	High	Master Protein	Q14186	TFDP1	Transcription factor Dp-1 OS=Homo sapiens OX=9606 GN=TFDP1 PE=1 SV=1	0	26.611	22	4	11	4	1	410	45	6.05	34.76	4	0	2.1978	57.9	41	60.4	134.2	154.9	151.6	0.00044885
FALSE	High	Master Protein	P38159	RBMX	RNA-binding motif protein, X chromosome OS=Homo sapiens OX=9606 GN=RBMX PE=1 SV=3	0	108.3	43	18	177	5	1	391	42.3	10.05	376.78	18	13	2.20264	105.6	127.1	141.8	77.1	72.5	75.8	0.00938727
FALSE	High	Master Protein	P63173	RPL38	60S ribosomal protein L38 OS=Homo sapiens OX=9606 GN=RPL38 PE=1 SV=2	0	49.368	53	7	81	7	1	70	8.2	10.1	189.37	7	0	2.20751	60.6	63.3	63.1	146.8	129.2	137	0.000128543
FALSE	High	Master Protein	P0CAP2	POLR2M	DNA-directed RNA polymerase II subunit GRINL1A OS=Homo sapiens OX=9606 GN=POLR2M PE=1 SV=1	0	42.693	26	5	25	5	1	368	41.7	6.39	52.12	5	0	2.20751	61.3	39.6	24.2	157.7	169.8	147.4	0.000748509
FALSE	High	Master Protein	O95169	NDUFB8	NADH dehydrogenase [ubiquinone] 1 beta subcomplex subunit 8, mitochondrial OS=Homo sapiens OX=9606 GN=NDUFB8 PE=1 SV=1	0	29.046	30	5	28	5	1	186	21.8	6.8	64.24	5	0	2.20751	51.7	37.6	42.9	174.7	143.2	149.9	0.000427596
FALSE	High	Master Protein	Q9NP77	SSU72	RNA polymerase II subunit A C-terminal domain phosphatase SSU72 OS=Homo sapiens OX=9606 GN=SSU72 PE=1 SV=1	0	23.256	36	6	21	6	1	194	22.6	5.33	48.82	6	0	2.20751	79.5	57.8	66.7	124.7	144.5	126.9	0.00196401
FALSE	High	Master Protein	Q9C0C2	TNKS1BP1	182 kDa tankyrase-1-binding protein OS=Homo sapiens OX=9606 GN=TNKS1BP1 PE=1 SV=4	0	704.921	72	83	647	83	1	1729	181.7	4.86	1887.22	83	0	2.21239	60.1	60.6	60.6	139.7	139.6	139.4	1.93425e-10
FALSE	High	Master Protein	P29692	EEF1D	Elongation factor 1-delta OS=Homo sapiens OX=9606 GN=EEF1D PE=1 SV=5	0	222.194	79	20	409	19	1	281	31.1	5.01	1137.86	20	1	2.21239	79.1	76	76.1	114.2	124.1	130.5	0.000696921
FALSE	High	Master Protein	Q04760	GLO1	Lactoylglutathione lyase OS=Homo sapiens OX=9606 GN=GLO1 PE=1 SV=4	0	74.402	60	11	145	11	1	184	20.8	5.31	328.01	11	0	2.21239	75.7	75.4	73.5	126.1	128.9	120.4	4.18067e-05
FALSE	High	Master Protein	O95497	VNN1	Pantetheinase OS=Homo sapiens OX=9606 GN=VNN1 PE=1 SV=2	0.003	4.553	3	2	10	2	1	513	57	5.55	20.93	2	0	2.21239	49.8	51.7	41	156.7	146.5	154.3	2.01797e-05
FALSE	High	Master Protein	Q76FK4	NOL8	Nucleolar protein 8 OS=Homo sapiens OX=9606 GN=NOL8 PE=1 SV=1	0	176.835	30	29	94	29	1	1167	131.5	7.09	219.9	29	0	2.21729	55.6	46.1	44.8	150.2	154.8	148.4	1.25665e-05
FALSE	High	Master Protein	Q6DKK2	TTC19	Tetratricopeptide repeat protein 19, mitochondrial OS=Homo sapiens OX=9606 GN=TTC19 PE=1 SV=4	0	62.592	37	13	39	13	1	380	42.4	5.77	103.14	13	0	2.21729	55.3	44.3	48.4	157.8	161.2	133	0.000428551
FALSE	High	Master Protein	O43164	PJA2	E3 ubiquitin-protein ligase Praja-2 OS=Homo sapiens OX=9606 GN=PJA2 PE=1 SV=4	0	13.693	7	3	6	3	1	708	78.2	4.39	11.58	3	0	2.21729	43	41.5	84.2	130.9	145.6	154.7	0.00497937
FALSE	High	Master Protein	O00515	LAD1	Ladinin-1 OS=Homo sapiens OX=9606 GN=LAD1 PE=1 SV=2	0	231.397	53	27	367	27	1	517	57.1	9.67	886.48	27	0	2.22222	66.5	63.2	57.1	144.7	135.1	133.4	7.19749e-05
FALSE	High	Master Protein	Q8NCF5	NFATC2IP	NFATC2-interacting protein OS=Homo sapiens OX=9606 GN=NFATC2IP PE=1 SV=1	0	79.657	42	10	40	10	1	419	45.8	6.6	98.48	10	0	2.22222	55.7	60.3	49.5	137	151.8	145.6	7.22457e-05
FALSE	High	Master Protein	Q9H446	RWDD1	RWD domain-containing protein 1 OS=Homo sapiens OX=9606 GN=RWDD1 PE=1 SV=1	0	38.14	16	5	40	5	1	243	27.9	4.2	109.61	5	0	2.22222	77.2	62.3	64	126.8	126.5	143.3	0.000902932
FALSE	High	Master Protein	P42685	FRK	Tyrosine-protein kinase FRK OS=Homo sapiens OX=9606 GN=FRK PE=1 SV=1	0	16.231	9	4	8	3	1	505	58.2	6.67	19.59	4	0	2.22222	62.7	67.1	62.5	139.3	138.7	129.6	3.26091e-05
FALSE	High	Master Protein	O75475	PSIP1	PC4 and SFRS1-interacting protein OS=Homo sapiens OX=9606 GN=PSIP1 PE=1 SV=1	0	133.733	39	19	151	18	1	530	60.1	9.13	342.84	19	0	2.23214	64.9	67.3	63.2	116.1	145.5	142.9	0.00181661
FALSE	High	Master Protein	Q14108	SCARB2	Lysosome membrane protein 2 OS=Homo sapiens OX=9606 GN=SCARB2 PE=1 SV=2	0	63.359	23	8	48	8	1	478	54.3	5.14	151.76	8	0	2.23214	61.9	54.2	57.8	146.8	135.7	143.7	2.98069e-05
FALSE	High	Master Protein	P43358	MAGEA4	Melanoma-associated antigen 4 OS=Homo sapiens OX=9606 GN=MAGEA4 PE=1 SV=2	0	112.253	39	13	265	10	1	317	34.9	4.69	725.29	13	3	2.24215	65.1	62.1	61	135.9	135.3	140.5	3.41671e-06
FALSE	High	Master Protein	P23434	GCSH	Glycine cleavage system H protein, mitochondrial OS=Homo sapiens OX=9606 GN=GCSH PE=1 SV=2	0	66.8	42	5	58	5	1	173	18.9	4.88	189.17	5	0	2.24215	41	39.2	34.9	163.1	159.1	162.8	6.29302e-07
FALSE	High	Master Protein	Q01081	U2AF1	Splicing factor U2AF 35 kDa subunit OS=Homo sapiens OX=9606 GN=U2AF1 PE=1 SV=3	0	63.527	40	8	87	8	1	240	27.9	8.81	231.19	8	0	2.24215	59.4	45.2	51.6	163.8	137	143	0.000459041
FALSE	High	Master Protein	Q15424	SAFB	Scaffold attachment factor B1 OS=Homo sapiens OX=9606 GN=SAFB PE=1 SV=4	0	243.841	30	29	245	15	1	915	102.6	5.47	694.49	29	0	2.24719	65.2	59.3	60	144	133.6	137.9	2.65777e-05
FALSE	High	Master Protein	B3EWG6	FAM25G	Protein FAM25G OS=Homo sapiens OX=9606 GN=FAM25G PE=3 SV=1	0.01	3.22	10	1	3	1	1	89	9.3	6.15	6.87	1	0	2.24719	78.4	61.7		157.2	150.2	152.4	0.00116048
FALSE	High	Master Protein	A8K2U0	A2ML1	Alpha-2-macroglobulin-like protein 1 OS=Homo sapiens OX=9606 GN=A2ML1 PE=1 SV=3	0	98.788	19	23	114	23	1	1454	161	5.73	248.93	23	0	2.25225	57.3	55.4	50.3	157.3	137.2	142.5	0.000137248
FALSE	High	Master Protein	Q9Y2Y0	ARL2BP	ADP-ribosylation factor-like protein 2-binding protein OS=Homo sapiens OX=9606 GN=ARL2BP PE=1 SV=1	0	56.294	45	7	56	7	1	163	18.8	4.35	136.25	7	0	2.25225	79.5	93.1	90	103	121.2	113.2	0.0202889
FALSE	High	Master Protein	Q14247	CTTN	Src substrate cortactin OS=Homo sapiens OX=9606 GN=CTTN PE=1 SV=2	0	422.352	59	40	944	40	1	550	61.5	5.4	2634.85	40	0	2.25734	57.3	56	56.2	144.2	140.4	146	8.69828e-07
FALSE	High	Master Protein	P12532	CKMT1A	Creatine kinase U-type, mitochondrial OS=Homo sapiens OX=9606 GN=CKMT1A PE=1 SV=1	0	19.334	15	5	15	3	1	417	47	8.34	22.8	5	1	2.26244	43.4	64.9	63.2	128.7	133.8	166	0.00321409
FALSE	High	Master Protein	Q9H501	ESF1	ESF1 homolog OS=Homo sapiens OX=9606 GN=ESF1 PE=1 SV=1	0	185.359	35	30	160	30	1	851	98.7	5.11	387.24	30	0	2.26757	42.3	44.8	46.1	164.3	141.9	160.5	9.24095e-05
FALSE	High	Master Protein	O95218	ZRANB2	Zinc finger Ran-binding domain-containing protein 2 OS=Homo sapiens OX=9606 GN=ZRANB2 PE=1 SV=2	0	81.453	30	13	116	13	1	330	37.4	10.01	293.43	13	0	2.26757	66	66.6	64.2	127	139.3	136.8	5.6094e-05
FALSE	High	Master Protein	Q9UBV8	PEF1	Peflin OS=Homo sapiens OX=9606 GN=PEF1 PE=1 SV=1	0	30.659	24	7	24	7	1	284	30.4	6.54	63.95	7	0	2.26757	56.3	55.5	56.6	139.3	149	143.3	6.4832e-06
FALSE	High	Master Protein	P04632	CAPNS1	Calpain small subunit 1 OS=Homo sapiens OX=9606 GN=CAPNS1 PE=1 SV=1	0	255.283	77	12	218	9	1	268	28.3	5.2	858.91	12	3	2.27273	42.1	44.7	41.1	155.6	161.4	154.9	1.00718e-06
FALSE	High	Master Protein	Q7Z7H5	TMED4	Transmembrane emp24 domain-containing protein 4 OS=Homo sapiens OX=9606 GN=TMED4 PE=1 SV=1	0	74.917	38	8	69	7	1	227	25.9	8.28	220.7	8	0	2.27273	80.4	72	69.3	145	118.4	115	0.0065417
FALSE	High	Master Protein	Q9P000	COMMD9	COMM domain-containing protein 9 OS=Homo sapiens OX=9606 GN=COMMD9 PE=1 SV=2	0	73.393	74	10	56	10	1	198	21.8	5.88	173.03	10	0	2.27273	64.1	55.5	49.6	153	142.4	135.4	0.000192494
FALSE	High	Master Protein	Q96M27	PRRC1	Protein PRRC1 OS=Homo sapiens OX=9606 GN=PRRC1 PE=1 SV=1	0	52.429	22	8	54	8	1	445	46.7	5.83	119.68	8	0	2.27273	74.2	74.5	61.9	132.1	133.4	123.9	0.000308036
FALSE	High	Master Protein	Q96ER9	CCDC51	Mitochondrial potassium channel OS=Homo sapiens OX=9606 GN=CCDC51 PE=1 SV=2	0	70.646	34	12	51	12	1	411	45.8	8.19	144.56	12	0	2.2779	56	59.1	65.3	141.1	144	134.6	3.36931e-05
FALSE	High	Master Protein	Q9P2M7	CGN	Cingulin OS=Homo sapiens OX=9606 GN=CGN PE=1 SV=2	0	340.941	50	52	266	52	1	1197	136.3	5.54	742.44	52	0	2.28311	73.1	78	79.9	116.6	126	126.5	0.000267515
FALSE	High	Master Protein	P08069	IGF1R	Insulin-like growth factor 1 receptor OS=Homo sapiens OX=9606 GN=IGF1R PE=1 SV=1	0	153.129	23	24	88	22	1	1367	154.7	5.8	217.4	24	2	2.28311	49.5	48.7	28.9	165.2	155.8	152	0.000121693
FALSE	High	Master Protein	Q06323	PSME1	Proteasome activator complex subunit 1 OS=Homo sapiens OX=9606 GN=PSME1 PE=1 SV=1	0	150.421	61	16	219	16	1	249	28.7	6.02	663.81	16	0	2.28833	37.8	36.7	41	164.1	162.7	157.7	7.72959e-07
FALSE	High	Master Protein	P50151	GNG10	Guanine nucleotide-binding protein G(I)/G(S)/G(O) subunit gamma-10 OS=Homo sapiens OX=9606 GN=GNG10 PE=1 SV=1	0	22.296	62	4	27	3	1	68	7.2	7.85	82.13	4	0	2.28833	78.7	85.7	84	131.3	113.5	106.8	0.0106473
FALSE	High	Master Protein	O00584	RNASET2	Ribonuclease T2 OS=Homo sapiens OX=9606 GN=RNASET2 PE=1 SV=2	0	20.404	16	4	14	4	1	256	29.5	7.08	36.06	4	0	2.28833	73	62.9	59.1	138.5	128.5	138	0.000185861
FALSE	High	Master Protein	P23588	EIF4B	Eukaryotic translation initiation factor 4B OS=Homo sapiens OX=9606 GN=EIF4B PE=1 SV=2	0	227.774	46	32	414	32	1	611	69.1	5.73	983.34	32	0	2.29358	63.6	70.5	69.4	134.9	128.9	132.6	2.02144e-05
FALSE	High	Master Protein	Q9P013	CWC15	Spliceosome-associated protein CWC15 homolog OS=Homo sapiens OX=9606 GN=CWC15 PE=1 SV=2	0	50.462	28	6	44	6	1	229	26.6	5.71	118.2	6	0	2.29358	49.5	61.5	69.6	123.8	141.9	153.7	0.00160815
FALSE	High	Master Protein	Q96TA1	NIBAN2	Protein Niban 2 OS=Homo sapiens OX=9606 GN=NIBAN2 PE=1 SV=3	0	294.143	53	29	299	29	1	746	84.1	6.19	887.85	29	0	2.29885	57.7	56	57.6	137.8	143.9	146.9	6.1477e-06
FALSE	High	Master Protein	Q9NXR1	NDE1	Nuclear distribution protein nudE homolog 1 OS=Homo sapiens OX=9606 GN=NDE1 PE=1 SV=3	0	91.604	67	18	83	16	1	335	37.7	5.15	232.32	18	2	2.29885	73.3	61.8	64.5	130.5	139.8	130.1	0.000141268
FALSE	High	Master Protein	O75528	TADA3	Transcriptional adapter 3 OS=Homo sapiens OX=9606 GN=TADA3 PE=1 SV=1	0	39.948	24	7	12	7	1	432	48.9	6.27	37.91	7	0	2.29885	10.2	28.7	38.5	166.5	177.6	178.5	8.45831e-05
FALSE	High	Master Protein	Q96MW1	CCDC43	Coiled-coil domain-containing protein 43 OS=Homo sapiens OX=9606 GN=CCDC43 PE=1 SV=2	0	39.368	20	6	32	6	1	224	25.2	4.92	81.34	6	0	2.29885	59.3	60.1	60.6	134.4	147.5	138.1	3.39554e-05
FALSE	High	Master Protein	P35221	CTNNA1	Catenin alpha-1 OS=Homo sapiens OX=9606 GN=CTNNA1 PE=1 SV=1	0	674.057	72	56	929	42	1	906	100	6.29	2930.09	56	16	2.30415	63	59	59.7	140.1	137.6	140.7	9.06036e-07
FALSE	High	Master Protein	Q9Y224	RTRAF	RNA transcription, translation and transport factor protein OS=Homo sapiens OX=9606 GN=RTRAF PE=1 SV=1	0	179.204	65	16	231	16	1	244	28.1	6.65	695.6	16	0	2.30415	62.6	59.5	62.4	144.1	140.2	131.3	3.94696e-05
FALSE	High	Master Protein	O43768	ENSA	Alpha-endosulfine OS=Homo sapiens OX=9606 GN=ENSA PE=1 SV=1	0	71.319	71	9	86	8	1	121	13.4	7.24	215.94	9	2	2.30415	55.3	53.5	50.6	157	145.1	138.5	7.37903e-05
FALSE	High	Master Protein	Q96C90	PPP1R14B	Protein phosphatase 1 regulatory subunit 14B OS=Homo sapiens OX=9606 GN=PPP1R14B PE=1 SV=3	0	57.781	32	4	52	4	1	147	15.9	4.86	165.49	4	0	2.30415	63.3	57.6	60.8	135.1	142.1	141.1	8.65144e-06
FALSE	High	Master Protein	O43513	MED7	Mediator of RNA polymerase II transcription subunit 7 OS=Homo sapiens OX=9606 GN=MED7 PE=1 SV=1	0	37.264	39	5	18	5	1	233	27.2	5.78	57.87	5	0	2.30415	66.6	56	61.2	142.5	144.2	129.5	0.000153946
FALSE	High	Master Protein	P19256	CD58	Lymphocyte function-associated antigen 3 OS=Homo sapiens OX=9606 GN=CD58 PE=1 SV=1	0	25.588	14	5	23	5	1	250	28.1	6.76	45.22	5	0	2.30947	73.7	67.3	51.4	139.8	134.4	133.3	0.000491682
FALSE	High	Master Protein	Q8NC56	LEMD2	LEM domain-containing protein 2 OS=Homo sapiens OX=9606 GN=LEMD2 PE=1 SV=1	0	97.829	40	15	63	15	1	503	56.9	9	165.31	15	0	2.31481	50.3	50.3	52.7	145.9	150.2	150.7	5.73084e-07
FALSE	High	Master Protein	Q7L4I2	RSRC2	Arginine/serine-rich coiled-coil protein 2 OS=Homo sapiens OX=9606 GN=RSRC2 PE=1 SV=1	0	33.071	23	8	19	8	1	434	50.5	11.33	57.15	8	0	2.31481	59	64.7	50.4	136.8	143.6	145.5	6.94858e-05
FALSE	High	Master Protein	Q9BRV8	SIKE1	Suppressor of IKBKE 1 OS=Homo sapiens OX=9606 GN=SIKE1 PE=1 SV=1	0	26.863	29	5	8	5	1	207	23.7	5.21	25.8	5	0	2.31481	19.6	18.1	40.9	177.8	159.1	184.6	0.000154041
FALSE	High	Master Protein	Q9GZQ3	COMMD5	COMM domain-containing protein 5 OS=Homo sapiens OX=9606 GN=COMMD5 PE=1 SV=1	0	13.672	18	3	11	3	1	224	24.7	7.02	29.91	3	0	2.31481	55.5	48.6	49.7	153.3	150.8	142.2	1.65628e-05
FALSE	High	Master Protein	P23229	ITGA6	Integrin alpha-6 OS=Homo sapiens OX=9606 GN=ITGA6 PE=1 SV=5	0	409.206	51	48	580	48	1	1130	126.5	6.61	1552.88	48	0	2.32019	53.9	53.5	53.1	153.4	143.3	142.8	1.13997e-05
FALSE	High	Master Protein	P08865	RPSA	40S ribosomal protein SA OS=Homo sapiens OX=9606 GN=RPSA PE=1 SV=4	0	196.002	53	13	334	13	1	295	32.8	4.87	1199.91	13	0	2.32019	57.9	58.8	51.9	148.3	144.2	139	1.43335e-05
FALSE	High	Master Protein	Q5EBL4	RILPL1	RILP-like protein 1 OS=Homo sapiens OX=9606 GN=RILPL1 PE=1 SV=1	0	54.517	35	11	37	11	1	403	47.1	5.21	113.25	11	0	2.32019	61.1	36.3	49.3	155.3	152.1	145.9	0.000183875
FALSE	High	Master Protein	Q96JM2	ZNF462	Zinc finger protein 462 OS=Homo sapiens OX=9606 GN=ZNF462 PE=1 SV=3	0	10.402	1	2	2	2	1	2506	284.5	7.58	5.56	2	0	2.32019	61.8	69.1	49.7	160.5	114.9	144	0.00533885
FALSE	High	Master Protein	Q9UHK0	NUFIP1	Nuclear fragile X mental retardation-interacting protein 1 OS=Homo sapiens OX=9606 GN=NUFIP1 PE=1 SV=2	0	9.599	5	2	5	2	1	495	56.3	9.13	13.04	2	0	2.32019	32	64.8	53.5	142.4	170.1	137.2	0.00206329
FALSE	High	Master Protein	Q9BRK5	SDF4	45 kDa calcium-binding protein OS=Homo sapiens OX=9606 GN=SDF4 PE=1 SV=1	0	147.917	41	13	115	13	1	362	41.8	4.86	366.88	13	0	2.331	49.8	51.1	53.6	137.9	149.5	158.1	8.32904e-05
FALSE	High	Master Protein	Q6ZRP7	QSOX2	Sulfhydryl oxidase 2 OS=Homo sapiens OX=9606 GN=QSOX2 PE=1 SV=3	0	118.604	39	19	71	19	1	698	77.5	7.72	186.73	19	0	2.331	167.8	149.3	159.6	40.9	42.9	39.4	2.70137e-05
FALSE	High	Master Protein	P30519	HMOX2	Heme oxygenase 2 OS=Homo sapiens OX=9606 GN=HMOX2 PE=1 SV=2	0	255.772	64	20	256	20	1	316	36	5.41	968.43	20	0	2.33645	59.3	62.6	64.6	144.8	134	134.8	3.75636e-05
FALSE	High	Master Protein	Q8IXQ4	GPALPP1	GPALPP motifs-containing protein 1 OS=Homo sapiens OX=9606 GN=GPALPP1 PE=1 SV=1	0	64.96	37	15	44	15	1	340	38.1	5.41	83.67	15	0	2.34192	127.3	150.7	139.6	54.8	65.2	62.3	0.000456636
FALSE	High	Master Protein	P62316	SNRPD2	Small nuclear ribonucleoprotein Sm D2 OS=Homo sapiens OX=9606 GN=SNRPD2 PE=1 SV=1	0	46.041	56	7	59	7	1	118	13.5	9.91	177.98	7	0	2.34192	57.1	46.4	52.2	159.9	164	120.4	0.00250385
FALSE	High	Master Protein	P04626	ERBB2	Receptor tyrosine-protein kinase erbB-2 OS=Homo sapiens OX=9606 GN=ERBB2 PE=1 SV=1	0	32.471	7	7	27	5	1	1255	137.8	5.91	66.83	7	0	2.34192	78.7	23.1	13	159.5	171.6	154.1	0.00423384
FALSE	High	Master Protein	Q96FZ7	CHMP6	Charged multivesicular body protein 6 OS=Homo sapiens OX=9606 GN=CHMP6 PE=1 SV=3	0	28.966	27	5	17	5	1	201	23.5	5.31	46.99	5	0	2.34192	78.3	73.8	71.2	122.7	127.1	126.9	3.49211e-05
FALSE	High	Master Protein	Q9NYM9	BET1L	BET1-like protein OS=Homo sapiens OX=9606 GN=BET1L PE=1 SV=1	0	14.774	44	3	12	3	1	111	12.4	8.16	18.78	3	0	2.34192	46	60.4	74.8	132.7	140.2	145.9	0.000980213
FALSE	High	Master Protein	Q9Y4E1	WASHC2C	WASH complex subunit 2C OS=Homo sapiens OX=9606 GN=WASHC2C PE=1 SV=4	0	285.545	35	27	160	6	1	1320	144.8	4.79	506	27	0	2.34742	24.1	52.9	31.3	172.2	164	155.5	0.00020815
FALSE	High	Master Protein	Q9Y5X3	SNX5	Sorting nexin-5 OS=Homo sapiens OX=9606 GN=SNX5 PE=1 SV=1	0	110.971	44	17	64	16	1	404	46.8	6.76	161.53	17	0	2.34742	63.3	65.7	54.5	137.5	139.3	139.7	2.36236e-05
FALSE	High	Master Protein	O14662	STX16	Syntaxin-16 OS=Homo sapiens OX=9606 GN=STX16 PE=1 SV=3	0	81.533	48	11	58	11	1	325	37	6.11	211.7	11	0	2.34742	70.1	70.9	80.3	126.6	117.2	134.9	0.000986384
FALSE	High	Master Protein	P21926	CD9	CD9 antigen OS=Homo sapiens OX=9606 GN=CD9 PE=1 SV=4	0	66.884	26	6	121	6	1	228	25.4	7.15	379.83	6	0	2.34742	61.2	58.4	56.6	131.4	146.7	145.7	8.66127e-05
FALSE	High	Master Protein	P54259	ATN1	Atrophin-1 OS=Homo sapiens OX=9606 GN=ATN1 PE=1 SV=3	0	23.117	8	5	10	5	1	1190	125.3	8.98	16.47	5	0	2.34742	63.7		9.9	137.4	207.2	181.8	0.024792
FALSE	High	Master Protein	Q1ED39	KNOP1	Lysine-rich nucleolar protein 1 OS=Homo sapiens OX=9606 GN=KNOP1 PE=1 SV=1	0	188.092	58	25	116	25	1	458	51.6	9.86	326.58	25	0	2.35294	42.6	63.3	63.2	136.7	147.3	146.8	0.000346228
FALSE	High	Master Protein	P55036	PSMD4	26S proteasome non-ATPase regulatory subunit 4 OS=Homo sapiens OX=9606 GN=PSMD4 PE=1 SV=1	0	162.612	43	14	249	14	1	377	40.7	4.79	847.64	14	0	2.35294	71.1	71	62.2	131.4	131.8	132.4	2.7625e-05
FALSE	High	Master Protein	O43765	SGTA	Small glutamine-rich tetratricopeptide repeat-containing protein alpha OS=Homo sapiens OX=9606 GN=SGTA PE=1 SV=1	0	60.305	31	9	94	9	1	313	34	4.87	258.99	9	0	2.35294	65	59	60.5	139	138.5	137.9	1.91286e-06
FALSE	High	Master Protein	Q14493	SLBP	Histone RNA hairpin-binding protein OS=Homo sapiens OX=9606 GN=SLBP PE=1 SV=1	0	32.526	25	5	21	5	1	270	31.3	7.47	65.94	5	0	2.35294	52.4	63.9	47	140.1	133	163.5	0.000962559
FALSE	High	Master Protein	O43598	DNPH1	2'-deoxynucleoside 5'-phosphate N-hydrolase 1 OS=Homo sapiens OX=9606 GN=DNPH1 PE=1 SV=1	0	27.872	39	5	31	5	1	174	19.1	5.05	108.6	5	0	2.35294	69.8	80	77.9	133	128.1	111.3	0.00267731
FALSE	High	Master Protein	P61289	PSME3	Proteasome activator complex subunit 3 OS=Homo sapiens OX=9606 GN=PSME3 PE=1 SV=1	0	172.887	78	19	308	19	1	254	29.5	5.95	825.54	19	0	2.35849	73.8	72.3	68.1	134.8	128.1	122.9	0.000118731
FALSE	High	Master Protein	P43487	RANBP1	Ran-specific GTPase-activating protein OS=Homo sapiens OX=9606 GN=RANBP1 PE=1 SV=1	0	149.975	62	9	243	8	1	201	23.3	5.29	753.3	9	1	2.35849	39.6	40.7	42.5	158.3	156.6	162.3	3.91731e-07
FALSE	High	Master Protein	Q13938	CAPS	Calcyphosin OS=Homo sapiens OX=9606 GN=CAPS PE=1 SV=2	0	63.599	36	11	131	11	1	275	30.2	6.04	357.52	11	0	2.35849	60	66	67.1	129.2	138.9	138.9	5.34269e-05
FALSE	High	Master Protein	Q13444	ADAM15	Disintegrin and metalloproteinase domain-containing protein 15 OS=Homo sapiens OX=9606 GN=ADAM15 PE=1 SV=4	0	25.528	8	5	12	5	1	863	92.9	6.73	34.48	5	0	2.35849	57.4	48.7	49	167.5	120.2	157.1	0.00273073
FALSE	High	Master Protein	Q9BY89	KIAA1671	Uncharacterized protein KIAA1671 OS=Homo sapiens OX=9606 GN=KIAA1671 PE=1 SV=2	0	289.73	43	55	137	55	1	1806	196.6	8.47	342.58	55	0	2.36407	47.1	57.5	55.9	138.9	148.8	151.8	5.17169e-05
FALSE	High	Master Protein	P12004	PCNA	Proliferating cell nuclear antigen OS=Homo sapiens OX=9606 GN=PCNA PE=1 SV=1	0	167.509	73	15	418	15	1	261	28.8	4.69	1340.29	15	0	2.36407	80.6	76.5	80.7	125.2	116.4	120.6	0.000137743
FALSE	High	Master Protein	P39687	ANP32A	Acidic leucine-rich nuclear phosphoprotein 32 family member A OS=Homo sapiens OX=9606 GN=ANP32A PE=1 SV=1	0	113.146	36	13	401	7	1	249	28.6	4.09	1040.12	13	6	2.36407	65.3	60.9	62.9	143.2	136.9	130.7	4.23515e-05
FALSE	High	Master Protein	Q99871	HAUS7	HAUS augmin-like complex subunit 7 OS=Homo sapiens OX=9606 GN=HAUS7 PE=1 SV=3	0	67.925	36	8	19	8	1	368	40.8	4.83	60.6	8	0	2.36407	18.8	67.5	36.2	143.2	174.2	160.1	0.00215686
FALSE	High	Master Protein	P60468	SEC61B	Protein transport protein Sec61 subunit beta OS=Homo sapiens OX=9606 GN=SEC61B PE=1 SV=2	0	10.178	22	2	30	2	1	96	10	11.56	58.89	2	0	2.36407	37.9	43.8	35.9	163	163.6	155.9	3.75681e-06
FALSE	High	Master Protein	P46783	RPS10	40S ribosomal protein S10 OS=Homo sapiens OX=9606 GN=RPS10 PE=1 SV=1	0	60.79	39	7	239	7	1	165	18.9	10.15	597.75	7	0	2.36967	66.1	69.6	60.3	139.4	134.4	130.1	5.41667e-05
FALSE	High	Master Protein	P00492	HPRT1	Hypoxanthine-guanine phosphoribosyltransferase OS=Homo sapiens OX=9606 GN=HPRT1 PE=1 SV=2	0	110.28	73	12	221	11	1	218	24.6	6.68	530.4	12	1	2.3753	70.5	60	62	138.5	134.8	134.3	3.28072e-05
FALSE	High	Master Protein	Q99828	CIB1	Calcium and integrin-binding protein 1 OS=Homo sapiens OX=9606 GN=CIB1 PE=1 SV=4	0	37.018	49	9	25	9	1	191	21.7	4.78	68.48	9	0	2.3753	48.7	47.9	53.8	141.3	159.5	148.7	5.84069e-05
FALSE	High	Master Protein	P55769	SNU13	NHP2-like protein 1 OS=Homo sapiens OX=9606 GN=SNU13 PE=1 SV=3	0	14.04	27	3	13	3	1	128	14.2	8.46	37.83	3	0	2.3753	87.1	81	26.4	134.8	134	136.6	0.0219621
FALSE	High	Master Protein	O15347	HMGB3	High mobility group protein B3 OS=Homo sapiens OX=9606 GN=HMGB3 PE=1 SV=4	0	52.705	38	9	56	9	1	200	23	8.37	138.66	9	0	2.38095	81.5	75.9	75.1	119	135.1	113.4	0.00271638
FALSE	High	Master Protein	P15559	NQO1	NAD(P)H dehydrogenase [quinone] 1 OS=Homo sapiens OX=9606 GN=NQO1 PE=1 SV=1	0	24.768	21	5	18	5	1	274	30.8	8.88	40.04	5	0	2.38095	131.4	122.8	142.3	47.1	81.6	74.7	0.00575312
FALSE	High	Master Protein	Q6SPF0	SAMD1	Atherin OS=Homo sapiens OX=9606 GN=SAMD1 PE=1 SV=1	0	15.622	15	5	7	5	1	538	56	7.58	16.27	5	0	2.38095	57.6	33.8	49.3	167.5	137.7	154.1	0.000663476
FALSE	High	Master Protein	Q9NUG6	PDRG1	p53 and DNA damage-regulated protein 1 OS=Homo sapiens OX=9606 GN=PDRG1 PE=1 SV=2	0	10.71	31	3	3	3	1	133	15.5	6.06	7.2	3	0	2.38095	51.8	56.8	29.7	171.7	140	150	0.00100146
FALSE	High	Master Protein	Q7Z6B0	CCDC91	Coiled-coil domain-containing protein 91 OS=Homo sapiens OX=9606 GN=CCDC91 PE=1 SV=2	0	60.677	34	12	33	12	1	441	49.9	5.07	80.62	12	0	2.38663	49.6	40.3	41	154.9	152.1	162.1	1.1677e-05
FALSE	High	Master Protein	Q9BPZ3	PAIP2	Polyadenylate-binding protein-interacting protein 2 OS=Homo sapiens OX=9606 GN=PAIP2 PE=1 SV=1	0	32.212	26	2	10	2	1	127	15	4.12	36.47	2	0	2.38663	33.1		52.4	209.3	157.5	147.6	0.0153615
FALSE	High	Master Protein	P13987	CD59	CD59 glycoprotein OS=Homo sapiens OX=9606 GN=CD59 PE=1 SV=1	0	25.718	25	4	126	4	1	128	14.2	6.48	323.43	4	0	2.38663	60.5	60	59	135.8	141.2	143.5	4.18113e-06
FALSE	High	Master Protein	Q8TD16	BICD2	Protein bicaudal D homolog 2 OS=Homo sapiens OX=9606 GN=BICD2 PE=1 SV=1	0	271.101	46	38	273	34	1	824	93.5	5.44	763.88	38	4	2.39234	54	43.7	50.1	143.9	152.6	155.8	2.61435e-05
FALSE	High	Master Protein	Q9NQG5	RPRD1B	Regulation of nuclear pre-mRNA domain-containing protein 1B OS=Homo sapiens OX=9606 GN=RPRD1B PE=1 SV=1	0	87.714	43	11	88	9	1	326	36.9	5.97	258.43	11	2	2.39234	70	73.5	76	131.5	118.2	130.8	0.000324215
FALSE	High	Master Protein	P42892	ECE1	Endothelin-converting enzyme 1 OS=Homo sapiens OX=9606 GN=ECE1 PE=1 SV=2	0	77.181	24	12	28	12	1	770	87.1	5.88	82.79	12	0	2.39234	40.2	38.4	56.8	165.3	143.6	155.7	0.000215952
FALSE	High	Master Protein	Q9NR33	POLE4	DNA polymerase epsilon subunit 4 OS=Homo sapiens OX=9606 GN=POLE4 PE=1 SV=2	0	31.818	45	3	20	3	1	117	12.2	4.92	68.18	3	0	2.39234	54.1	50.8	50.1	157.3	136.6	150.9	0.000101751
FALSE	High	Master Protein	P49354	FNTA	Protein farnesyltransferase/geranylgeranyltransferase type-1 subunit alpha OS=Homo sapiens OX=9606 GN=FNTA PE=1 SV=1	0	64.117	46	14	74	14	1	379	44.4	5.08	130.17	14	0	2.39808	57.6	55.2	48.1	155.7	142.1	141.2	7.2095e-05
FALSE	High	Master Protein	Q9H147	DNTTIP1	Deoxynucleotidyltransferase terminal-interacting protein 1 OS=Homo sapiens OX=9606 GN=DNTTIP1 PE=1 SV=2	0	36.043	26	6	18	6	1	329	37	8.97	53.64	6	0	2.39808		12.6	9.9	223.8	173.8	179.8	0.00299687
FALSE	High	Master Protein	Q9H6S3	EPS8L2	Epidermal growth factor receptor kinase substrate 8-like protein 2 OS=Homo sapiens OX=9606 GN=EPS8L2 PE=1 SV=2	0	259.868	54	30	237	30	1	715	80.6	6.84	623.9	30	0	2.40385	47.9	45.6	45.5	141.9	155.5	163.6	7.31388e-05
FALSE	High	Master Protein	Q15287	RNPS1	RNA-binding protein with serine-rich domain 1 OS=Homo sapiens OX=9606 GN=RNPS1 PE=1 SV=1	0	63.498	26	6	108	6	1	305	34.2	11.84	298.07	6	0	2.40964	48.5	42.2	42.3	155.9	159	152.2	2.61406e-06
FALSE	High	Master Protein	P14314	PRKCSH	Glucosidase 2 subunit beta OS=Homo sapiens OX=9606 GN=PRKCSH PE=1 SV=2	0	246.446	51	24	352	24	1	528	59.4	4.41	995.48	24	0	2.41546	56.9	56.7	56.1	143.3	145.2	141.9	9.93643e-08
FALSE	High	Master Protein	Q16611	BAK1	Bcl-2 homologous antagonist/killer OS=Homo sapiens OX=9606 GN=BAK1 PE=1 SV=1	0	35.055	45	4	16	4	1	211	23.4	6.01	54.43	4	0	2.41546	79.9	65.2	57.8	139.2	130.1	127.8	0.00092588
FALSE	High	Master Protein	A2RTX5	TARS3	Threonine--tRNA ligase 2, cytoplasmic OS=Homo sapiens OX=9606 GN=TARS3 PE=1 SV=1	0	15.179	6	4	27	1	1	802	92.6	6.05	36.27	4	0	2.41546	59.4	54.3	53.6	181.5	139.3	111.8	0.0122021
FALSE	High	Master Protein	Q16643	DBN1	Drebrin OS=Homo sapiens OX=9606 GN=DBN1 PE=1 SV=4	0	280.792	56	23	336	23	1	649	71.4	4.45	971.47	23	0	2.42131	55.6	58.9	59.7	137.4	143.1	145.3	6.09941e-06
FALSE	High	Master Protein	Q9H773	DCTPP1	dCTP pyrophosphatase 1 OS=Homo sapiens OX=9606 GN=DCTPP1 PE=1 SV=1	0	94.34	64	13	153	13	1	170	18.7	5.03	361.06	13	0	2.42131	57.8	55.7	56.4	149.1	136.4	144.6	2.1119e-05
FALSE	High	Master Protein	Q9H5H4	ZNF768	Zinc finger protein 768 OS=Homo sapiens OX=9606 GN=ZNF768 PE=1 SV=2	0	11.695	8	4	7	3	1	540	60.2	7.97	5.91	4	0	2.42131	20.9	22.3	10.4	188.9	184.9	172.6	1.18846e-05
FALSE	High	Master Protein	O60437	PPL	Periplakin OS=Homo sapiens OX=9606 GN=PPL PE=1 SV=4	0	673.902	61	102	568	102	1	1756	204.6	5.6	1537.62	102	0	2.42718	75.4	68.4	71.7	128.7	128.3	127.5	1.0478e-05
FALSE	High	Master Protein	P04439	HLA-A	HLA class I histocompatibility antigen, A alpha chain OS=Homo sapiens OX=9606 GN=HLA-A PE=1 SV=2	0	89.865	33	9	85	3	1	365	40.8	6	223.01	9	3	2.42718	32.8	39.2	66.7	132.8	146.9	181.6	0.00382005
FALSE	High	Master Protein	O75503	CLN5	Ceroid-lipofuscinosis neuronal protein 5 OS=Homo sapiens OX=9606 GN=CLN5 PE=1 SV=2	0	37.96	21	6	27	6	1	358	41.5	7.4	65.62	6	0	2.42718	48.4	35.3	45.8	156.3	150.7	163.5	3.13482e-05
FALSE	High	Master Protein	A0JLT2	MED19	Mediator of RNA polymerase II transcription subunit 19 OS=Homo sapiens OX=9606 GN=MED19 PE=1 SV=2	0	35.313	39	5	16	5	1	244	26.3	9.82	49.78	5	0	2.42718	46.5	58.3	78	141.7	132.3	143.2	0.00134157
FALSE	High	Master Protein	P39060	COL18A1	Collagen alpha-1(XVIII) chain OS=Homo sapiens OX=9606 GN=COL18A1 PE=1 SV=5	0	29.536	5	4	9	4	1	1754	178.1	6.01	29.04	4	0	2.42718	53.1		25.7	170.9	181.9	168.3	0.00136366
FALSE	High	Master Protein	P42566	EPS15	Epidermal growth factor receptor substrate 15 OS=Homo sapiens OX=9606 GN=EPS15 PE=1 SV=2	0	239.59	55	38	175	38	1	896	98.6	4.64	482.64	38	0	2.43309	54.5	50.7	51.6	153.5	143.3	146.5	7.7216e-06
FALSE	High	Master Protein	Q15262	PTPRK	Receptor-type tyrosine-protein phosphatase kappa OS=Homo sapiens OX=9606 GN=PTPRK PE=1 SV=2	0	122.257	20	20	49	20	1	1439	162	5.9	113.97	20	0	2.43309	61.8	61.4	51.9	144.6	149.3	130.9	0.000201444
FALSE	High	Master Protein	Q96CT7	CCDC124	Coiled-coil domain-containing protein 124 OS=Homo sapiens OX=9606 GN=CCDC124 PE=1 SV=1	0	90.465	50	14	76	14	1	223	25.8	9.54	201.98	14	0	2.43309	53.3	62.6	50.4	150.7	128.4	154.6	0.000571646
FALSE	High	Master Protein	P39019	RPS19	40S ribosomal protein S19 OS=Homo sapiens OX=9606 GN=RPS19 PE=1 SV=2	0	76.73	51	12	198	12	1	145	16.1	10.32	455.06	12	0	2.43309	67.9	68	70.5	134.3	133.4	125.9	2.38395e-05
FALSE	High	Master Protein	Q9NQS1	AVEN	Cell death regulator Aven OS=Homo sapiens OX=9606 GN=AVEN PE=1 SV=1	0	57.353	40	9	18	9	1	362	38.5	4.98	46.27	9	0	2.43309	44.9	40.1	35.6	137.8	176.7	164.8	0.000537024
FALSE	High	Master Protein	Q58FF6	HSP90AB4P	Putative heat shock protein HSP 90-beta 4 OS=Homo sapiens OX=9606 GN=HSP90AB4P PE=5 SV=1	0	68.758	16	9	259	2	1	505	58.2	4.73	658.79	9	0	2.43902	62.5	89.5	76.1		183.3	188.6	0.00173609
FALSE	High	Master Protein	Q86UD0	SAPCD2	Suppressor APC domain-containing protein 2 OS=Homo sapiens OX=9606 GN=SAPCD2 PE=1 SV=2	0	24.878	25	7	10	7	1	394	42.6	8.82	24.22	7	0	2.43902	21.2	29	41.4	156.8	154.1	197.5	0.000799235
FALSE	High	Master Protein	Q8N5I9	NOPCHAP1	NOP protein chaperone 1 OS=Homo sapiens OX=9606 GN=NOPCHAP1 PE=1 SV=2	0	23.256	26	4	18	4	1	185	20.1	5.22	44.66	4	0	2.43902	66.1	58.9	46.4	131.7	138.9	158	0.000915802
FALSE	High	Master Protein	P06756	ITGAV	Integrin alpha-V OS=Homo sapiens OX=9606 GN=ITGAV PE=1 SV=2	0	263.861	43	39	259	39	1	1048	116	5.68	695.79	39	0	2.44499	47.4	41.3	41.6	158.3	156.5	154.8	9.00598e-07
FALSE	High	Master Protein	P15374	UCHL3	Ubiquitin carboxyl-terminal hydrolase isozyme L3 OS=Homo sapiens OX=9606 GN=UCHL3 PE=1 SV=1	0	215.375	66	15	243	15	1	230	26.2	4.92	863.72	15	0	2.44499	47.6	51.6	58.1	136.2	147.1	159.4	0.000207376
FALSE	High	Master Protein	Q9UK41	VPS28	Vacuolar protein sorting-associated protein 28 homolog OS=Homo sapiens OX=9606 GN=VPS28 PE=1 SV=1	0	84.597	67	12	85	12	1	221	25.4	5.54	246.64	12	0	2.44499	61.6	54.1	55.3	143.5	135.6	149.9	5.44847e-05
FALSE	High	Master Protein	Q8WUM9	SLC20A1	Sodium-dependent phosphate transporter 1 OS=Homo sapiens OX=9606 GN=SLC20A1 PE=1 SV=1	0	7.915	6	2	3	2	1	679	73.7	7.08	7.39	2	0	2.44499	58.8	41.4	70.5	172.7	123.5	133	0.0075591
FALSE	High	Master Protein	Q3ZAQ7	VMA21	Vacuolar ATPase assembly integral membrane protein VMA21 OS=Homo sapiens OX=9606 GN=VMA21 PE=1 SV=1	0.001	7.247	12	1	20	1	1	101	11.3	7.24	50.5	1	0	2.45098	60.1	44	62.4	152.5	145.1	135.9	0.000291853
FALSE	High	Master Protein	O15446	POLR1G	DNA-directed RNA polymerase I subunit RPA34 OS=Homo sapiens OX=9606 GN=POLR1G PE=1 SV=1	0	116.795	52	14	108	14	1	510	55	8.51	255.64	14	0	2.46305	45.5	46	41	147.3	158	162.2	1.8798e-05
FALSE	High	Master Protein	Q5T3I0	GPATCH4	G patch domain-containing protein 4 OS=Homo sapiens OX=9606 GN=GPATCH4 PE=1 SV=2	0	85.509	32	10	45	10	1	446	50.4	9.63	150.63	10	0	2.46305	75.1	77.3	69.4	115.2	132.4	130.6	0.000931751
FALSE	High	Master Protein	Q92871	PMM1	Phosphomannomutase 1 OS=Homo sapiens OX=9606 GN=PMM1 PE=1 SV=2	0	27.067	29	6	13	6	1	262	29.7	5.74	29.66	6	0	2.46305	59.3	38.1	59.9	140.9	140.9	160.9	0.000627799
FALSE	High	Master Protein	O00468	AGRN	Agrin OS=Homo sapiens OX=9606 GN=AGRN PE=1 SV=6	0	179.403	25	33	71	33	1	2068	217.2	6.39	174.28	33	0	2.46914	28.4	29.3	31.8	208.2	149.7	152.6	0.00181378
FALSE	High	Master Protein	Q9BV73	CEP250	Centrosome-associated protein CEP250 OS=Homo sapiens OX=9606 GN=CEP250 PE=1 SV=2	0	205.129	23	39	78	39	1	2442	281	5.02	199.1	39	0	2.47525	39.2	51.7	43.2	162.8	147.7	155.4	4.18347e-05
FALSE	High	Master Protein	O14950	MYL12B	Myosin regulatory light chain 12B OS=Homo sapiens OX=9606 GN=MYL12B PE=1 SV=2	0	131.71	63	10	288	10	1	172	19.8	4.84	1041.03	10	0	2.47525	52	51.7	51.9	147	146.4	151.1	3.33742e-07
FALSE	High	Master Protein	Q6VMQ6	ATF7IP	Activating transcription factor 7-interacting protein 1 OS=Homo sapiens OX=9606 GN=ATF7IP PE=1 SV=3	0	54.427	15	11	25	11	1	1270	136.3	4.7	56.45	11	0	2.47525	43.6	81.3	76.1	143.7	125.6	129.6	0.00712945
FALSE	High	Master Protein	Q96AY3	FKBP10	Peptidyl-prolyl cis-trans isomerase FKBP10 OS=Homo sapiens OX=9606 GN=FKBP10 PE=1 SV=1	0	172.176	44	23	229	23	1	582	64.2	5.62	565.36	23	0	2.48139	74	79	80.3	123.2	120.3	123.2	3.22832e-05
FALSE	High	Master Protein	Q9BTY7	HGH1	Protein HGH1 homolog OS=Homo sapiens OX=9606 GN=HGH1 PE=1 SV=1	0	81.187	45	13	71	13	1	390	42.1	4.81	179.93	13	0	2.48756	40.4	45.2	39.8	168.7	147.4	158.3	5.32836e-05
FALSE	High	Master Protein	Q02818	NUCB1	Nucleobindin-1 OS=Homo sapiens OX=9606 GN=NUCB1 PE=1 SV=4	0	258.135	53	26	223	26	1	461	53.8	5.25	650.7	26	0	2.49377	55.3	57.4	58.5	125	150.8	152.9	0.000680678
FALSE	High	Master Protein	O75391	SPAG7	Sperm-associated antigen 7 OS=Homo sapiens OX=9606 GN=SPAG7 PE=1 SV=2	0	40.033	38	9	25	9	1	227	26	7.91	54.24	9	0	2.49377	74.7	51.4	53.3	143.6	153.6	123.4	0.00227927
FALSE	High	Master Protein	P20962	PTMS	Parathymosin OS=Homo sapiens OX=9606 GN=PTMS PE=1 SV=2	0.005	3.89	11	1	9	1	1	102	11.5	4.16	17.05	1	0	2.49377	51	60.4	60.5	143.4	144.1	140.6	1.36764e-05
FALSE	High	Master Protein	Q9Y6I3	EPN1	Epsin-1 OS=Homo sapiens OX=9606 GN=EPN1 PE=1 SV=2	0	88.366	27	13	66	12	1	576	60.3	4.83	202.72	13	1	2.5	42.4	52.2	49.9	136.8	161.8	156.9	0.000225499
FALSE	High	Master Protein	Q5SYE7	NHSL1	NHS-like protein 1 OS=Homo sapiens OX=9606 GN=NHSL1 PE=1 SV=2	0	102.069	21	18	40	18	1	1610	170.6	6.96	96.2	18	0	2.50627	32.5	56.4	66.7	137.5	156.5	150.4	0.00114172
FALSE	High	Master Protein	Q8N6M0	OTUD6B	Deubiquitinase OTUD6B OS=Homo sapiens OX=9606 GN=OTUD6B PE=1 SV=1	0	96.017	63	14	74	14	1	293	33.8	6.05	233.87	14	0	2.50627	55.7	36.3	39.1	115.8	197.1	156	0.00969339
FALSE	High	Master Protein	O75208	COQ9	Ubiquinone biosynthesis protein COQ9, mitochondrial OS=Homo sapiens OX=9606 GN=COQ9 PE=1 SV=1	0	93.103	37	7	68	7	1	318	35.5	5.94	184.81	7	0	2.50627	53.4	47.9	45.4	148.8	151.2	153.3	2.89602e-06
FALSE	High	Master Protein	Q07955	SRSF1	Serine/arginine-rich splicing factor 1 OS=Homo sapiens OX=9606 GN=SRSF1 PE=1 SV=2	0	102.949	49	17	430	16	1	248	27.7	10.36	1107.45	17	1	2.51256	64.8	59.3	61.8	133.1	141.8	139.3	1.50336e-05
FALSE	High	Master Protein	O15400	STX7	Syntaxin-7 OS=Homo sapiens OX=9606 GN=STX7 PE=1 SV=4	0	50.671	43	8	47	8	1	261	29.8	5.55	131.7	8	0	2.51256	59.7	73.9	65.3	115.4	143.3	142.3	0.00255622
FALSE	High	Master Protein	Q16670	ZSCAN26	Zinc finger and SCAN domain-containing protein 26 OS=Homo sapiens OX=9606 GN=ZSCAN26 PE=1 SV=2	0	22.131	10	4	9	4	1	478	55.2	8.06	9.84	4	0	2.51256	177.1	158.4	156.6	34.9	36	36.9	4.10306e-05
FALSE	High	Master Protein	P07996	THBS1	Thrombospondin-1 OS=Homo sapiens OX=9606 GN=THBS1 PE=1 SV=2	0	169.539	31	28	108	28	1	1170	129.3	4.94	284.08	28	0	2.51889	52	57.8	60.1	147.1	145.4	137.6	2.15945e-05
FALSE	High	Master Protein	Q8WVC0	LEO1	RNA polymerase-associated protein LEO1 OS=Homo sapiens OX=9606 GN=LEO1 PE=1 SV=1	0	72.385	20	9	83	9	1	666	75.4	4.51	189.15	9	0	2.51889	57.7	69.5	73.8	129.5	130.6	139	0.000311021
FALSE	High	Master Protein	P00846	MT-ATP6	ATP synthase subunit a OS=Homo sapiens OX=9606 GN=MT-ATP6 PE=1 SV=1	0.003	4.671	4	1	9	1	1	226	24.8	10.1	18.98	1	0	2.51889	53.1	60.8	57.8	154.7	139.7	134	0.000200285
FALSE	High	Master Protein	Q8N271	PROM2	Prominin-2 OS=Homo sapiens OX=9606 GN=PROM2 PE=1 SV=1	0	41.826	18	11	22	11	1	834	91.8	6.15	50.04	11	0	2.52525	22.4	6.9	14.7	188.5	171.8	195.6	3.39239e-05
FALSE	High	Master Protein	Q9BVC6	TMEM109	Transmembrane protein 109 OS=Homo sapiens OX=9606 GN=TMEM109 PE=1 SV=1	0	13.226	9	2	26	2	1	243	26.2	10.48	49.36	2	0	2.52525	66.8	59.7	59.6	142.5	133.8	137.6	2.57263e-05
FALSE	High	Master Protein	P46937	YAP1	Transcriptional coactivator YAP1 OS=Homo sapiens OX=9606 GN=YAP1 PE=1 SV=2	0	141.234	52	16	89	15	1	504	54.4	5.17	239.41	16	0	2.53165	48	55.1	52	140.4	154.2	150.4	3.0352e-05
FALSE	High	Master Protein	Q9Y3C1	NOP16	Nucleolar protein 16 OS=Homo sapiens OX=9606 GN=NOP16 PE=1 SV=2	0	84.838	40	8	74	8	1	178	21.2	9.94	186.23	8	0	2.53165	51.6	56.4	62.8	128.1	144.6	156.6	0.000630165
FALSE	High	Master Protein	Q13740	ALCAM	CD166 antigen OS=Homo sapiens OX=9606 GN=ALCAM PE=1 SV=2	0	68.122	36	13	38	13	1	583	65.1	6.25	99.24	13	0	2.53165	58.7	32.3	51.4	137.2	165.8	154.6	0.000784105
FALSE	High	Master Protein	O95365	ZBTB7A	Zinc finger and BTB domain-containing protein 7A OS=Homo sapiens OX=9606 GN=ZBTB7A PE=1 SV=1	0	50.747	17	6	26	6	1	584	61.4	5.19	75.56	6	0	2.53165	56.4	58.8	60.1	147.2	134	143.5	3.41855e-05
FALSE	High	Master Protein	P52815	MRPL12	39S ribosomal protein L12, mitochondrial OS=Homo sapiens OX=9606 GN=MRPL12 PE=1 SV=2	0	48.746	36	5	69	5	1	198	21.3	8.87	179.25	5	0	2.53165	42	40	43.7	150	167.1	157.2	2.14857e-05
FALSE	High	Master Protein	Q70UQ0	IKBIP	Inhibitor of nuclear factor kappa-B kinase-interacting protein OS=Homo sapiens OX=9606 GN=IKBIP PE=1 SV=1	0	42.435	34	13	44	13	1	350	39.3	9.17	106.65	13	0	2.53165	59	42.9	56.8	135.1	151.2	155	0.000285123
FALSE	High	Master Protein	O95777	LSM8	U6 snRNA-associated Sm-like protein LSm8 OS=Homo sapiens OX=9606 GN=LSM8 PE=1 SV=3	0	31.717	69	5	46	5	1	96	10.4	4.48	138.31	5	0	2.53165	84.9	78	81.9	135.9	113.7	105.7	0.0163842
FALSE	High	Master Protein	P49207	RPL34	60S ribosomal protein L34 OS=Homo sapiens OX=9606 GN=RPL34 PE=1 SV=3	0	15.845	29	5	45	5	1	117	13.3	11.47	74.19	5	0	2.53165	51.5	51	53.6	150.3	155.4	138.2	4.93508e-05
FALSE	High	Master Protein	Q08378	GOLGA3	Golgin subfamily A member 3 OS=Homo sapiens OX=9606 GN=GOLGA3 PE=1 SV=2	0	500.651	58	69	327	69	1	1498	167.3	5.44	995.69	69	0	2.53807	64.2	58.4	55.9	134.2	145.1	142.1	3.78811e-05
FALSE	High	Master Protein	O15230	LAMA5	Laminin subunit alpha-5 OS=Homo sapiens OX=9606 GN=LAMA5 PE=1 SV=8	0	166.322	13	32	69	32	1	3695	399.5	7.02	160.77	32	0	2.53807	36.2	41	41.6	144.6	162.7	173.9	0.000156366
FALSE	High	Master Protein	Q9ULH7	MRTFB	Myocardin-related transcription factor B OS=Homo sapiens OX=9606 GN=MRTFB PE=1 SV=3	0	131.203	28	19	68	16	1	1088	118.1	6.28	164.35	19	3	2.53807	63.6	55.2	64.3	143.3	139.5	134.2	3.84104e-05
FALSE	High	Master Protein	P36954	POLR2I	DNA-directed RNA polymerase II subunit RPB9 OS=Homo sapiens OX=9606 GN=POLR2I PE=1 SV=1	0	65.791	78	7	53	7	1	125	14.5	5.14	135.27	7	0	2.53807	56.5	51.7	47.1	147.5	141.6	155.6	3.86894e-05
FALSE	High	Master Protein	Q9H5K3	POMK	Protein O-mannose kinase OS=Homo sapiens OX=9606 GN=POMK PE=1 SV=1	0	62.499	32	9	41	9	1	350	40	6.1	98.27	9	0	2.53807	76.2	42.2	50.1	145.1	149.9	136.5	0.00134101
FALSE	High	Master Protein	Q712K3	UBE2R2	Ubiquitin-conjugating enzyme E2 R2 OS=Homo sapiens OX=9606 GN=UBE2R2 PE=1 SV=1	0	27.716	22	6	29	6	1	238	27.1	4.42	62.1	6	0	2.53807	50.9	37.1	50	166.7	134	161.3	0.000615949
FALSE	High	Master Protein	Q96SB3	PPP1R9B	Neurabin-2 OS=Homo sapiens OX=9606 GN=PPP1R9B PE=1 SV=3	0	169.115	36	22	84	21	1	817	89.3	4.97	273.96	22	1	2.54453	62.7	40.3	40	145.6	150.8	160.5	0.000273185
FALSE	High	Master Protein	O95400	CD2BP2	CD2 antigen cytoplasmic tail-binding protein 2 OS=Homo sapiens OX=9606 GN=CD2BP2 PE=1 SV=1	0	121.816	55	12	88	12	1	341	37.6	4.61	271.02	12	0	2.54453	48.2	45.2	51.9	152.3	153.3	149	1.56743e-06
FALSE	High	Master Protein	O00461	GOLIM4	Golgi integral membrane protein 4 OS=Homo sapiens OX=9606 GN=GOLIM4 PE=1 SV=1	0	107.957	28	17	73	17	1	696	81.8	4.77	184.16	17	0	2.54453	55.9	42.4	49.9	139.9	151.2	160.6	0.000144483
FALSE	High	Master Protein	P62491	RAB11A	Ras-related protein Rab-11A OS=Homo sapiens OX=9606 GN=RAB11A PE=1 SV=3	0	82.195	56	12	161	2	1	216	24.4	6.57	427.96	12	11	2.54453	49.4	46.4	48.1	152.6	154.2	149.4	3.84482e-07
FALSE	High	Master Protein	Q9NZV1	CRIM1	Cysteine-rich motor neuron 1 protein OS=Homo sapiens OX=9606 GN=CRIM1 PE=1 SV=1	0	37.862	14	9	19	9	1	1036	113.7	5.21	38.48	9	0	2.54453	39.2	25.9	41.2	153.7	182.1	158	0.000211931
FALSE	High	Master Protein	Q9BZF9	UACA	Uveal autoantigen with coiled-coil domains and ankyrin repeats OS=Homo sapiens OX=9606 GN=UACA PE=1 SV=2	0	511.079	55	73	377	73	1	1416	162.4	7.03	993.9	73	0	2.55102	51	50.6	51.1	149.4	148.3	149.5	1.89147e-09
FALSE	High	Master Protein	O14545	TRAFD1	TRAF-type zinc finger domain-containing protein 1 OS=Homo sapiens OX=9606 GN=TRAFD1 PE=1 SV=1	0	96.196	33	13	65	13	1	582	64.8	5.29	161.15	13	0	2.55102	34.7	33.6	27.9	166.9	161.2	175.7	8.63091e-06
FALSE	High	Master Protein	O60783	MRPS14	28S ribosomal protein S14, mitochondrial OS=Homo sapiens OX=9606 GN=MRPS14 PE=1 SV=1	0	24.009	29	3	14	3	1	128	15.1	11.41	47.66	3	0	2.55102	91.8	92.4	94.8	105.7	108	107.3	0.000253944
FALSE	High	Master Protein	Q99439	CNN2	Calponin-2 OS=Homo sapiens OX=9606 GN=CNN2 PE=1 SV=4	0	152.272	69	14	178	13	1	309	33.7	7.33	501.78	14	1	2.55754	76.1	79.7	74.1	122	125.2	123	1.58822e-05
FALSE	High	Master Protein	Q9H3N1	TMX1	Thioredoxin-related transmembrane protein 1 OS=Homo sapiens OX=9606 GN=TMX1 PE=1 SV=1	0	66.919	33	13	136	13	1	280	31.8	4.98	280.6	13	0	2.55754	39	38.3	36.5	154.8	167	164.5	5.20024e-06
FALSE	High	Master Protein	P13473	LAMP2	Lysosome-associated membrane glycoprotein 2 OS=Homo sapiens OX=9606 GN=LAMP2 PE=1 SV=2	0	31.937	19	6	67	6	1	410	44.9	5.63	164.02	6	0	2.55754	76.6	65.2	62.3	143.6	130.4	122	0.00112023
FALSE	High	Master Protein	Q13442	PDAP1	28 kDa heat- and acid-stable phosphoprotein OS=Homo sapiens OX=9606 GN=PDAP1 PE=1 SV=1	0	77.684	38	8	132	8	1	181	20.6	8.87	395.2	8	0	2.5641	54.3	56.1	51.7	148.5	146.8	142.5	1.94596e-06
FALSE	High	Master Protein	Q9ULF5	SLC39A10	Zinc transporter ZIP10 OS=Homo sapiens OX=9606 GN=SLC39A10 PE=1 SV=2	0	48.15	15	10	26	10	1	831	94.1	6.76	56.44	10	0	2.5641	45.7	51.4	37.4	168.6	150.8	146.1	0.000157612
FALSE	High	Master Protein	P16220	CREB1	Cyclic AMP-responsive element-binding protein 1 OS=Homo sapiens OX=9606 GN=CREB1 PE=1 SV=3	0	33.312	18	5	22	3	1	327	35.1	5.27	57.65	5	2	2.57069	72.8	70.2	71.9	136.5	130	118.6	0.000427361
FALSE	High	Master Protein	Q9NWQ9	C14orf119	Uncharacterized protein C14orf119 OS=Homo sapiens OX=9606 GN=C14orf119 PE=1 SV=1	0	11.394	23	3	15	3	1	140	16	4.94	23.37	3	0	2.57069	63.6	45.5	43.8	147.9	155.4	143.8	0.0001672
FALSE	High	Master Protein	Q9BRG1	VPS25	Vacuolar protein-sorting-associated protein 25 OS=Homo sapiens OX=9606 GN=VPS25 PE=1 SV=1	0	66.502	68	10	66	10	1	176	20.7	6.34	199.09	10	0	2.57732	70.9	68.2	63.1	139.3	133.2	125.3	0.000150524
FALSE	High	Master Protein	Q96FQ6	S100A16	Protein S100-A16 OS=Homo sapiens OX=9606 GN=S100A16 PE=1 SV=1	0	78.195	39	6	151	6	1	103	11.8	6.79	396.34	6	0	2.58398	57.5	56.5	59.1	146.5	141.6	138.8	3.70201e-06
FALSE	High	Master Protein	P78330	PSPH	Phosphoserine phosphatase OS=Homo sapiens OX=9606 GN=PSPH PE=1 SV=2	0	69.447	64	11	76	11	1	225	25	5.69	187.6	11	0	2.58398	46.5	47.1	43.3	169.1	156	137.9	0.000284066
FALSE	High	Master Protein	Q9NYB9	ABI2	Abl interactor 2 OS=Homo sapiens OX=9606 GN=ABI2 PE=1 SV=1	0	47.926	23	10	26	6	1	513	55.6	6.16	58.08	10	0	2.58398	41.7	27.8	28.3	173.4	157.4	171.4	3.7903e-05
FALSE	High	Master Protein	Q9BRT6	LLPH	Protein LLP homolog OS=Homo sapiens OX=9606 GN=LLPH PE=1 SV=1	0	46.713	40	4	34	4	1	129	15.2	10.37	101.44	4	0	2.58398	44.9	45.6	43.1	143.9	162.5	160.1	4.66972e-05
FALSE	High	Master Protein	Q2VPK5	CTU2	Cytoplasmic tRNA 2-thiolation protein 2 OS=Homo sapiens OX=9606 GN=CTU2 PE=1 SV=1	0	17.446	12	6	13	6	1	515	56.1	6.32	17.1	6	0	2.58398	57	37.4	45	189	157.2	114.4	0.00871334
FALSE	High	Master Protein	Q5T447	HECTD3	E3 ubiquitin-protein ligase HECTD3 OS=Homo sapiens OX=9606 GN=HECTD3 PE=1 SV=1	0	13.302	7	5	6	5	1	861	97.1	5.64	6.51	5	0	2.58398	59.7	54.7	49.4	151.1	142.8	142.3	2.51236e-05
FALSE	High	Master Protein	O00273	DFFA	DNA fragmentation factor subunit alpha OS=Homo sapiens OX=9606 GN=DFFA PE=1 SV=1	0	103.141	56	13	124	13	1	331	36.5	4.79	357.23	13	0	2.59067	47.7	50	47.3	153	148.4	153.7	6.31868e-07
FALSE	High	Master Protein	Q4V339	CBWD6	COBW domain-containing protein 6 OS=Homo sapiens OX=9606 GN=CBWD6 PE=3 SV=1	0	27.902	22	8	12	8	1	395	43.9	4.87	24.5	8	0	2.59067	78.9	53.9	71	129.9	144.1	122.1	0.00281629
FALSE	High	Master Protein	O95167	NDUFA3	NADH dehydrogenase [ubiquinone] 1 alpha subcomplex subunit 3 OS=Homo sapiens OX=9606 GN=NDUFA3 PE=1 SV=1	0	14.463	50	4	15	4	1	84	9.3	8.46	38.17	4	0	2.59067	77	49.4	57.9	153.4	129	133.3	0.00225098
FALSE	High	Master Protein	Q9BXP5	SRRT	Serrate RNA effector molecule homolog OS=Homo sapiens OX=9606 GN=SRRT PE=1 SV=1	0	231.611	38	37	239	37	1	876	100.6	5.96	552.95	37	0	2.5974	67.9	69.8	68.3	129.6	131.3	133.1	7.13248e-07
FALSE	High	Master Protein	P05556	ITGB1	Integrin beta-1 OS=Homo sapiens OX=9606 GN=ITGB1 PE=1 SV=2	0	233.145	36	25	402	25	1	798	88.4	5.39	1059.46	25	0	2.60417	56.3	51.5	50.4	153.5	146.5	141.7	1.67821e-05
FALSE	High	Master Protein	P50213	IDH3A	Isocitrate dehydrogenase [NAD] subunit alpha, mitochondrial OS=Homo sapiens OX=9606 GN=IDH3A PE=1 SV=1	0	99.018	42	14	127	14	1	366	39.6	6.92	333.91	14	0	2.60417	88.6	85.6	84.3	116.1	112.7	112.8	8.18297e-05
FALSE	High	Master Protein	Q9Y5S9	RBM8A	RNA-binding protein 8A OS=Homo sapiens OX=9606 GN=RBM8A PE=1 SV=1	0	71.114	56	8	82	8	1	174	19.9	5.72	212.13	8	0	2.60417	45.8	44.4	37.2	153.7	153.3	165.6	1.84887e-05
FALSE	High	Master Protein	Q13111	CHAF1A	Chromatin assembly factor 1 subunit A OS=Homo sapiens OX=9606 GN=CHAF1A PE=1 SV=3	0	155.308	36	26	77	26	1	956	106.8	5.94	177.66	26	0	2.61097	37.5	52.9	57.6	144.8	150.9	156.2	0.000125699
FALSE	High	Master Protein	P60660	MYL6	Myosin light polypeptide 6 OS=Homo sapiens OX=9606 GN=MYL6 PE=1 SV=2	0	114.477	85	11	287	7	1	151	16.9	4.65	785.01	11	3	2.61097	42.9	42.7	41.4	151.9	170.7	150.4	6.10206e-05
FALSE	High	Master Protein	P08574	CYC1	Cytochrome c1, heme protein, mitochondrial OS=Homo sapiens OX=9606 GN=CYC1 PE=1 SV=3	0	85.688	35	9	77	9	1	325	35.4	9	229.19	9	0	2.61097	41.8	47.9	39	160.9	152.9	157.5	5.28357e-06
FALSE	High	Master Protein	O75167	PHACTR2	Phosphatase and actin regulator 2 OS=Homo sapiens OX=9606 GN=PHACTR2 PE=1 SV=2	0.002	4.992	2	1	3	1	1	634	69.7	8.16	7.13	1	0	2.61097	77.3	48.2		137.6	151.8	185	0.0203123
FALSE	High	Master Protein	P82663	MRPS25	28S ribosomal protein S25, mitochondrial OS=Homo sapiens OX=9606 GN=MRPS25 PE=1 SV=1	0	49.954	54	7	40	7	1	173	20.1	8.82	106.56	7	0	2.6178	72.2	77.7	89.9	131.9	104.9	123.5	0.0135781
FALSE	High	Master Protein	Q9NPF0	CD320	CD320 antigen OS=Homo sapiens OX=9606 GN=CD320 PE=1 SV=1	0	11.034	11	3	6	3	1	282	29	4.75	14.5	3	0	2.6178	24.8	27.9	30.8	126.7	199.6	190.3	0.00327489
FALSE	High	Master Protein	Q92484	SMPDL3A	Acid sphingomyelinase-like phosphodiesterase 3a OS=Homo sapiens OX=9606 GN=SMPDL3A PE=1 SV=2	0	8.635	3	1	4	1	1	453	51.2	6.33	7.59	1	0	2.6178	204.1	148.1	188.7		32.3	26.8	0.00608563
FALSE	High	Master Protein	O94763	URI1	Unconventional prefoldin RPB5 interactor 1 OS=Homo sapiens OX=9606 GN=URI1 PE=1 SV=3	0	109.314	37	15	63	15	1	535	59.8	5.05	152.44	15	0	2.62467	69.4	58.5	57.5	145.2	131.9	137.7	0.000146191
FALSE	High	Master Protein	O94864	SUPT7L	STAGA complex 65 subunit gamma OS=Homo sapiens OX=9606 GN=SUPT7L PE=1 SV=1	0	25.038	16	5	14	5	1	414	46.2	5.12	35.68	5	0	2.62467	28.2	11.7	30.5	180.6	175.9	173.1	1.71557e-05
FALSE	High	Master Protein	Q14592	ZNF460	Zinc finger protein 460 OS=Homo sapiens OX=9606 GN=ZNF460 PE=1 SV=2	0	22.215	8	4	11	4	1	562	63.6	7.01	14.06	4	0	2.62467	67.8	75.5	58.5	119.5	127.8	150.9	0.00349351
FALSE	High	Master Protein	Q96AG4	LRRC59	Leucine-rich repeat-containing protein 59 OS=Homo sapiens OX=9606 GN=LRRC59 PE=1 SV=1	0	157.961	50	15	285	15	1	307	34.9	9.57	815.47	15	0	2.63158	48.3	44.5	42.5	151.1	158.7	154.9	2.44133e-06
FALSE	High	Master Protein	Q9UL46	PSME2	Proteasome activator complex subunit 2 OS=Homo sapiens OX=9606 GN=PSME2 PE=1 SV=4	0	101.292	57	13	145	13	1	239	27.4	5.73	362.11	13	0	2.63158	50.8	55	54.5	142.3	144.5	152.9	1.17318e-05
FALSE	High	Master Protein	O75886	STAM2	Signal transducing adapter molecule 2 OS=Homo sapiens OX=9606 GN=STAM2 PE=1 SV=1	0	80.643	31	12	59	10	1	525	58.1	5.07	121.84	12	0	2.63158	28.2	24.6	22.7	178.2	186.1	160.1	4.49165e-05
FALSE	High	Master Protein	P82979	SARNP	SAP domain-containing ribonucleoprotein OS=Homo sapiens OX=9606 GN=SARNP PE=1 SV=3	0	52.028	35	7	107	7	1	210	23.7	6.42	262.16	7	0	2.63158	54.9	59.9	66.3	142.1	141.4	135.5	3.47927e-05
FALSE	High	Master Protein	Q9BRD0	BUD13	BUD13 homolog OS=Homo sapiens OX=9606 GN=BUD13 PE=1 SV=1	0	37.955	16	9	18	9	1	619	70.5	9.86	43.48	9	0	2.63158	55	50.3	58.7	125	139	172.1	0.00306283
FALSE	High	Master Protein	Q6P582	MZT2A	Mitotic-spindle organizing protein 2A OS=Homo sapiens OX=9606 GN=MZT2A PE=1 SV=2	0	26.547	37	5	34	2	1	158	16.2	9.64	90.58	5	3	2.63852	21.7	34.9	29.4	182.3	173.3	158.4	5.67101e-05
FALSE	High	Master Protein	Q07065	CKAP4	Cytoskeleton-associated protein 4 OS=Homo sapiens OX=9606 GN=CKAP4 PE=1 SV=2	0	280.828	64	34	351	33	1	602	66	5.92	892.74	34	1	2.6455	63.5	52	52.6	139.5	147	145.3	3.61527e-05
FALSE	High	Master Protein	P30530	AXL	Tyrosine-protein kinase receptor UFO OS=Homo sapiens OX=9606 GN=AXL PE=1 SV=4	0	58.409	16	11	26	11	1	894	98.3	5.39	69.18	11	0	2.6455	24.6	44.4	34.8	186.1	177.9	132.2	0.00179398
FALSE	High	Master Protein	P0DMN0	SULT1A4	Sulfotransferase 1A4 OS=Homo sapiens OX=9606 GN=SULT1A4 PE=1 SV=1	0	45.503	45	10	23	10	1	295	34.2	6.01	60.62	10	0	2.65252	35.5	28.8	22.9	198.3	173.3	141.2	0.00110742
FALSE	High	Master Protein	Q9UIU6	SIX4	Homeobox protein SIX4 OS=Homo sapiens OX=9606 GN=SIX4 PE=1 SV=2	0	55.089	16	8	20	7	1	781	82.9	5.71	64.88	8	1	2.65957	51.2	35.4	54.6	161	145.4	152.4	0.0001416
FALSE	High	Master Protein	Q9H098	FAM107B	Protein FAM107B OS=Homo sapiens OX=9606 GN=FAM107B PE=1 SV=1	0	21.467	32	4	20	4	1	131	15.5	8.29	46.5	4	0	2.65957	52.5	55	70.7	127.2	133.9	160.6	0.00225571
FALSE	High	Master Protein	Q15170	TCEAL1	Transcription elongation factor A protein-like 1 OS=Homo sapiens OX=9606 GN=TCEAL1 PE=1 SV=2	0	19.797	24	2	12	2	1	157	18.3	11.21	44.54	2	0	2.65957	48.1	48.9	50.7	157.5	171.2	123.6	0.00200727
FALSE	High	Master Protein	Q12999	TSPAN31	Tetraspanin-31 OS=Homo sapiens OX=9606 GN=TSPAN31 PE=1 SV=1	0	7.99	10	2	6	1	1	210	23	7.97	10.45	2	0	2.65957	58.6	50.5	56.2	141.9	134.4	158.4	0.000276619
FALSE	High	Master Protein	Q86UE4	MTDH	Protein LYRIC OS=Homo sapiens OX=9606 GN=MTDH PE=1 SV=2	0	199.405	43	24	182	24	1	582	63.8	9.32	544.09	24	0	2.66667	55.8	51.8	51.7	138.9	145.6	156.4	5.85408e-05
FALSE	High	Master Protein	P16144	ITGB4	Integrin beta-4 OS=Homo sapiens OX=9606 GN=ITGB4 PE=1 SV=5	0	790.182	52	73	1126	73	1	1822	202	6.09	3299.87	73	0	2.68097	49.8	45	46.4	155.3	149.9	153.6	9.95838e-07
FALSE	High	Master Protein	Q8WVV4	POF1B	Protein POF1B OS=Homo sapiens OX=9606 GN=POF1B PE=1 SV=3	0	139.787	44	21	77	21	1	589	68	6.32	199.27	21	0	2.68817	32.7	45.6	45.4	156.4	135.8	184	0.00129428
FALSE	High	Master Protein	P78310	CXADR	Coxsackievirus and adenovirus receptor OS=Homo sapiens OX=9606 GN=CXADR PE=1 SV=1	0	46.421	32	10	27	10	1	365	40	7.56	60.48	10	0	2.69542	23.5	43.6	23.8	150.6	173.3	185.3	0.000329653
FALSE	High	Master Protein	Q13510	ASAH1	Acid ceramidase OS=Homo sapiens OX=9606 GN=ASAH1 PE=1 SV=5	0	41.95	26	9	39	9	1	395	44.6	7.62	94.81	9	0	2.69542	52.6	59.1	62.2	146.2	139.7	140.2	1.81469e-05
FALSE	High	Master Protein	Q6P4F2	FDX2	Ferredoxin-2, mitochondrial OS=Homo sapiens OX=9606 GN=FDX2 PE=1 SV=2	0	20.472	21	3	8	3	1	186	19.9	5.54	22.61	3	0	2.69542	46.5	47.2	49.5	144	154.9	157.9	1.72911e-05
FALSE	High	Master Protein	P61586	RHOA	Transforming protein RhoA OS=Homo sapiens OX=9606 GN=RHOA PE=1 SV=1	0	106.033	65	12	210	3	1	193	21.8	6.1	535.85	12	10	2.7027	56.3	56.9	51.9	144.8	146.3	143.9	8.08301e-07
FALSE	High	Master Protein	P03928	MT-ATP8	ATP synthase protein 8 OS=Homo sapiens OX=9606 GN=MT-ATP8 PE=1 SV=1	0	7.954	29	2	34	2	1	68	8	9.91	54	2	0	2.7027	52.9	75.5	66.7	134.9	140.6	129.3	0.000679391
FALSE	High	Master Protein	Q14691	GINS1	DNA replication complex GINS protein PSF1 OS=Homo sapiens OX=9606 GN=GINS1 PE=1 SV=1	0	32.245	42	6	20	6	1	196	23	7.39	39.99	6	0	2.71003	208.7	111.4	117.2	54.9	54.2	53.6	0.0439158
FALSE	High	Master Protein	Q6PK04	CCDC137	Coiled-coil domain-containing protein 137 OS=Homo sapiens OX=9606 GN=CCDC137 PE=1 SV=1	0	31.603	19	5	23	5	1	289	33.2	10.93	56.88	5	0	2.71003	44.1	50.4	54.8	161.4	140.4	148.9	0.000125285
FALSE	High	Master Protein	P54727	RAD23B	UV excision repair protein RAD23 homolog B OS=Homo sapiens OX=9606 GN=RAD23B PE=1 SV=1	0	173.563	53	17	275	15	1	409	43.1	4.84	694.59	17	2	2.71739	58.8	52.7	50.2	152.4	147.8	138	4.91805e-05
FALSE	High	Master Protein	P50542	PEX5	Peroxisomal targeting signal 1 receptor OS=Homo sapiens OX=9606 GN=PEX5 PE=1 SV=3	0	135.378	42	18	64	18	1	639	70.8	4.54	187.42	18	0	2.71739	56.8	45.5	42.7	177.9	137.3	139.7	0.00172188
FALSE	High	Master Protein	P08134	RHOC	Rho-related GTP-binding protein RhoC OS=Homo sapiens OX=9606 GN=RHOC PE=1 SV=1	0	78.814	56	10	150	1	1	193	22	6.58	389.8	10	0	2.71739	50.5	56.7	53.5	150.1	135	154.2	0.000108988
FALSE	High	Master Protein	Q969G5	CAVIN3	Caveolae-associated protein 3 OS=Homo sapiens OX=9606 GN=CAVIN3 PE=1 SV=3	0	60.231	30	8	99	8	1	261	27.7	6.43	242.77	8	0	2.7248	48.1	54.8	50.4	123.4	175.2	148.2	0.00291514
FALSE	High	Master Protein	Q9UIL1	SCOC	Short coiled-coil protein OS=Homo sapiens OX=9606 GN=SCOC PE=1 SV=2	0	27.553	18	2	23	2	1	159	18	8.85	87.46	2	0	2.7248	53	68.2	77.1	95.3	147.4	159	0.0311547
FALSE	High	Master Protein	Q96E11	MRRF	Ribosome-recycling factor, mitochondrial OS=Homo sapiens OX=9606 GN=MRRF PE=1 SV=1	0	72.132	40	8	72	8	1	262	29.3	9.79	196.54	8	0	2.73224	70.2	70	65.1	135.8	129	129.8	2.03915e-05
FALSE	High	Master Protein	P36404	ARL2	ADP-ribosylation factor-like protein 2 OS=Homo sapiens OX=9606 GN=ARL2 PE=1 SV=4	0	18.046	28	4	8	4	1	184	20.9	6.34	20.49	4	0	2.73224	26.2	12	22.7	208.8	162.6	167.6	0.000473597
FALSE	High	Master Protein	O95084	PRSS23	Serine protease 23 OS=Homo sapiens OX=9606 GN=PRSS23 PE=1 SV=1	0	12.772	3	1	7	1	1	383	43	9.42	14.89	1	0	2.73224	60.2	62.7	28.8	171.7	151.3	125.2	0.00466508
FALSE	High	Master Protein	Q8WZA9	IRGQ	Immunity-related GTPase family Q protein OS=Homo sapiens OX=9606 GN=IRGQ PE=1 SV=1	0	119.388	37	17	99	17	1	623	62.7	4.88	302.41	17	0	2.73973	40.6	49.8	38.9	159.8	151.6	159.3	1.2137e-05
FALSE	High	Master Protein	P25325	MPST	3-mercaptopyruvate sulfurtransferase OS=Homo sapiens OX=9606 GN=MPST PE=1 SV=3	0	60.252	44	10	55	10	1	297	33.2	6.6	166.1	10	0	2.73973	45	54.5	59.7	130.9	157.1	152.8	0.000516231
FALSE	High	Master Protein	Q96ED9	HOOK2	Protein Hook homolog 2 OS=Homo sapiens OX=9606 GN=HOOK2 PE=1 SV=3	0	87.42	32	16	40	16	1	719	83.2	5.47	114.96	16	0	2.74725	62.3	69	66.6	137.4	134.9	129.8	2.1579e-05
FALSE	High	Master Protein	Q8NBT2	SPC24	Kinetochore protein Spc24 OS=Homo sapiens OX=9606 GN=SPC24 PE=1 SV=2	0	85.608	66	9	63	9	1	197	22.5	4.7	224.31	9	0	2.74725	44.1	49.3	53.8	130.9	165.6	156.3	0.000690034
FALSE	High	Master Protein	Q15059	BRD3	Bromodomain-containing protein 3 OS=Homo sapiens OX=9606 GN=BRD3 PE=1 SV=1	0	70.465	26	15	56	9	1	726	79.5	9.36	103.93	15	0	2.74725	20.2	40.7	70.7	138.5	155.1	174.7	0.00337996
FALSE	High	Master Protein	Q92542	NCSTN	Nicastrin OS=Homo sapiens OX=9606 GN=NCSTN PE=1 SV=2	0	59.497	22	10	46	10	1	709	78.4	5.99	118.54	10	0	2.74725	44	40.6	48.3	165.2	151.9	150.1	2.92874e-05
FALSE	High	Master Protein	P02649	APOE	Apolipoprotein E OS=Homo sapiens OX=9606 GN=APOE PE=1 SV=1	0	19.191	11	4	26	4	1	317	36.1	5.73	44.95	4	0	2.74725	38.3	31.9	39.8	148.8	164	177.2	0.000121154
FALSE	High	Master Protein	Q9UHA3	RSL24D1	Probable ribosome biogenesis protein RLP24 OS=Homo sapiens OX=9606 GN=RSL24D1 PE=1 SV=1	0	12.598	23	3	10	3	1	163	19.6	9.98	23.68	3	0	2.74725	51	74.3	85	98.5	140.4	150.8	0.0339131
FALSE	High	Master Protein	P09669	COX6C	Cytochrome c oxidase subunit 6C OS=Homo sapiens OX=9606 GN=COX6C PE=1 SV=2	0	44.221	51	6	83	6	1	75	8.8	10.39	200.36	6	0	2.75482	66.1	61.9	54.9	146.9	135.9	134.3	0.000109047
FALSE	High	Master Protein	Q9NW82	WDR70	WD repeat-containing protein 70 OS=Homo sapiens OX=9606 GN=WDR70 PE=1 SV=1	0	21.962	13	6	10	6	1	654	73.2	6.33	19.01	6	0	2.76243	32.2	30.5	48.1	147.4	178.5	163.3	0.000284037
FALSE	High	Master Protein	Q86WR7	PROSER2	Proline and serine-rich protein 2 OS=Homo sapiens OX=9606 GN=PROSER2 PE=1 SV=2	0	19.133	11	4	11	4	1	435	45.8	7.2	18.23	4	0	2.76243	62.2	56.6	45.7	151.6	145.1	138.8	0.000120495
FALSE	High	Master Protein	Q9NRF9	POLE3	DNA polymerase epsilon subunit 3 OS=Homo sapiens OX=9606 GN=POLE3 PE=1 SV=1	0	41.603	42	6	26	6	1	147	16.8	4.74	73.99	6	0	2.77008	52	55.5	75.8	113.8	139.8	163.1	0.00836592
FALSE	High	Master Protein	Q9Y692	GMEB1	Glucocorticoid modulatory element-binding protein 1 OS=Homo sapiens OX=9606 GN=GMEB1 PE=1 SV=2	0	36.005	14	7	17	7	1	573	62.6	4.83	34.56	7	0	2.77008	111.6	111.3	138.8	88.7	62.4	87.3	0.0302281
FALSE	High	Master Protein	Q8TAE6	PPP1R14C	Protein phosphatase 1 regulatory subunit 14C OS=Homo sapiens OX=9606 GN=PPP1R14C PE=1 SV=3	0	28.651	27	3	10	3	1	165	17.8	5.16	32.16	3	0	2.77008	56.1	54.6	47.4	143.7	157	141.2	7.15048e-05
FALSE	High	Master Protein	Q9NS15	LTBP3	Latent-transforming growth factor beta-binding protein 3 OS=Homo sapiens OX=9606 GN=LTBP3 PE=1 SV=4	0	57.146	12	9	20	9	1	1303	139.3	6.07	50.83	9	0	2.77778	33.3	46.4	37.8	140.4	169.1	173	0.000376389
FALSE	High	Master Protein	P41212	ETV6	Transcription factor ETV6 OS=Homo sapiens OX=9606 GN=ETV6 PE=1 SV=1	0	14.296	10	4	11	4	1	452	53	7.43	28.24	4	0	2.78552	80.3	85.2	65.5	103.1	138.3	127.6	0.018482
FALSE	High	Master Protein	Q7Z5L9	IRF2BP2	Interferon regulatory factor 2-binding protein 2 OS=Homo sapiens OX=9606 GN=IRF2BP2 PE=1 SV=2	0	98.964	33	10	50	8	1	587	61	8.69	182.88	10	2	2.7933	33.4	31.6	28.7	164.3	163.7	178.3	1.00816e-05
FALSE	High	Master Protein	Q9UBB5	MBD2	Methyl-CpG-binding domain protein 2 OS=Homo sapiens OX=9606 GN=MBD2 PE=1 SV=1	0	63.668	34	11	42	11	1	411	43.2	10.04	128.52	11	0	2.7933	41.8	41.9	36.4	166.4	172.4	141.1	0.000252078
FALSE	High	Master Protein	Q9BW71	HIRIP3	HIRA-interacting protein 3 OS=Homo sapiens OX=9606 GN=HIRIP3 PE=1 SV=3	0	19.765	12	5	8	5	1	556	61.9	8.54	19.51	5	0	2.7933	2.8	5.5	6.7	198.7	192	194.2	1.25312e-07
FALSE	High	Master Protein	P52298	NCBP2	Nuclear cap-binding protein subunit 2 OS=Homo sapiens OX=9606 GN=NCBP2 PE=1 SV=1	0.006	3.797	7	1	1	1	1	156	18	8.21	3.35	1	0	2.7933	62.8	62.5	100.7		199.7	174.3	0.00970294
FALSE	High	Master Protein	P09497	CLTB	Clathrin light chain B OS=Homo sapiens OX=9606 GN=CLTB PE=1 SV=1	0	40.03	29	11	91	11	1	229	25.2	4.64	174.7	11	0	2.80112	57.4	58.6	56	144.5	144.5	139.1	1.62956e-06
FALSE	High	Master Protein	O95857	TSPAN13	Tetraspanin-13 OS=Homo sapiens OX=9606 GN=TSPAN13 PE=2 SV=1	0	24.989	19	3	16	2	1	204	22.1	7.93	51.29	3	1	2.80899	55.6	54.6	56.4	141.9	139.2	152.3	2.48898e-05
FALSE	High	Master Protein	Q13308	PTK7	Inactive tyrosine-protein kinase 7 OS=Homo sapiens OX=9606 GN=PTK7 PE=1 SV=2	0	188.923	39	27	110	27	1	1070	118.3	7.09	298.84	27	0	2.8169	49.4	47.5	48.7	156.4	141.4	156.4	3.37806e-05
FALSE	High	Master Protein	P62899	RPL31	60S ribosomal protein L31 OS=Homo sapiens OX=9606 GN=RPL31 PE=1 SV=1	0	33.079	45	7	61	7	1	125	14.5	10.54	113.98	7	0	2.82486	59.5	67.8	59.6	130.7	145.7	136.6	0.000127552
FALSE	High	Master Protein	Q8N7R7	CCNYL1	Cyclin-Y-like protein 1 OS=Homo sapiens OX=9606 GN=CCNYL1 PE=1 SV=2	0	25.244	19	6	13	5	1	359	40.7	6.07	21.1	6	1	2.82486	33.3	41.5	35.4	168.8	166	155.1	1.27992e-05
FALSE	High	Master Protein	Q9UJM3	ERRFI1	ERBB receptor feedback inhibitor 1 OS=Homo sapiens OX=9606 GN=ERRFI1 PE=1 SV=1	0	8.221	9	2	3	2	1	462	50.5	8.1	1.74	2	0	2.82486	20.5	26.1	45.9	167.3	159.4	180.7	0.000152311
FALSE	High	Master Protein	P08758	ANXA5	Annexin A5 OS=Homo sapiens OX=9606 GN=ANXA5 PE=1 SV=2	0	202.797	76	23	414	22	1	320	35.9	5.05	1148.38	23	1	2.84091	64.7	68.9	67.4	140.5	131.5	127.1	8.95094e-05
FALSE	High	Master Protein	O75170	PPP6R2	Serine/threonine-protein phosphatase 6 regulatory subunit 2 OS=Homo sapiens OX=9606 GN=PPP6R2 PE=1 SV=2	0	60.182	17	12	27	11	1	966	104.9	4.87	70.12	12	0	2.84091	50.8	33.4	46.4	150.4	159.6	159.4	4.81887e-05
FALSE	High	Master Protein	Q9BSL1	UBAC1	Ubiquitin-associated domain-containing protein 1 OS=Homo sapiens OX=9606 GN=UBAC1 PE=1 SV=1	0	51.771	43	11	32	11	1	405	45.3	4.92	76.68	11	0	2.84091	60.7	43.4	40.1	176.1	155.4	124.4	0.00312444
FALSE	High	Master Protein	Q13952	NFYC	Nuclear transcription factor Y subunit gamma OS=Homo sapiens OX=9606 GN=NFYC PE=1 SV=3	0	17.801	14	5	14	5	1	458	50.3	6.1	34.17	5	0	2.849	40	33.3	34.1	155.4	174.1	163.2	2.49561e-05
FALSE	High	Master Protein	P54709	ATP1B3	Sodium/potassium-transporting ATPase subunit beta-3 OS=Homo sapiens OX=9606 GN=ATP1B3 PE=1 SV=1	0	128.211	64	13	178	13	1	279	31.5	8.35	462.82	13	0	2.85714	68.2	58.6	65.7	141.3	127.6	138.7	0.000147482
FALSE	High	Master Protein	Q6NXE6	ARMC6	Armadillo repeat-containing protein 6 OS=Homo sapiens OX=9606 GN=ARMC6 PE=1 SV=2	0	77.318	31	14	62	14	1	501	54.1	6.24	150.93	14	0	2.86533	56.2	36.3	45.9	128.8	163.3	169.5	0.00149444
FALSE	High	Master Protein	Q99733	NAP1L4	Nucleosome assembly protein 1-like 4 OS=Homo sapiens OX=9606 GN=NAP1L4 PE=1 SV=1	0	106.022	41	14	143	12	1	375	42.8	4.69	395.6	14	2	2.87356	60.2	53.1	54.5	147.7	142.2	142.3	6.34565e-06
FALSE	High	Master Protein	Q13243	SRSF5	Serine/arginine-rich splicing factor 5 OS=Homo sapiens OX=9606 GN=SRSF5 PE=1 SV=1	0	64.583	25	9	104	8	1	272	31.2	11.59	289.93	9	0	2.88184	66.9	61.3	57.1	140.3	136.9	137.5	1.45583e-05
FALSE	High	Master Protein	Q8N2M8	CLASRP	CLK4-associating serine/arginine rich protein OS=Homo sapiens OX=9606 GN=CLASRP PE=1 SV=4	0	28.757	10	4	16	4	1	674	77.1	10.45	45.08	4	0	2.88184	69	43.4	46.4	133.9	156.2	151.1	0.000864641
FALSE	High	Master Protein	Q9NQ92	COPRS	Coordinator of PRMT5 and differentiation stimulator OS=Homo sapiens OX=9606 GN=COPRS PE=1 SV=3	0	17.673	25	3	10	3	1	184	20.1	4.18	32.57	3	0	2.88184	59.4	73.9	53.6	130.6	148.1	134.5	0.000717629
FALSE	High	Master Protein	Q9UI30	TRMT112	Multifunctional methyltransferase subunit TRM112-like protein OS=Homo sapiens OX=9606 GN=TRMT112 PE=1 SV=1	0	27.801	42	4	29	4	1	125	14.2	5.26	70.76	4	0	2.89017	87.1	91.4	67.7	113.6	117.7	122.5	0.00973526
FALSE	High	Master Protein	Q86U28	ISCA2	Iron-sulfur cluster assembly 2 homolog, mitochondrial OS=Homo sapiens OX=9606 GN=ISCA2 PE=1 SV=2	0	27.193	47	5	11	5	1	154	16.5	5.25	26.46	5	0	2.89017	39.7	45.5	18.7	204.1	210.7	81.2	0.0381262
FALSE	High	Master Protein	Q8WWH5	TRUB1	Probable tRNA pseudouridine synthase 1 OS=Homo sapiens OX=9606 GN=TRUB1 PE=1 SV=1	0	17.952	22	6	10	6	1	349	37.2	8.25	12.5	6	0	2.89017	32.3	18.5	16	206.9	164.3	162	0.000549036
FALSE	High	Master Protein	Q53EL6	PDCD4	Programmed cell death protein 4 OS=Homo sapiens OX=9606 GN=PDCD4 PE=1 SV=2	0	153.982	52	20	158	20	1	469	51.7	5.21	433.91	20	0	2.89855	54.5	60.5	60.8	150.2	138.4	135.5	7.44546e-05
FALSE	High	Master Protein	Q9BVJ6	UTP14A	U3 small nucleolar RNA-associated protein 14 homolog A OS=Homo sapiens OX=9606 GN=UTP14A PE=1 SV=1	0	205.1	42	30	136	30	1	771	87.9	7.87	394.87	30	0	2.90698	57.1	49.3	53.4	150.1	143.6	146.5	5.78856e-06
FALSE	High	Master Protein	Q96EI5	TCEAL4	Transcription elongation factor A protein-like 4 OS=Homo sapiens OX=9606 GN=TCEAL4 PE=1 SV=2	0	66.143	63	12	46	12	1	215	24.6	5.2	115.09	12	0	2.90698	41.3	32.9	56.6	134.1	158.5	176.6	0.00133587
FALSE	High	Master Protein	Q5SXM8	DNLZ	DNL-type zinc finger protein OS=Homo sapiens OX=9606 GN=DNLZ PE=1 SV=1	0	8.493	25	2	8	2	1	178	19.2	9.8	18.21	2	0	2.90698	60.9	47.8	45.3	169.1	145	131.8	0.00123534
FALSE	High	Master Protein	P55327	TPD52	Tumor protein D52 OS=Homo sapiens OX=9606 GN=TPD52 PE=1 SV=2	0	103.186	60	11	129	11	1	224	24.3	4.83	396.16	11	0	2.91545	45.9	49	49.8	161.1	149.3	144.9	3.16416e-05
FALSE	High	Master Protein	P42226	STAT6	Signal transducer and activator of transcription 6 OS=Homo sapiens OX=9606 GN=STAT6 PE=1 SV=1	0	33.207	10	5	8	5	1	847	94.1	6.23	14.91	5	0	2.92398	13.7	9.5	56.1	180.7	189.7	150.2	0.00152586
FALSE	High	Master Protein	Q96NC0	ZMAT2	Zinc finger matrin-type protein 2 OS=Homo sapiens OX=9606 GN=ZMAT2 PE=1 SV=1	0	22.938	25	5	17	5	1	199	23.6	9.01	41.55	5	0	2.92398	21.3	40.6	41.8	171.1	157.9	167.2	7.07307e-05
FALSE	High	Master Protein	Q96CS2	HAUS1	HAUS augmin-like complex subunit 1 OS=Homo sapiens OX=9606 GN=HAUS1 PE=1 SV=1	0	42	35	8	21	8	1	278	31.8	5.53	53.14	8	0	2.93255	48.5	36.7	8.8	192.5	157.3	156.2	0.00120635
FALSE	High	Master Protein	Q96AT9	RPE	Ribulose-phosphate 3-epimerase OS=Homo sapiens OX=9606 GN=RPE PE=1 SV=1	0	21.88	24	4	23	4	1	228	24.9	5.58	58.82	4	0	2.94118	54.8	49.1	39.5	170.9	149.5	136.2	0.000699805
FALSE	High	Master Protein	Q96BR5	COA7	Cytochrome c oxidase assembly factor 7 OS=Homo sapiens OX=9606 GN=COA7 PE=1 SV=2	0	47.42	36	5	20	5	1	231	25.7	6.02	58.54	5	0	2.94985	14.3	18.8	22	165.8	171	208.1	0.000268459
FALSE	High	Master Protein	Q9UNK0	STX8	Syntaxin-8 OS=Homo sapiens OX=9606 GN=STX8 PE=1 SV=2	0	39.607	33	7	41	7	1	236	26.9	4.98	112.69	7	0	2.94985	48.5	37.9	37.6	149.9	166.9	159.1	4.25874e-05
FALSE	High	Master Protein	Q9NPD8	UBE2T	Ubiquitin-conjugating enzyme E2 T OS=Homo sapiens OX=9606 GN=UBE2T PE=1 SV=1	0	11.313	22	3	10	3	1	197	22.5	7.99	13.4	3	0	2.95858	53.7	65.6	65.6	127.3	149.4	138.3	0.000518559
FALSE	High	Master Protein	O95881	TXNDC12	Thioredoxin domain-containing protein 12 OS=Homo sapiens OX=9606 GN=TXNDC12 PE=1 SV=1	0	54.633	40	6	91	6	1	172	19.2	5.4	187.99	6	0	2.97619	63	58.2	58.7	138.8	141.1	140.2	1.11611e-06
FALSE	High	Master Protein	P16402	H1-3	Histone H1.3 OS=Homo sapiens OX=9606 GN=H1-3 PE=1 SV=2	0	59.289	23	8	345	4	1	221	22.3	11.02	954.22	8	3	2.99401	54.9	44.1	42.2	144.9	174.1	139.8	0.000746372
FALSE	High	Master Protein	O95926	SYF2	Pre-mRNA-splicing factor SYF2 OS=Homo sapiens OX=9606 GN=SYF2 PE=1 SV=1	0	44.308	37	6	14	6	1	243	28.7	8.4	49.34	6	0	3.01205	37.2	58.2	48.1	105	157.5	194	0.0170697
FALSE	High	Master Protein	Q9UMS0	NFU1	NFU1 iron-sulfur cluster scaffold homolog, mitochondrial OS=Homo sapiens OX=9606 GN=NFU1 PE=1 SV=2	0	37.098	33	7	48	7	1	254	28.4	5.07	93.38	7	0	3.02115	47.3	63.5	63.3	133	146.9	146	0.000276981
FALSE	High	Master Protein	Q15154	PCM1	Pericentriolar material 1 protein OS=Homo sapiens OX=9606 GN=PCM1 PE=1 SV=5	0	242.262	31	43	130	42	1	2024	228.4	5.02	274.26	43	0	3.0303	47.6	44.6	44	149.8	149.4	164.5	2.79787e-05
FALSE	High	Master Protein	P42785	PRCP	Lysosomal Pro-X carboxypeptidase OS=Homo sapiens OX=9606 GN=PRCP PE=1 SV=1	0	23.116	13	5	11	5	1	496	55.8	7.21	27.53	5	0	3.0303	49.7	25.3	39.5	158.5	160.4	166.6	7.86293e-05
FALSE	High	Master Protein	Q86V81	ALYREF	THO complex subunit 4 OS=Homo sapiens OX=9606 GN=ALYREF PE=1 SV=3	0	99.968	39	7	188	7	1	257	26.9	11.15	679.4	7	0	3.03951	43.2	40	40.9	135.7	189.6	150.5	0.00189304
FALSE	High	Master Protein	Q13541	EIF4EBP1	Eukaryotic translation initiation factor 4E-binding protein 1 OS=Homo sapiens OX=9606 GN=EIF4EBP1 PE=1 SV=3	0	24.946	39	4	18	4	1	118	12.6	5.48	40.01	4	0	3.03951	48.6	45.1	49.3	141.5	156.7	158.7	4.77587e-05
FALSE	High	Master Protein	Q96ES7	SGF29	SAGA-associated factor 29 OS=Homo sapiens OX=9606 GN=SGF29 PE=1 SV=1	0	23.088	19	4	9	4	1	293	33.2	8.1	25.33	4	0	3.03951	111.5	102.2	111.3	85.9	100.1	89	0.0345031
FALSE	High	Master Protein	Q9BVL2	NUP58	Nucleoporin p58/p45 OS=Homo sapiens OX=9606 GN=NUP58 PE=1 SV=1	0	110.823	25	12	82	12	1	599	60.9	9.33	259.1	12	0	3.0581	58.2	54.8	61.8	134.5	138.7	152	0.000122092
FALSE	High	Master Protein	Q14978	NOLC1	Nucleolar and coiled-body phosphoprotein 1 OS=Homo sapiens OX=9606 GN=NOLC1 PE=1 SV=2	0	62.747	15	12	170	12	1	699	73.6	9.47	328.1	12	0	3.0581	56.7	56.7	59.7	159.1	132.7	135.2	0.000564636
FALSE	High	Master Protein	Q5W0B1	OBI1	ORC ubiquitin ligase 1 OS=Homo sapiens OX=9606 GN=OBI1 PE=1 SV=1	0	35.746	16	8	15	8	1	726	81.1	5.72	32.56	8	0	3.06748	38.4	24.3	26	186.7	162.9	161.7	0.000109562
FALSE	High	Master Protein	Q9NW81	DMAC2	Distal membrane-arm assembly complex protein 2 OS=Homo sapiens OX=9606 GN=DMAC2 PE=1 SV=3	0	28.424	19	4	23	4	1	257	29.2	6.43	36.03	4	0	3.06748	64.1	39.1	47.1	143.4	139.8	166.4	0.000855345
FALSE	High	Master Protein	Q5VUA4	ZNF318	Zinc finger protein 318 OS=Homo sapiens OX=9606 GN=ZNF318 PE=1 SV=2	0	149.014	22	33	79	33	1	2279	251	7.2	158.85	33	0	3.07692	21.4	35.8	30.6	179.4	163.3	169.7	2.31745e-05
FALSE	High	Master Protein	Q00688	FKBP3	Peptidyl-prolyl cis-trans isomerase FKBP3 OS=Homo sapiens OX=9606 GN=FKBP3 PE=1 SV=1	0	109.981	55	12	74	12	1	224	25.2	9.28	191.63	12	0	3.07692	27.9	30.7	31.2	159.1	168.4	182.7	3.55084e-05
FALSE	High	Master Protein	Q9BTE7	DCUN1D5	DCN1-like protein 5 OS=Homo sapiens OX=9606 GN=DCUN1D5 PE=1 SV=1	0	19.468	24	5	8	5	1	237	27.5	5.58	13.4	5	0	3.07692	31.7	46.2	44.6	109.1	177.1	191.2	0.0100857
FALSE	High	Master Protein	Q96KF7	SMIM8	Small integral membrane protein 8 OS=Homo sapiens OX=9606 GN=SMIM8 PE=1 SV=2	0	12.889	15	1	5	1	1	97	11.1	9.26	18.21	1	0	3.07692	46.4	75.3	33.6	143	169.9	131.8	0.00449039
FALSE	High	Master Protein	P16401	H1-5	Histone H1.5 OS=Homo sapiens OX=9606 GN=H1-5 PE=1 SV=3	0	55.259	22	8	346	7	1	226	22.6	10.92	1001.45	8	1	3.08642	56.5	51.8	54	150.5	143.5	143.8	4.18682e-06
FALSE	High	Master Protein	O14777	NDC80	Kinetochore protein NDC80 homolog OS=Homo sapiens OX=9606 GN=NDC80 PE=1 SV=1	0	198.143	52	31	113	31	1	642	73.9	5.6	295.62	31	0	3.09598	53.3	55.3	57.8	153.3	137.2	142.9	5.35823e-05
FALSE	High	Master Protein	Q16204	CCDC6	Coiled-coil domain-containing protein 6 OS=Homo sapiens OX=9606 GN=CCDC6 PE=1 SV=2	0	163.06	39	20	129	20	1	474	53.3	7.34	361.82	20	0	3.09598	48.7	49.5	44.8	153.2	154.1	149.6	7.9809e-07
FALSE	High	Master Protein	P35659	DEK	Protein DEK OS=Homo sapiens OX=9606 GN=DEK PE=1 SV=1	0	137.82	32	17	230	17	1	375	42.6	8.56	536.31	17	0	3.09598	56.1	53.9	46.1	149.9	147.3	146.6	7.3436e-06
FALSE	High	Master Protein	Q01628	IFITM3	Interferon-induced transmembrane protein 3 OS=Homo sapiens OX=9606 GN=IFITM3 PE=1 SV=2	0.001	7.779	12	1	9	1	1	133	14.6	7.01	24.49	1	0	3.09598	48.5	50.5	55	148.4	161.2	136.3	0.00019751
FALSE	High	Master Protein	P54105	CLNS1A	Methylosome subunit pICln OS=Homo sapiens OX=9606 GN=CLNS1A PE=1 SV=1	0	76.601	44	8	113	8	1	237	26.2	4.11	301.03	8	0	3.10559	44	46.4	38.9	167	153.4	150.4	3.37436e-05
FALSE	High	Master Protein	Q00587	CDC42EP1	Cdc42 effector protein 1 OS=Homo sapiens OX=9606 GN=CDC42EP1 PE=1 SV=1	0	13.604	6	2	5	2	1	391	40.3	7.15	12.59	2	0	3.10559	63	13.2	15.3	190.6	163.9	153.9	0.00209205
FALSE	High	Master Protein	Q92754	TFAP2C	Transcription factor AP-2 gamma OS=Homo sapiens OX=9606 GN=TFAP2C PE=1 SV=1	0	8.091	6	2	3	2	1	450	49.1	7.83	6.02	2	0	3.10559	66.8	39.4	33.6	114.7	165.3	180.3	0.00874805
FALSE	High	Master Protein	Q9NS73	MBIP	MAP3K12-binding inhibitory protein 1 OS=Homo sapiens OX=9606 GN=MBIP PE=1 SV=2	0	16.554	16	4	9	4	1	344	39.3	7.24	13.12	4	0	3.125	42.1	57.9	55.2	87.6	171.3	185.9	0.0357723
FALSE	High	Master Protein	P35637	FUS	RNA-binding protein FUS OS=Homo sapiens OX=9606 GN=FUS PE=1 SV=1	0	122.176	23	11	170	9	1	526	53.4	9.36	462.09	11	2	3.1348	44.5	42.4	41.2	151.3	159.2	161.3	3.60316e-06
FALSE	High	Master Protein	P62310	LSM3	U6 snRNA-associated Sm-like protein LSm3 OS=Homo sapiens OX=9606 GN=LSM3 PE=1 SV=2	0.001	7.041	20	2	32	2	1	102	11.8	4.7	58.97	2	0	3.1348	60.9	61.4	61	145.7	136.8	134.1	2.45038e-05
FALSE	High	Master Protein	O14618	CCS	Copper chaperone for superoxide dismutase OS=Homo sapiens OX=9606 GN=CCS PE=1 SV=1	0	44.93	32	7	39	7	1	274	29	5.58	111.14	7	0	3.14465	79	73.3	68.4	131.3	132.4	115.6	0.00105779
FALSE	High	Master Protein	Q8N4U5	TCP11L2	T-complex protein 11-like protein 2 OS=Homo sapiens OX=9606 GN=TCP11L2 PE=1 SV=1	0	15.986	10	3	5	3	1	519	58.1	4.96	9.19	3	0	3.14465	58.2	56	55	146.3	166.1	118.4	0.00326776
FALSE	High	Master Protein	Q13257	MAD2L1	Mitotic spindle assembly checkpoint protein MAD2A OS=Homo sapiens OX=9606 GN=MAD2L1 PE=1 SV=1	0.006	3.864	7	2	7	2	1	205	23.5	5.08	3.88	2	0	3.14465	50.9	46.6	45.8	142.5	157.3	156.9	3.40492e-05
FALSE	High	Master Protein	Q14444	CAPRIN1	Caprin-1 OS=Homo sapiens OX=9606 GN=CAPRIN1 PE=1 SV=2	0	166.579	42	19	164	19	1	709	78.3	5.25	514.64	19	0	3.15457	44.7	46.2	46.3	155.9	151.2	155.8	3.07676e-07
FALSE	High	Master Protein	P00167	CYB5A	Cytochrome b5 OS=Homo sapiens OX=9606 GN=CYB5A PE=1 SV=2	0	56.255	49	5	39	5	1	134	15.3	4.96	105.33	5	0	3.16456	32	45.1	45	146.8	160.2	170.9	0.000133965
FALSE	High	Master Protein	Q96B36	AKT1S1	Proline-rich AKT1 substrate 1 OS=Homo sapiens OX=9606 GN=AKT1S1 PE=1 SV=1	0	42.389	36	6	29	6	1	256	27.4	4.75	54.56	6	0	3.18471	56.1	54	45.9	159.2	164.1	120.8	0.00238944
FALSE	High	Master Protein	P52739	ZNF131	Zinc finger protein 131 OS=Homo sapiens OX=9606 GN=ZNF131 PE=1 SV=2	0	22.15	11	4	9	4	1	623	71.4	5.19	19.93	4	0	3.18471	42.4	30.4	31.8	173.6	167.4	154.4	4.39697e-05
FALSE	High	Master Protein	Q9NX40	OCIAD1	OCIA domain-containing protein 1 OS=Homo sapiens OX=9606 GN=OCIAD1 PE=1 SV=1	0	32.493	29	6	41	6	1	245	27.6	7.49	89.31	6	0	3.19489	50.3	53.1	47.5	139.1	162	148	0.000131771
FALSE	High	Master Protein	P41208	CETN2	Centrin-2 OS=Homo sapiens OX=9606 GN=CETN2 PE=1 SV=1	0	57.296	50	8	31	8	1	172	19.7	5	67.78	8	0	3.20513	55	43.6	43.5	172.2	144.1	141.5	0.000566241
FALSE	High	Master Protein	P29034	S100A2	Protein S100-A2 OS=Homo sapiens OX=9606 GN=S100A2 PE=1 SV=3	0	47.158	28	4	131	4	1	98	11.1	4.78	278.52	4	0	3.22581	50.4	49.2	50.5	135.8	155.3	158.8	0.000153448
FALSE	High	Master Protein	P02788	LTF	Lactotransferrin OS=Homo sapiens OX=9606 GN=LTF PE=1 SV=6	0	7.943	3	2	45	2	1	710	78.1	8.12	73.58	2	0	3.22581	80.3	68.8	69.5	145.1	112.9	123.3	0.0059999
FALSE	High	Master Protein	Q01844	EWSR1	RNA-binding protein EWS OS=Homo sapiens OX=9606 GN=EWSR1 PE=1 SV=1	0	106.528	16	8	139	8	1	656	68.4	9.33	445.17	8	0	3.24675	43.3	36.9	39.3	173	158	149.5	7.18118e-05
FALSE	High	Master Protein	P18564	ITGB6	Integrin beta-6 OS=Homo sapiens OX=9606 GN=ITGB6 PE=1 SV=2	0	157.293	43	20	88	20	1	788	85.9	5.55	254.49	20	0	3.25733	87.2	63.6	69.9	124.4	133.6	121.4	0.00265235
FALSE	High	Master Protein	P62341	SELENOT	Thioredoxin reductase-like selenoprotein T OS=Homo sapiens OX=9606 GN=SELENOT PE=1 SV=2	0	14.061	24	3	6	3	1	195	22.3	8.6	16.05	3	0	3.25733	28.4	30.7	46.4	193.2	139.6	161.8	0.00143021
FALSE	High	Master Protein	P50895	BCAM	Basal cell adhesion molecule OS=Homo sapiens OX=9606 GN=BCAM PE=1 SV=2	0	73.75	28	12	34	12	1	628	67.4	5.81	83.28	12	0	3.26797	30.3	35.2	26	165.9	177.1	165.4	7.48566e-06
FALSE	High	Master Protein	Q9NXG2	THUMPD1	THUMP domain-containing protein 1 OS=Homo sapiens OX=9606 GN=THUMPD1 PE=1 SV=2	0	106.297	62	18	111	18	1	353	39.3	7.88	267.95	18	0	3.27869	65.6	58.5	54.7	146.5	141.8	132.9	9.3437e-05
FALSE	High	Master Protein	Q06481	APLP2	Amyloid-like protein 2 OS=Homo sapiens OX=9606 GN=APLP2 PE=1 SV=2	0	164.868	34	21	135	20	1	763	86.9	4.79	338.67	21	1	3.30033	39.1	41.3	36.9	158.2	165.7	158.8	1.48927e-06
FALSE	High	Master Protein	P11441	UBL4A	Ubiquitin-like protein 4A OS=Homo sapiens OX=9606 GN=UBL4A PE=1 SV=1	0	53.154	52	7	59	7	1	157	17.8	8.66	140.2	7	0	3.30033	50.2	52.9	53.2	141.5	149.2	152.9	1.04971e-05
FALSE	High	Master Protein	Q9H7E9	C8orf33	UPF0488 protein C8orf33 OS=Homo sapiens OX=9606 GN=C8orf33 PE=1 SV=1	0	30.531	30	5	19	5	1	229	25	9.95	58.18	5	0	3.30033	48.8	43.5	41.3	146.6	152.1	167.7	7.79279e-05
FALSE	High	Master Protein	P26583	HMGB2	High mobility group protein B2 OS=Homo sapiens OX=9606 GN=HMGB2 PE=1 SV=2	0	139.299	38	13	293	11	1	209	24	7.81	766.56	13	0	3.31126	90.7	85.4	80.8	117.2	106.9	118.9	0.00368418
FALSE	High	Master Protein	Q16270	IGFBP7	Insulin-like growth factor-binding protein 7 OS=Homo sapiens OX=9606 GN=IGFBP7 PE=1 SV=1	0	64.564	45	9	31	9	1	282	29.1	7.9	95.44	9	0	3.32226	35.7	31.7	21.2	179.9	168.4	163	2.84276e-05
FALSE	High	Master Protein	P55957	BID	BH3-interacting domain death agonist OS=Homo sapiens OX=9606 GN=BID PE=1 SV=1	0	65.133	54	8	56	8	1	195	22	5.44	163.96	8	0	3.33333	55.2	55.7	47.1	156.3	147.8	137.8	9.62384e-05
FALSE	High	Master Protein	Q9BSY4	CHCHD5	Coiled-coil-helix-coiled-coil-helix domain-containing protein 5 OS=Homo sapiens OX=9606 GN=CHCHD5 PE=1 SV=1	0	21.166	48	4	6	4	1	110	12.4	6.73	16.41	4	0	3.33333	33.7	32.2	15.4	131	189.1	198.5	0.00264992
FALSE	High	Master Protein	Q6PGN9	PSRC1	Proline/serine-rich coiled-coil protein 1 OS=Homo sapiens OX=9606 GN=PSRC1 PE=1 SV=1	0	32.629	24	7	12	7	1	363	38.8	11.21	36.31	7	0	3.34448	11.7	7.6	11.4	203.9	200.8	164.6	0.000144635
FALSE	High	Master Protein	Q9UMD9	COL17A1	Collagen alpha-1(XVII) chain OS=Homo sapiens OX=9606 GN=COL17A1 PE=1 SV=3	0	232.561	21	27	238	27	1	1497	150.3	8.79	612.85	27	0	3.3557	41.9	42.5	41.8	144.8	163.2	165.7	6.16447e-05
FALSE	High	Master Protein	Q9HCY8	S100A14	Protein S100-A14 OS=Homo sapiens OX=9606 GN=S100A14 PE=1 SV=1	0	94.054	85	9	117	9	1	104	11.7	5.24	311.44	9	0	3.3557	46.4	42.6	39.8	152.6	160.2	158.3	2.77398e-06
FALSE	High	Master Protein	P83731	RPL24	60S ribosomal protein L24 OS=Homo sapiens OX=9606 GN=RPL24 PE=1 SV=1	0	32.911	32	6	70	6	1	157	17.8	11.25	158.67	6	0	3.3557	69.5	70.4	69.1	138.9	126.7	125.4	0.00014877
FALSE	High	Master Protein	Q13573	SNW1	SNW domain-containing protein 1 OS=Homo sapiens OX=9606 GN=SNW1 PE=1 SV=1	0	200.462	48	24	167	24	1	536	61.5	9.52	425.09	24	0	3.37838	51	46.3	47	156.4	154	145.4	9.04863e-06
FALSE	High	Master Protein	Q9UGV2	NDRG3	Protein NDRG3 OS=Homo sapiens OX=9606 GN=NDRG3 PE=1 SV=2	0	123.151	66	14	66	14	1	375	41.4	5.31	183.72	14	0	3.37838	36.3	33.8	40.7	167.1	157.9	164.2	3.08868e-06
FALSE	High	Master Protein	P13726	F3	Tissue factor OS=Homo sapiens OX=9606 GN=F3 PE=1 SV=1	0	61.146	34	8	56	8	1	295	33	7.03	190.23	8	0	3.37838	51.6	51.7	52.4	152.1	135.9	156.3	0.000102287
FALSE	High	Master Protein	Q14802	FXYD3	FXYD domain-containing ion transport regulator 3 OS=Homo sapiens OX=9606 GN=FXYD3 PE=1 SV=1	0	9.954	22	1	22	1	1	87	9.3	7.3	68.04	1	0	3.38983	50.8	43.9	38.9	169.6	149	147.8	0.00014712
FALSE	High	Master Protein	P04156	PRNP	Major prion protein OS=Homo sapiens OX=9606 GN=PRNP PE=1 SV=1	0	16.779	16	4	20	4	1	253	27.6	9	54.58	4	0	3.41297	46.7	36.8	46.7	176.9	154.2	138.7	0.000612169
FALSE	High	Master Protein	Q8TCT8	SPPL2A	Signal peptide peptidase-like 2A OS=Homo sapiens OX=9606 GN=SPPL2A PE=1 SV=2	0	11.071	3	1	10	1	1	520	58.1	8.32	24.38	1	0	3.41297	45.9	37.4	46.1	157	155.8	157.8	2.6153e-06
FALSE	High	Master Protein	Q9H875	PRKRIP1	PRKR-interacting protein 1 OS=Homo sapiens OX=9606 GN=PRKRIP1 PE=1 SV=1	0	38.962	33	6	20	6	1	184	21	9.79	41.19	6	0	3.42466	45.8	52.4	51.9	154.5	142.2	153.2	2.30954e-05
FALSE	High	Master Protein	P17900	GM2A	Ganglioside GM2 activator OS=Homo sapiens OX=9606 GN=GM2A PE=1 SV=4	0	21.228	23	6	43	6	1	193	20.8	5.31	81.65	6	0	3.42466	59.3	59.5	60.6	148.6	135.5	136.5	4.51042e-05
FALSE	High	Master Protein	Q8WV07	LTO1	Protein LTO1 homolog OS=Homo sapiens OX=9606 GN=LTO1 PE=1 SV=2	0	14.337	28	3	5	3	1	137	15.3	5.8	13.01	3	0	3.42466	30.3	26	11.4	161.2	269.2	101.9	0.0348156
FALSE	High	Master Protein	Q9NY61	AATF	Protein AATF OS=Homo sapiens OX=9606 GN=AATF PE=1 SV=1	0	148.555	41	18	95	18	1	560	63.1	4.94	280.8	18	0	3.43643	51.7	63.9	62.2	150.1	128.6	143.5	0.000390091
FALSE	High	Master Protein	Q9UEE9	CFDP1	Craniofacial development protein 1 OS=Homo sapiens OX=9606 GN=CFDP1 PE=1 SV=1	0	54.685	27	7	37	7	1	299	33.6	4.81	86.24	7	0	3.43643	23.6	22.4	19.8	202.5	165.2	166.6	0.000218706
FALSE	High	Master Protein	P58876	H2BC5	Histone H2B type 1-D OS=Homo sapiens OX=9606 GN=H2BC5 PE=1 SV=2	0	71.977	57	8	333	2	1	126	13.9	10.32	834.98	8	0	3.48432	57.1	66.7	63.7	132.5	138.9	141.1	4.02366e-05
FALSE	High	Master Protein	Q8TB96	ITFG1	T-cell immunomodulatory protein OS=Homo sapiens OX=9606 GN=ITFG1 PE=1 SV=1	0	17.108	9	4	6	4	1	612	68.1	5.39	13.1	4	0	3.48432	9	18.9	20.7	175.4	181.6	194.5	1.51413e-05
FALSE	High	Master Protein	P62304	SNRPE	Small nuclear ribonucleoprotein E OS=Homo sapiens OX=9606 GN=SNRPE PE=1 SV=1	0	11.581	25	2	17	2	1	92	10.8	9.44	46.89	2	0	3.48432	53.5	57.5	49.2	152.6	149.5	137.7	5.41013e-05
FALSE	High	Master Protein	P62318	SNRPD3	Small nuclear ribonucleoprotein Sm D3 OS=Homo sapiens OX=9606 GN=SNRPD3 PE=1 SV=1	0	44.238	48	4	20	4	1	126	13.9	10.32	76.71	4	0	3.4965	78.2	67.4	69.3	121.6	134.5	129	0.000345281
FALSE	High	Master Protein	Q6QNY0	BLOC1S3	Biogenesis of lysosome-related organelles complex 1 subunit 3 OS=Homo sapiens OX=9606 GN=BLOC1S3 PE=1 SV=1	0	38.75	36	5	21	5	1	202	21.2	5.15	67.4	5	0	3.4965	23.7	31.8	39.5	149.2	172.8	183	0.000241288
FALSE	High	Master Protein	Q8WVX9	FAR1	Fatty acyl-CoA reductase 1 OS=Homo sapiens OX=9606 GN=FAR1 PE=1 SV=1	0.004	4.138	3	1	1	1	1	515	59.3	9.17	1.85	1	0	3.4965	69.9	31.6		183	170.2	145.3	0.0106316
FALSE	High	Master Protein	Q5ZPR3	CD276	CD276 antigen OS=Homo sapiens OX=9606 GN=CD276 PE=1 SV=1	0	75.125	29	7	70	7	1	534	57.2	4.91	218.62	7	0	3.50877	39.7	36	33.8	176.6	156.9	156.9	4.81137e-05
FALSE	High	Master Protein	Q9P0P0	RNF181	E3 ubiquitin-protein ligase RNF181 OS=Homo sapiens OX=9606 GN=RNF181 PE=1 SV=1	0	30.611	35	4	30	4	1	153	17.9	5.06	62.81	4	0	3.50877	48.1	45.2	45.2	167.6	141.1	152.8	0.000153931
FALSE	High	Master Protein	O95772	STARD3NL	STARD3 N-terminal-like protein OS=Homo sapiens OX=9606 GN=STARD3NL PE=1 SV=1	0	11.52	10	2	6	2	1	234	26.6	4.81	12.52	2	0	3.53357	40	46.2	37.9	161.4	152.4	162	7.91685e-06
FALSE	High	Master Protein	Q8NBJ4	GOLM1	Golgi membrane protein 1 OS=Homo sapiens OX=9606 GN=GOLM1 PE=1 SV=1	0	98.585	45	19	84	19	1	401	45.3	4.97	185.28	19	0	3.55872	50.8	41.9	35.6	161.2	163.4	147.1	7.0756e-05
FALSE	High	Master Protein	Q08380	LGALS3BP	Galectin-3-binding protein OS=Homo sapiens OX=9606 GN=LGALS3BP PE=1 SV=1	0	107.142	32	13	68	13	1	585	65.3	5.27	208.62	13	0	3.58423	60.7	53.5	51.4	141.1	150.8	142.4	2.71013e-05
FALSE	High	Master Protein	Q92804	TAF15	TATA-binding protein-associated factor 2N OS=Homo sapiens OX=9606 GN=TAF15 PE=1 SV=1	0	103.915	22	9	109	7	1	592	61.8	8.02	270.46	9	0	3.58423	31.7	39.3	32.3	159.9	163.8	173.1	9.10486e-06
FALSE	High	Master Protein	O75935	DCTN3	Dynactin subunit 3 OS=Homo sapiens OX=9606 GN=DCTN3 PE=1 SV=1	0	34.129	39	8	35	8	1	186	21.1	5.47	77.83	8	0	3.58423	45.5	44.7	43.7	167.3	156.9	141.9	0.000115608
FALSE	High	Master Protein	Q9GZT6	CCDC90B	Coiled-coil domain-containing protein 90B, mitochondrial OS=Homo sapiens OX=9606 GN=CCDC90B PE=1 SV=2	0	47.291	35	11	19	11	1	254	29.5	7.55	37.92	11	0	3.59712	69.1	62.4	46.7	157.4	139.5	124.9	0.00212622
FALSE	High	Master Protein	Q5BKU9	OXLD1	Oxidoreductase-like domain-containing protein 1 OS=Homo sapiens OX=9606 GN=OXLD1 PE=2 SV=1	0	19.801	18	2	8	2	1	147	15.8	8.22	23.95	2	0	3.61011	25.5	30.5	35.7	152.2	169.1	186.9	0.00018497
FALSE	High	Master Protein	Q96GA3	LTV1	Protein LTV1 homolog OS=Homo sapiens OX=9606 GN=LTV1 PE=1 SV=1	0	67.363	26	10	35	9	1	475	54.8	4.91	77.12	10	1	3.63636	42.4	44.6	38	124	180.9	170	0.00265789
FALSE	High	Master Protein	P57105	SYNJ2BP	Synaptojanin-2-binding protein OS=Homo sapiens OX=9606 GN=SYNJ2BP PE=1 SV=2	0	42.327	50	5	32	5	1	145	15.9	6.3	88.64	5	0	3.63636	30.5	22.6	29.3	182.8	160.7	174	2.98951e-05
FALSE	High	Master Protein	Q15528	MED22	Mediator of RNA polymerase II transcription subunit 22 OS=Homo sapiens OX=9606 GN=MED22 PE=1 SV=2	0	17.117	24	4	13	4	1	200	22.2	4.68	25.32	4	0	3.63636	72.2	42.8	78.8	128.1	133.5	144.6	0.00423579
FALSE	High	Master Protein	Q13641	TPBG	Trophoblast glycoprotein OS=Homo sapiens OX=9606 GN=TPBG PE=1 SV=1	0	82.057	28	11	78	11	1	420	46	6.83	200.3	11	0	3.64964	40.3	39.7	35.6	178.1	156.8	149.5	0.000145983
FALSE	High	Master Protein	Q69YL0	NCBP2AS2	Protein NCBP2AS2 OS=Homo sapiens OX=9606 GN=NCBP2AS2 PE=1 SV=1	0	30.267	54	5	27	5	1	99	10.9	12	77.67	5	0	3.64964	87.2	82.1	76.1	104.9	119.8	129.9	0.0101413
FALSE	High	Master Protein	Q9NWB7	IFT57	Intraflagellar transport protein 57 homolog OS=Homo sapiens OX=9606 GN=IFT57 PE=1 SV=1	0	11.385	6	2	6	2	1	429	49.1	4.98	14.78	2	0	3.64964	61.6	16.7	28.9	226.5	105.6	160.7	0.0264369
FALSE	High	Master Protein	Q9NPI1	BRD7	Bromodomain-containing protein 7 OS=Homo sapiens OX=9606 GN=BRD7 PE=1 SV=1	0	66.163	27	12	29	12	1	651	74.1	6.39	69.71	12	0	3.663	28.1	23.4	52.1	201	162.8	132.5	0.00381959
FALSE	High	Master Protein	Q9NUP1	BLOC1S4	Biogenesis of lysosome-related organelles complex 1 subunit 4 OS=Homo sapiens OX=9606 GN=BLOC1S4 PE=1 SV=1	0	33.334	41	7	21	7	1	217	23.3	4.98	55.44	7	0	3.67647	22.2	49.3	53.2	139.4	153.4	182.5	0.00187067
FALSE	High	Master Protein	Q9H8M9	EVA1A	Protein eva-1 homolog A OS=Homo sapiens OX=9606 GN=EVA1A PE=1 SV=1	0.006	3.849	7	1	4	1	1	152	17.5	6.93	4.55	1	0	3.67647	38.3	49.3	36.2	141.2	173.2	161.8	0.000325504
FALSE	High	Master Protein	Q9H074	PAIP1	Polyadenylate-binding protein-interacting protein 1 OS=Homo sapiens OX=9606 GN=PAIP1 PE=1 SV=1	0	83.903	33	11	66	11	1	479	53.5	4.81	189.73	11	0	3.71747	34.6	33.1	32.9	161.8	173.4	164.1	3.16649e-06
FALSE	High	Master Protein	O94817	ATG12	Ubiquitin-like protein ATG12 OS=Homo sapiens OX=9606 GN=ATG12 PE=1 SV=1	0	8.121	19	3	9	3	1	140	15.1	5.1	11.97	3	0	3.71747	25.9	28	26.5	177.6	158.1	183.9	4.7229e-05
FALSE	High	Master Protein	P78504	JAG1	Protein jagged-1 OS=Homo sapiens OX=9606 GN=JAG1 PE=1 SV=3	0	111.43	18	16	43	16	1	1218	133.7	6.06	115.44	16	0	3.73134	50.8	57.2	55.5	115.1	149.3	172.1	0.00547895
FALSE	High	Master Protein	Q96EV8	DTNBP1	Dysbindin OS=Homo sapiens OX=9606 GN=DTNBP1 PE=1 SV=1	0	38.961	17	6	33	6	1	351	39.5	4.67	84.12	6	0	3.73134	88.5	75.9	84.8	107.5	120.9	122.4	0.00495312
FALSE	High	Master Protein	Q96EU6	RRP36	Ribosomal RNA processing protein 36 homolog OS=Homo sapiens OX=9606 GN=RRP36 PE=1 SV=1	0	38.406	41	9	20	9	1	259	29.8	10.17	49.25	9	0	3.73134	34.2	21.1	33.2	176.5	160.9	174.1	2.54683e-05
FALSE	High	Master Protein	Q12983	BNIP3	BCL2/adenovirus E1B 19 kDa protein-interacting protein 3 OS=Homo sapiens OX=9606 GN=BNIP3 PE=1 SV=3	0	15.192	9	2	8	2	1	259	27.8	7.17	23.02	2	0	3.7594	16.5	21.4	34.8	165.4	170.1	191.9	0.000103095
FALSE	High	Master Protein	Q66PJ3	ARL6IP4	ADP-ribosylation factor-like protein 6-interacting protein 4 OS=Homo sapiens OX=9606 GN=ARL6IP4 PE=1 SV=2	0	53.805	21	8	32	8	1	421	44.9	10.93	84.66	8	0	3.77358	56.7	41.9	38.5	142.5	160	160.4	0.000181285
FALSE	High	Master Protein	P0DJ07	PET100	Protein PET100 homolog, mitochondrial OS=Homo sapiens OX=9606 GN=PET100 PE=1 SV=1	0	7.998	14	1	9	1	1	73	9.1	6.77	19.28	1	0	3.78788	41	35.6	63	148.1	155.4	157	0.00026474
FALSE	High	Master Protein	Q9BR61	ACBD6	Acyl-CoA-binding domain-containing protein 6 OS=Homo sapiens OX=9606 GN=ACBD6 PE=1 SV=1	0	47.843	35	8	35	8	1	282	31.1	5.11	89.88	8	0	3.80228	54.9	56.1	48	131	164.5	145.5	0.000720028
FALSE	High	Master Protein	Q8NDD1	C1orf131	Uncharacterized protein C1orf131 OS=Homo sapiens OX=9606 GN=C1orf131 PE=1 SV=4	0	19.806	22	5	10	5	1	293	32.6	9.88	22.99	5	0	3.83142	22.7	30.2	12.3	95.6	223.7	215.5	0.0199204
FALSE	High	Master Protein	O95833	CLIC3	Chloride intracellular channel protein 3 OS=Homo sapiens OX=9606 GN=CLIC3 PE=1 SV=2	0	69.324	59	11	35	11	1	236	26.6	6.43	93.01	11	0	3.84615	16.1	35.3	59.2	157.9	158.2	173.4	0.000721967
FALSE	High	Master Protein	O75509	TNFRSF21	Tumor necrosis factor receptor superfamily member 21 OS=Homo sapiens OX=9606 GN=TNFRSF21 PE=1 SV=1	0	63.874	28	14	35	14	1	655	71.8	7.83	80.57	14	0	3.84615	37.1	59.1	29.1	154.3	154.9	165.5	0.00027344
FALSE	High	Master Protein	Q9UMY1	NOL7	Nucleolar protein 7 OS=Homo sapiens OX=9606 GN=NOL7 PE=1 SV=2	0	38.612	27	8	41	8	1	257	29.4	9.67	85.85	8	0	3.84615	52.5	46.5	48.2	156.2	141.9	154.7	3.10227e-05
FALSE	High	Master Protein	Q99442	SEC62	Translocation protein SEC62 OS=Homo sapiens OX=9606 GN=SEC62 PE=1 SV=1	0	33.623	12	7	24	7	1	399	45.8	7.12	61.56	7	0	3.861	38.9	33.1	46.3	126.2	179.6	176	0.00235777
FALSE	High	Master Protein	Q96GG9	DCUN1D1	DCN1-like protein 1 OS=Homo sapiens OX=9606 GN=DCUN1D1 PE=1 SV=1	0	58.943	35	9	82	9	1	259	30.1	5.34	217.15	9	0	3.87597	57.1	45.4	43.8	161.5	145	147.2	0.000104008
FALSE	High	Master Protein	Q12860	CNTN1	Contactin-1 OS=Homo sapiens OX=9606 GN=CNTN1 PE=1 SV=1	0	42.674	12	10	22	10	1	1018	113.2	5.9	36.48	10	0	3.90625	68.4	64.3	59.7	120.9	132.4	154.4	0.00210637
FALSE	High	Master Protein	Q96IY1	NSL1	Kinetochore-associated protein NSL1 homolog OS=Homo sapiens OX=9606 GN=NSL1 PE=1 SV=3	0	30.924	28	6	21	6	1	281	32.1	6.79	49.17	6	0	3.90625	45	26.3	30.6	161.9	180.7	155.6	0.000150288
FALSE	High	Master Protein	Q8WUZ0	BCL7C	B-cell CLL/lymphoma 7 protein family member C OS=Homo sapiens OX=9606 GN=BCL7C PE=1 SV=3	0	27.097	31	4	12	3	1	217	23.5	5.2	41.3	4	1	3.92157	45.5	12.2	57.8	169	158.7	156.8	0.000961191
FALSE	High	Master Protein	Q6ZVM7	TOM1L2	TOM1-like protein 2 OS=Homo sapiens OX=9606 GN=TOM1L2 PE=1 SV=1	0	392.635	59	26	304	26	1	507	55.5	4.79	982.27	26	0	3.93701	43.7	45	42.9	156.9	157.9	153.6	1.60452e-07
FALSE	High	Master Protein	P16070	CD44	CD44 antigen OS=Homo sapiens OX=9606 GN=CD44 PE=1 SV=3	0	142.563	30	16	195	16	1	742	81.5	5.33	504.7	16	0	3.93701	49.5	53.5	50.7	146.6	147.7	152	1.12162e-06
FALSE	High	Master Protein	Q8IY92	SLX4	Structure-specific endonuclease subunit SLX4 OS=Homo sapiens OX=9606 GN=SLX4 PE=1 SV=3	0	9.267	2	3	5	3	1	1834	199.9	6.06	0	3	0	3.93701	20.3	15.2		219.7	175	169.8	0.00366575
FALSE	High	Master Protein	Q9NP66	HMG20A	High mobility group protein 20A OS=Homo sapiens OX=9606 GN=HMG20A PE=1 SV=1	0	53.9	22	7	46	7	1	347	40.1	6.49	141.98	7	0	3.95257	30.2	39.9	40.6	132.9	179.5	177	0.00123739
FALSE	High	Master Protein	Q969E8	TSR2	Pre-rRNA-processing protein TSR2 homolog OS=Homo sapiens OX=9606 GN=TSR2 PE=1 SV=1	0	18.859	26	3	7	3	1	191	20.9	4.39	18.23	3	0	3.96825	34.5	24.7	44.5	170.6	153.7	172	9.01496e-05
FALSE	High	Master Protein	Q96LW7	CARD19	Caspase recruitment domain-containing protein 19 OS=Homo sapiens OX=9606 GN=CARD19 PE=1 SV=1	0	24.202	23	5	12	5	1	228	25.6	9.2	31.06	5	0	3.98406	116.7	127.4	128.4	82.3	71.4	73.9	0.000636941
FALSE	High	Master Protein	Q96JB5	CDK5RAP3	CDK5 regulatory subunit-associated protein 3 OS=Homo sapiens OX=9606 GN=CDK5RAP3 PE=1 SV=2	0	100.463	42	22	144	21	1	506	56.9	4.75	294.81	22	1	4.01606	50.9	45.5	43	162.2	154.8	143.6	5.37806e-05
FALSE	High	Master Protein	Q9Y5Z4	HEBP2	Heme-binding protein 2 OS=Homo sapiens OX=9606 GN=HEBP2 PE=1 SV=1	0	44.591	47	8	54	8	1	205	22.9	4.63	165.85	8	0	4.01606	42.4	45.8	50.3	149.8	150.8	160.8	1.3659e-05
FALSE	High	Master Protein	Q9Y6H1	CHCHD2	Coiled-coil-helix-coiled-coil-helix domain-containing protein 2 OS=Homo sapiens OX=9606 GN=CHCHD2 PE=1 SV=1	0	22.127	34	3	37	3	1	151	15.5	9.22	115.61	3	0	4.03226	24	34.7	33.2	165.2	151.4	191.5	0.000344122
FALSE	High	Master Protein	Q9UGY1	NOL12	Nucleolar protein 12 OS=Homo sapiens OX=9606 GN=NOL12 PE=1 SV=1	0	19.346	36	4	5	4	1	213	24.6	10.23	10.92	4	0	4.03226	33.7	41.4	38.2	160	136.2	190.5	0.00142844
FALSE	High	Master Protein	O75971	SNAPC5	snRNA-activating protein complex subunit 5 OS=Homo sapiens OX=9606 GN=SNAPC5 PE=1 SV=1	0	8.787	15	1	4	1	1	98	11.3	4.58	5.86	1	0	4.08163	39		46.8	156.4	162.6	195.2	0.00389048
FALSE	High	Master Protein	Q08174	PCDH1	Protocadherin-1 OS=Homo sapiens OX=9606 GN=PCDH1 PE=1 SV=2	0	86.96	18	15	59	15	1	1060	114.7	5.03	173.34	15	0	4.09836	73.4	50.8	56.6	122.6	150.3	146.2	0.00193312
FALSE	High	Master Protein	Q9Y2S6	TMA7	Translation machinery-associated protein 7 OS=Homo sapiens OX=9606 GN=TMA7 PE=1 SV=1	0	10.885	31	3	8	3	1	64	7.1	9.99	15.61	3	0	4.09836	39.8	26.3	37.5	158.3	179.1	159	8.13162e-05
FALSE	High	Master Protein	Q9UNN8	PROCR	Endothelial protein C receptor OS=Homo sapiens OX=9606 GN=PROCR PE=1 SV=1	0	32.201	21	4	18	4	1	238	26.7	7.18	52.98	4	0	4.11523	56	50.5	47.7	159.9	148.9	137.1	0.00015751
FALSE	High	Master Protein	P22223	CDH3	Cadherin-3 OS=Homo sapiens OX=9606 GN=CDH3 PE=1 SV=2	0	223.34	37	23	172	22	1	829	91.4	4.75	531.18	23	0	4.13223	41.3	42	43.5	162.1	151.5	159.6	3.81212e-06
FALSE	High	Master Protein	Q12778	FOXO1	Forkhead box protein O1 OS=Homo sapiens OX=9606 GN=FOXO1 PE=1 SV=2	0	54.29	23	10	25	10	1	655	69.6	6.77	63.46	10	0	4.13223	20.9	17	22.9	173.3	188.4	177.5	4.98464e-06
FALSE	High	Master Protein	P08138	NGFR	Tumor necrosis factor receptor superfamily member 16 OS=Homo sapiens OX=9606 GN=NGFR PE=1 SV=1	0	23.85	19	4	6	4	1	427	45.2	4.7	21.88	4	0	4.14938	13.7	11	38.4	176.3	185.5	175.1	7.10028e-05
FALSE	High	Master Protein	Q96ER3	SAAL1	Protein SAAL1 OS=Homo sapiens OX=9606 GN=SAAL1 PE=1 SV=2	0	88.06	30	13	80	13	1	474	53.5	4.5	174.68	13	0	4.16667	26.7	31.7	37.1	174.4	161.9	168.1	8.37761e-06
FALSE	High	Master Protein	Q16656	NRF1	Nuclear respiratory factor 1 OS=Homo sapiens OX=9606 GN=NRF1 PE=1 SV=1	0	9.842	6	3	6	3	1	503	53.5	5.05	11.2	3	0	4.16667	20.9	7.6	7.6	240.4	177.2	146.4	0.00328296
FALSE	High	Master Protein	Q8TF74	WIPF2	WAS/WASL-interacting protein family member 2 OS=Homo sapiens OX=9606 GN=WIPF2 PE=1 SV=1	0	38.654	35	11	20	11	1	440	46.3	10.93	29.11	11	0	4.1841	45.4	34.1	25.4	160.5	170.5	164	3.65943e-05
FALSE	High	Master Protein	Q9NSI2	SLX9	Protein FAM207A OS=Homo sapiens OX=9606 GN=FAM207A PE=1 SV=2	0	24.109	26	5	15	5	1	230	25.4	11.08	40.34	5	0	4.1841	21	23.4	31.4	187.4	186.1	150.7	0.000273942
FALSE	High	Master Protein	Q16629	SRSF7	Serine/arginine-rich splicing factor 7 OS=Homo sapiens OX=9606 GN=SRSF7 PE=1 SV=1	0	65.509	35	10	155	9	1	238	27.4	11.82	352.58	10	1	4.21941	52.6	50.8	46.8	162.1	149.1	138.6	0.000140952
FALSE	High	Master Protein	Q9NWB6	ARGLU1	Arginine and glutamate-rich protein 1 OS=Homo sapiens OX=9606 GN=ARGLU1 PE=1 SV=1	0	16.934	17	6	29	6	1	273	33.2	10.35	56.27	6	0	4.23729	36.8	34.7	28.7	165	175.6	159.2	1.57951e-05
FALSE	High	Master Protein	O60499	STX10	Syntaxin-10 OS=Homo sapiens OX=9606 GN=STX10 PE=1 SV=1	0	45.686	41	7	18	6	1	249	28.1	4.89	62.39	7	0	4.25532	39.1	57.5	41.3	144.6	170.8	146.7	0.000451411
FALSE	High	Master Protein	P18827	SDC1	Syndecan-1 OS=Homo sapiens OX=9606 GN=SDC1 PE=1 SV=3	0	37.817	16	4	36	4	1	310	32.4	4.63	104.27	4	0	4.2735	33.3	33.2	31.3	172.7	166.5	163.2	1.20921e-06
FALSE	High	Master Protein	Q9NRX2	MRPL17	39S ribosomal protein L17, mitochondrial OS=Homo sapiens OX=9606 GN=MRPL17 PE=1 SV=1	0	27.431	52	9	43	9	1	175	20	10.11	75.9	9	0	4.2735	22.8	20.4	17.5	192.6	177.8	169	2.26217e-05
FALSE	High	Master Protein	O60238	BNIP3L	BCL2/adenovirus E1B 19 kDa protein-interacting protein 3-like OS=Homo sapiens OX=9606 GN=BNIP3L PE=1 SV=1	0	14.006	7	1	5	1	1	219	23.9	5.85	14.26	1	0	4.2735	35.2	41.2	38	164.7	145.1	175.8	0.000172378
FALSE	High	Master Protein	Q8WVK2	SNRNP27	U4/U6.U5 small nuclear ribonucleoprotein 27 kDa protein OS=Homo sapiens OX=9606 GN=SNRNP27 PE=1 SV=1	0	27.7	30	3	21	3	1	155	18.8	11.62	45.59	3	0	4.31034	51.9	50.1	42.9	156.2	145.7	153.1	1.54919e-05
FALSE	High	Master Protein	Q14118	DAG1	Dystroglycan OS=Homo sapiens OX=9606 GN=DAG1 PE=1 SV=2	0	152.366	29	19	83	19	1	895	97.4	8.56	225.29	19	0	4.329	38.9	33.5	38	136.5	176.7	176.4	0.000715326
FALSE	High	Master Protein	P47914	RPL29	60S ribosomal protein L29 OS=Homo sapiens OX=9606 GN=RPL29 PE=1 SV=2	0	10.622	14	2	78	2	1	159	17.7	11.66	185.08	2	0	4.36681	57.6	62.9	57.2	138.6	134.8	148.9	5.92754e-05
FALSE	High	Master Protein	Q96EY4	TMA16	Translation machinery-associated protein 16 OS=Homo sapiens OX=9606 GN=TMA16 PE=1 SV=2	0	32.387	30	5	30	5	1	203	23.8	9.26	67.4	5	0	4.38596	30.9	34.8	31.8	172.8	167.5	162.3	2.0114e-06
FALSE	High	Master Protein	Q8IYH5	ZZZ3	ZZ-type zinc finger-containing protein 3 OS=Homo sapiens OX=9606 GN=ZZZ3 PE=1 SV=1	0	28.717	10	7	12	7	1	903	102	5.69	23.14	7	0	4.44444	35.1	32.8	27.5	211.3	151	142.2	0.00334891
FALSE	High	Master Protein	Q9P0W2	HMG20B	SWI/SNF-related matrix-associated actin-dependent regulator of chromatin subfamily E member 1-related OS=Homo sapiens OX=9606 GN=HMG20B PE=1 SV=1	0	23.653	20	5	9	5	1	317	35.8	9.35	12.75	5	0	4.44444	19.1	19.7	25	201.7	189.5	144.9	0.000820337
FALSE	High	Master Protein	O15162	PLSCR1	Phospholipid scramblase 1 OS=Homo sapiens OX=9606 GN=PLSCR1 PE=1 SV=1	0	9.393	9	3	12	3	1	318	35	4.94	24.71	3	0	4.44444	38.2	62.6	42.5	128.9	158.8	169.1	0.00182051
FALSE	High	Master Protein	P51884	LUM	Lumican OS=Homo sapiens OX=9606 GN=LUM PE=1 SV=2	0	10.202	9	3	9	3	1	338	38.4	6.61	11.08	3	0	4.46429	49.4	41.2	8.2	144.1	177.8	179.3	0.00140993
FALSE	High	Master Protein	Q92665	MRPS31	28S ribosomal protein S31, mitochondrial OS=Homo sapiens OX=9606 GN=MRPS31 PE=1 SV=3	0	59.203	31	9	38	9	1	395	45.3	9.29	95.12	9	0	4.4843	30.7	44.6	45.4	134.9	178.4	165.9	0.000973818
FALSE	High	Master Protein	O14770	MEIS2	Homeobox protein Meis2 OS=Homo sapiens OX=9606 GN=MEIS2 PE=1 SV=2	0	20.272	8	4	9	4	1	477	51.8	6.4	22.89	4	0	4.5045		6.9	36	170	186.4	200.6	0.00188109
FALSE	High	Master Protein	O00483	NDUFA4	Cytochrome c oxidase subunit NDUFA4 OS=Homo sapiens OX=9606 GN=NDUFA4 PE=1 SV=1	0	12.131	37	3	32	3	1	81	9.4	9.38	77.1	3	0	4.5045	25	25.3	23.9	172.8	176.2	176.8	3.50434e-08
FALSE	High	Master Protein	P56134	ATP5MF	ATP synthase subunit f, mitochondrial OS=Homo sapiens OX=9606 GN=ATP5MF PE=1 SV=3	0	14.737	26	2	19	2	1	94	10.9	9.67	53.39	2	0	4.52489	63.8	48.1	55.8	143.8	139.6	148.9	7.46907e-05
FALSE	High	Master Protein	O60925	PFDN1	Prefoldin subunit 1 OS=Homo sapiens OX=9606 GN=PFDN1 PE=1 SV=2	0	51.448	49	5	46	5	1	122	14.2	6.81	91.7	5	0	4.54545	71.7	60.3	53.3	143.1	135.8	135.8	0.000202885
FALSE	High	Master Protein	O95983	MBD3	Methyl-CpG-binding domain protein 3 OS=Homo sapiens OX=9606 GN=MBD3 PE=1 SV=1	0	51.069	22	7	45	7	1	291	32.8	5.34	136.4	7	0	4.62963	37.6	40.8	41.7	184.4	146.8	148.7	0.000618127
FALSE	High	Master Protein	Q96B01	RAD51AP1	RAD51-associated protein 1 OS=Homo sapiens OX=9606 GN=RAD51AP1 PE=1 SV=1	0	34.674	24	5	24	5	1	352	38.4	9.11	61.12	5	0	4.69484	15.4	38.4	36.8	195.6	163.3	150.5	0.000806761
FALSE	High	Master Protein	Q86W25	NLRP13	NACHT, LRR and PYD domains-containing protein 13 OS=Homo sapiens OX=9606 GN=NLRP13 PE=2 SV=2	0.001	6.794	2	3	14	2	1	1043	118.8	5.66	8.45	3	0	4.69484	33.6	26.7	39.5	158.3	170.9	171.1	1.86482e-05
FALSE	High	Master Protein	O60220	TIMM8A	Mitochondrial import inner membrane translocase subunit Tim8 A OS=Homo sapiens OX=9606 GN=TIMM8A PE=1 SV=1	0	55.098	68	4	36	4	1	97	11	5.16	138.08	4	0	4.71698	35.9	27.9	34.1	152.7	172.5	177	6.7447e-05
FALSE	High	Master Protein	Q765P7	MTSS2	Protein MTSS 2 OS=Homo sapiens OX=9606 GN=MTSS2 PE=1 SV=1	0	21.408	10	4	11	4	1	747	79.9	7.47	19.64	4	0	4.71698	15.5	10	24.3	165.2	202.7	182.3	0.000136477
FALSE	High	Master Protein	Q9UM47	NOTCH3	Neurogenic locus notch homolog protein 3 OS=Homo sapiens OX=9606 GN=NOTCH3 PE=1 SV=2	0	34.622	5	8	16	7	1	2321	243.5	5.39	27.6	8	0	4.80769	65.1	44.1	59.6	164.3	145.4	121.5	0.00324827
FALSE	High	Master Protein	O14964	HGS	Hepatocyte growth factor-regulated tyrosine kinase substrate OS=Homo sapiens OX=9606 GN=HGS PE=1 SV=1	0	111.88	24	19	115	19	1	777	86.1	6.16	304.06	19	0	4.85437	41.4	35.5	42.1	156.8	162.6	161.6	1.62282e-06
FALSE	High	Master Protein	Q96HQ2	CDKN2AIPNL	CDKN2AIP N-terminal-like protein OS=Homo sapiens OX=9606 GN=CDKN2AIPNL PE=1 SV=1	0	27.749	42	4	23	4	1	116	13.2	5	59.76	4	0	4.85437	28.5	20.5	20.8	183.1	176.4	170.7	4.17267e-06
FALSE	High	Master Protein	Q14011	CIRBP	Cold-inducible RNA-binding protein OS=Homo sapiens OX=9606 GN=CIRBP PE=1 SV=1	0	25.026	33	4	26	4	1	172	18.6	9.51	80.32	4	0	4.87805	28.4	36.2	20.5	189.3	163.8	161.8	0.000134946
FALSE	High	Master Protein	Q9GZM5	YIPF3	Protein YIPF3 OS=Homo sapiens OX=9606 GN=YIPF3 PE=1 SV=1	0.001	6.884	6	2	2	2	1	350	38.2	5.76	2.35	2	0	4.87805	38.3	35.8	29.5	207.3	145.1	144	0.0034202
FALSE	High	Master Protein	Q9NWM3	CUEDC1	CUE domain-containing protein 1 OS=Homo sapiens OX=9606 GN=CUEDC1 PE=1 SV=1	0	42.997	22	6	14	6	1	386	42.2	5.68	43.78	6	0	4.90196	44.3	3.4	10.9	172.7	163.8	204.9	0.000814333
FALSE	High	Master Protein	P14649	MYL6B	Myosin light chain 6B OS=Homo sapiens OX=9606 GN=MYL6B PE=1 SV=1	0	26.215	26	5	81	3	1	208	22.8	5.73	172.63	5	0	4.92611	62.1	36.5	10.9	144	182.2	164.4	0.00233
FALSE	High	Master Protein	Q9H4X1	RGCC	Regulator of cell cycle RGCC OS=Homo sapiens OX=9606 GN=RGCC PE=1 SV=1	0.004	4.469	8	1	5	1	1	137	14.6	4.75	11.29	1	0	4.9505	49.8	33.1	31	157	164.1	165	4.34068e-05
FALSE	High	Master Protein	Q92520	FAM3C	Protein FAM3C OS=Homo sapiens OX=9606 GN=FAM3C PE=1 SV=1	0	102.499	54	11	190	11	1	227	24.7	8.29	482.77	11	0	4.97512	42.1	42	38	157.8	161.2	159	2.39624e-07
FALSE	High	Master Protein	O60635	TSPAN1	Tetraspanin-1 OS=Homo sapiens OX=9606 GN=TSPAN1 PE=1 SV=2	0	15.996	7	2	13	2	1	241	26.3	5.25	43.67	2	0	5.05051	33.9	35.8	36.4	163.3	161.1	169.6	1.06561e-06
FALSE	High	Master Protein	O43291	SPINT2	Kunitz-type protease inhibitor 2 OS=Homo sapiens OX=9606 GN=SPINT2 PE=1 SV=2	0	57.972	47	9	79	9	1	252	28.2	8.29	205.82	9	0	5.12821	57.4	52.4	47	155.7	145.9	141.6	4.94816e-05
FALSE	High	Master Protein	Q96BK5	PINX1	PIN2/TERF1-interacting telomerase inhibitor 1 OS=Homo sapiens OX=9606 GN=PINX1 PE=1 SV=2	0	46.314	28	6	20	6	1	328	37	9.6	53.8	6	0	5.18135	14.1	21	22.8	178.5	173.9	189.6	7.25796e-06
FALSE	High	Master Protein	Q9ULW8	PADI3	Protein-arginine deiminase type-3 OS=Homo sapiens OX=9606 GN=PADI3 PE=1 SV=2	0	116.119	31	17	97	16	1	664	74.7	5.54	272.84	17	1	5.29101	41.3	32.2	28.6	179	165.4	153.6	8.9492e-05
FALSE	High	Master Protein	O14548	COX7A2L	Cytochrome c oxidase subunit 7A-related protein, mitochondrial OS=Homo sapiens OX=9606 GN=COX7A2L PE=1 SV=2	0	17.032	46	3	9	3	1	114	12.6	9.42	30.12	3	0	5.29101	32.7	47.2	42.2	161.4	156.4	160	1.23928e-05
FALSE	High	Master Protein	Q86WX3	RPS19BP1	Active regulator of SIRT1 OS=Homo sapiens OX=9606 GN=RPS19BP1 PE=1 SV=1	0.004	4.144	15	1	3	1	1	136	15.4	10.74	8.21	1	0	5.29101	36.8	37.9	26.7	207.7	141.2	149.8	0.00333792
FALSE	High	Master Protein	P20674	COX5A	Cytochrome c oxidase subunit 5A, mitochondrial OS=Homo sapiens OX=9606 GN=COX5A PE=1 SV=2	0	50.184	38	7	78	7	1	150	16.8	6.79	186.74	7	0	5.40541	40	36.8	37.4	168.9	152	164.9	1.83181e-05
FALSE	High	Master Protein	Q9HD42	CHMP1A	Charged multivesicular body protein 1a OS=Homo sapiens OX=9606 GN=CHMP1A PE=1 SV=1	0	20.028	22	6	35	6	1	196	21.7	8.06	58.69	6	0	5.52486	65.7	50.4	54.5	151.9	143.5	134.1	0.000232467
FALSE	High	Master Protein	Q3B726	POLR1F	DNA-directed RNA polymerase I subunit RPA43 OS=Homo sapiens OX=9606 GN=POLR1F PE=1 SV=1	0	14.152	11	4	11	4	1	338	37.4	6.98	19.55	4	0	5.52486	88.1	69.1	16.5	129.6	144.3	152.4	0.0198796
FALSE	High	Master Protein	O94907	DKK1	Dickkopf-related protein 1 OS=Homo sapiens OX=9606 GN=DKK1 PE=1 SV=1	0	21.294	24	6	11	6	1	266	28.7	8.4	25.01	6	0	5.55556	17	19.6	18.3	166.2	185.7	193.3	3.5711e-05
FALSE	High	Master Protein	P13073	COX4I1	Cytochrome c oxidase subunit 4 isoform 1, mitochondrial OS=Homo sapiens OX=9606 GN=COX4I1 PE=1 SV=1	0	84.751	49	11	238	11	1	169	19.6	9.51	564.33	11	0	5.58659	56.8	52.5	51.3	147.4	152.4	139.6	2.20391e-05
FALSE	High	Master Protein	P15529	CD46	Membrane cofactor protein OS=Homo sapiens OX=9606 GN=CD46 PE=1 SV=3	0	26.293	13	6	45	6	1	392	43.7	6.74	95.47	6	0	5.58659	42.9	42.6	43.6	156.3	162.4	152.1	2.89276e-06
FALSE	High	Master Protein	Q9UMN6	KMT2B	Histone-lysine N-methyltransferase 2B OS=Homo sapiens OX=9606 GN=KMT2B PE=1 SV=1	0.001	7.652	2	3	11	3	1	2715	293.3	8.22	4.4	3	0	5.58659	18.4	31.7	27.1	218.3	176.8	127.7	0.00495788
FALSE	High	Master Protein	Q92688	ANP32B	Acidic leucine-rich nuclear phosphoprotein 32 family member B OS=Homo sapiens OX=9606 GN=ANP32B PE=1 SV=1	0	81.774	32	10	468	4	1	251	28.8	4.06	1212.85	10	0	5.61798	52.4	52.7	49.9	155.2	146.7	143.2	1.23539e-05
FALSE	High	Master Protein	Q9BS16	CENPK	Centromere protein K OS=Homo sapiens OX=9606 GN=CENPK PE=1 SV=1	0	22.426	24	5	13	5	1	269	31.6	4.89	31.81	5	0	5.61798		37.4	9.3	174	208	171.3	0.00318637
FALSE	High	Master Protein	Q9UQN3	CHMP2B	Charged multivesicular body protein 2b OS=Homo sapiens OX=9606 GN=CHMP2B PE=1 SV=1	0	14.194	23	5	10	5	1	213	23.9	8.76	11.92	5	0	5.68182	60.7	18.3	44.1	200.2	115.5	161.2	0.0126184
FALSE	High	Master Protein	Q9BUN8	DERL1	Derlin-1 OS=Homo sapiens OX=9606 GN=DERL1 PE=1 SV=1	0	12.172	16	4	18	4	1	251	28.8	9.51	40.71	4	0	5.68182	123.8	116.4	132.2	69.5	75.8	82.3	0.0011944
FALSE	High	Master Protein	Q92896	GLG1	Golgi apparatus protein 1 OS=Homo sapiens OX=9606 GN=GLG1 PE=1 SV=2	0	409.29	54	51	294	51	1	1179	134.5	6.9	893.87	51	0	5.71429	32	32	31.5	170.4	168.4	165.6	6.71169e-08
FALSE	High	Master Protein	Q9NY12	GAR1	H/ACA ribonucleoprotein complex subunit 1 OS=Homo sapiens OX=9606 GN=GAR1 PE=1 SV=1	0	31.314	29	5	30	5	1	217	22.3	10.92	77.92	5	0	5.78035	36.3	37.1	36.6	167.9	160.8	161.2	6.68285e-07
FALSE	High	Master Protein	Q15223	NECTIN1	Nectin-1 OS=Homo sapiens OX=9606 GN=NECTIN1 PE=1 SV=3	0	85.898	31	10	57	10	1	517	57.1	6.1	160.57	10	0	5.81395	10.5	29.4	28.5	167.5	174.7	189.4	6.51384e-05
FALSE	High	Master Protein	Q9GZV5	WWTR1	WW domain-containing transcription regulator protein 1 OS=Homo sapiens OX=9606 GN=WWTR1 PE=1 SV=1	0	29.197	21	6	24	6	1	400	44.1	5.82	36.15	6	0	5.88235	31.2	37.2	57.8	141	164.3	168.5	0.000593091
FALSE	High	Master Protein	P09758	TACSTD2	Tumor-associated calcium signal transducer 2 OS=Homo sapiens OX=9606 GN=TACSTD2 PE=1 SV=3	0	103.324	38	12	213	12	1	323	35.7	8.87	578.62	12	0	5.91716	36.1	34.6	34.6	171.7	159.1	163.9	3.96312e-06
FALSE	High	Master Protein	P26006	ITGA3	Integrin alpha-3 OS=Homo sapiens OX=9606 GN=ITGA3 PE=1 SV=5	0	148.472	21	22	92	22	1	1051	116.5	6.77	252.07	22	0	6.0241	33.5	28.7	29.4	178	167.9	162.5	8.36075e-06
FALSE	High	Master Protein	Q6FIF0	ZFAND6	AN1-type zinc finger protein 6 OS=Homo sapiens OX=9606 GN=ZFAND6 PE=1 SV=2	0	17.475	31	5	17	5	1	208	22.5	7.2	22.94	5	0	6.06061	47.5	37.6	53	144.1	159.9	157.9	8.7161e-05
FALSE	High	Master Protein	Q9BRA0	NAA38	N-alpha-acetyltransferase 38, NatC auxiliary subunit OS=Homo sapiens OX=9606 GN=NAA38 PE=1 SV=1	0	14.879	36	3	5	3	1	125	13.5	5.53	12.61	3	0	6.06061	29.1	27.8	27	174.2	159	183	3.35775e-05
FALSE	High	Master Protein	P14151	SELL	L-selectin OS=Homo sapiens OX=9606 GN=SELL PE=1 SV=2	0	22.973	15	4	15	4	1	372	42.2	6.6	39.79	4	0	6.13497		24.8	24	183.5	182.6	185	4.70046e-07
FALSE	High	Master Protein	Q9UNG2	TNFSF18	Tumor necrosis factor ligand superfamily member 18 OS=Homo sapiens OX=9606 GN=TNFSF18 PE=1 SV=2	0	11.443	12	3	13	3	1	199	22.7	7.72	29.56	3	0	6.13497	7.9	30.5	14.3	188.4	197.4	161.5	0.000203763
FALSE	High	Master Protein	O43805	SSNA1	Sjoegren syndrome nuclear autoantigen 1 OS=Homo sapiens OX=9606 GN=SSNA1 PE=1 SV=2	0	10.281	20	2	10	2	1	119	13.6	5.38	29.56	2	0	6.13497	21.9	20.8	16.6	126.4	219.7	194.6	0.00454391
FALSE	High	Master Protein	O15145	ARPC3	Actin-related protein 2/3 complex subunit 3 OS=Homo sapiens OX=9606 GN=ARPC3 PE=1 SV=3	0	46.14	38	8	86	8	1	178	20.5	8.59	170.98	8	0	6.28931	64.7	73.6	73.5	127	130.6	130.7	5.09402e-05
FALSE	High	Master Protein	Q9Y3D7	PAM16	Mitochondrial import inner membrane translocase subunit TIM16 OS=Homo sapiens OX=9606 GN=PAM16 PE=1 SV=2	0	31.849	54	6	51	6	1	125	13.8	9.7	182.93	6	0	6.36943	58.7	56.1	51.6	147.9	128.6	157	0.000497095
FALSE	High	Master Protein	P27105	STOM	Stomatin OS=Homo sapiens OX=9606 GN=STOM PE=1 SV=3	0	20.231	19	4	9	4	1	288	31.7	7.88	31.75	4	0	6.41026	191.2	126.1	152	61.1	54.7	14.9	0.0090358
FALSE	High	Master Protein	P84098	RPL19	60S ribosomal protein L19 OS=Homo sapiens OX=9606 GN=RPL19 PE=1 SV=1	0	58.117	27	7	117	7	1	196	23.5	11.47	289	7	0	6.45161	78	79.6	71.9	122.8	118.3	129.4	0.000296238
FALSE	High	Master Protein	Q8WTV0	SCARB1	Scavenger receptor class B member 1 OS=Homo sapiens OX=9606 GN=SCARB1 PE=1 SV=1	0	15.202	7	4	14	4	1	552	60.8	8.24	28.67	4	0	6.45161	30.1	29.1	30.1	176.6	172.9	161.3	6.96958e-06
FALSE	High	Master Protein	P09496	CLTA	Clathrin light chain A OS=Homo sapiens OX=9606 GN=CLTA PE=1 SV=1	0	20.127	20	7	55	6	1	248	27.1	4.51	83.03	7	1	6.49351	28.2	29.7	29.6	160.1	175.6	176.8	1.25409e-05
FALSE	High	Master Protein	O43760	SYNGR2	Synaptogyrin-2 OS=Homo sapiens OX=9606 GN=SYNGR2 PE=1 SV=1	0	18.761	36	6	27	6	1	224	24.8	4.94	38.58	6	0	6.71141	38.6	39	33.8	170.5	170.8	147.2	9.55383e-05
FALSE	High	Master Protein	Q16254	E2F4	Transcription factor E2F4 OS=Homo sapiens OX=9606 GN=E2F4 PE=1 SV=2	0	51.616	28	11	25	11	1	413	43.9	4.75	56.25	11	0	6.75676	62.3	13.3	52.8	143.8	163.8	164	0.00223673
FALSE	High	Master Protein	Q9Y5J9	TIMM8B	Mitochondrial import inner membrane translocase subunit Tim8 B OS=Homo sapiens OX=9606 GN=TIMM8B PE=1 SV=1	0	8.931	27	2	9	2	1	83	9.3	5.12	23.1	2	0	6.84932	31	28.1	28.2	207.8	149	155.9	0.00158351
FALSE	High	Master Protein	Q9H5X1	CIAO2A	Cytosolic iron-sulfur assembly component 2A OS=Homo sapiens OX=9606 GN=CIAO2A PE=1 SV=1	0	14.813	33	4	9	4	1	160	18.3	4.88	20.64	4	0	6.94444	7.3	6.8	7.3	237.8	149.4	191.4	0.00189661
FALSE	High	Master Protein	O14949	UQCRQ	Cytochrome b-c1 complex subunit 8 OS=Homo sapiens OX=9606 GN=UQCRQ PE=1 SV=4	0	12.805	34	3	25	3	1	82	9.9	10.08	36	3	0	6.99301	25.9	25.3	24.9	153.4	182.4	188.1	0.000155827
FALSE	High	Master Protein	Q00059	TFAM	Transcription factor A, mitochondrial OS=Homo sapiens OX=9606 GN=TFAM PE=1 SV=1	0	55.668	39	11	61	11	1	246	29.1	9.72	113.29	11	0	7.04225	19.4	18.7	24.4	184.3	172.4	180.8	2.34011e-06
FALSE	High	Master Protein	P61254	RPL26	60S ribosomal protein L26 OS=Homo sapiens OX=9606 GN=RPL26 PE=1 SV=1	0	51.184	49	11	138	1	1	145	17.2	10.55	249.84	11	0	7.04225	15.4	32.3	29.4	119.2	175.9	227.8	0.00948845
FALSE	High	Master Protein	O15321	TM9SF1	Transmembrane 9 superfamily member 1 OS=Homo sapiens OX=9606 GN=TM9SF1 PE=2 SV=2	0	13.903	6	3	7	3	1	606	68.8	7.17	13.15	3	0	7.0922	139.7	139.3	137.4	56.7	64.8	62.2	6.3369e-06
FALSE	High	Master Protein	P28676	GCA	Grancalcin OS=Homo sapiens OX=9606 GN=GCA PE=1 SV=2	0	52.673	41	9	61	9	1	217	24	5.21	134.7	9	0	7.29927	28.5	21.7	25.6	189.3	167.1	167.7	3.8707e-05
FALSE	High	Master Protein	Q9UBP9	GULP1	PTB domain-containing engulfment adapter protein 1 OS=Homo sapiens OX=9606 GN=GULP1 PE=1 SV=1	0.002	5.177	9	3	11	3	1	304	34.5	7.9	1.82	3	0	7.29927	60	53.7	49.9	155.9	149.8	130.7	0.00036583
FALSE	High	Master Protein	P63165	SUMO1	Small ubiquitin-related modifier 1 OS=Homo sapiens OX=9606 GN=SUMO1 PE=1 SV=1	0	17.385	36	4	50	4	1	101	11.6	5.52	100.8	4	0	7.35294	29	36	38.8	171.3	167.3	157.7	1.24515e-05
FALSE	High	Master Protein	Q9Y2R0	COA3	Cytochrome c oxidase assembly factor 3 homolog, mitochondrial OS=Homo sapiens OX=9606 GN=COA3 PE=1 SV=1	0	26.174	29	4	28	4	1	106	11.7	9.6	51.28	4	0	7.75194	26.1	29.6	27.7	187.3	163.9	165.4	4.59079e-05
FALSE	High	Master Protein	Q15102	PAFAH1B3	Platelet-activating factor acetylhydrolase IB subunit alpha1 OS=Homo sapiens OX=9606 GN=PAFAH1B3 PE=1 SV=1	0	23.615	37	7	52	7	1	231	25.7	6.84	107.68	7	0	7.75194	73.2	67.5	71.8	115.2	134.1	138.2	0.00132108
FALSE	High	Master Protein	Q8WUW1	BRK1	Protein BRICK1 OS=Homo sapiens OX=9606 GN=BRK1 PE=1 SV=1	0	25.039	56	7	27	7	1	75	8.7	5.45	63.66	7	0	7.93651	17.5	17.4	18.4	169.7	185.1	191.9	1.51603e-05
FALSE	High	Master Protein	Q9UNZ5	C19orf53	Leydig cell tumor 10 kDa protein homolog OS=Homo sapiens OX=9606 GN=C19orf53 PE=1 SV=1	0.001	6.235	24	3	12	3	1	99	10.6	11.55	19.56	3	0	7.93651	81.9	55.4	70.4	129.4	135.2	127.7	0.00153762
FALSE	High	Master Protein	P62891	RPL39	60S ribosomal protein L39 OS=Homo sapiens OX=9606 GN=RPL39 PE=1 SV=2	0.001	6.6	20	1	11	1	1	51	6.4	12.56	26.8	1	0	8	25.2	21.7	20.3	202	174.8	156.1	0.000317694
FALSE	High	Master Protein	Q8NC54	KCT2	Keratinocyte-associated transmembrane protein 2 OS=Homo sapiens OX=9606 GN=KCT2 PE=1 SV=2	0	12.223	12	3	10	3	1	265	29.2	5.08	24.55	3	0	8.06452	26.9		9.9	264.4	156.1	142.8	0.0431083
FALSE	High	Master Protein	Q16890	TPD52L1	Tumor protein D53 OS=Homo sapiens OX=9606 GN=TPD52L1 PE=1 SV=1	0	26.665	31	6	48	6	1	204	22.4	5.62	126.85	6	0	8.26446	16.6	20.3	22.5	186.4	179.9	174.2	2.13859e-06
FALSE	High	Master Protein	P10109	FDX1	Adrenodoxin, mitochondrial OS=Homo sapiens OX=9606 GN=FDX1 PE=1 SV=1	0	22.707	22	5	24	5	1	184	19.4	5.83	49.32	5	0	8.26446	44.1	35.5	37.7	173.7	148.7	160.2	9.20647e-05
FALSE	High	Master Protein	P06703	S100A6	Protein S100-A6 OS=Homo sapiens OX=9606 GN=S100A6 PE=1 SV=1	0	23.066	36	6	91	6	1	90	10.2	5.48	122.97	6	0	8.33333	17.6	17.4	20.5	168.5	181.3	194.7	2.83908e-05
FALSE	High	Master Protein	P62851	RPS25	40S ribosomal protein S25 OS=Homo sapiens OX=9606 GN=RPS25 PE=1 SV=1	0	18.884	24	4	153	4	1	125	13.7	10.11	378.96	4	0	8.40336	26.2	29.9	29.8	178.8	169.5	165.8	3.88406e-06
FALSE	High	Master Protein	P01008	SERPINC1	Antithrombin-III OS=Homo sapiens OX=9606 GN=SERPINC1 PE=1 SV=1	0	21.788	10	7	54	7	1	464	52.6	6.71	95.08	7	0	8.47458	63.4	58	60.2	149	138	131.4	0.000124421
FALSE	High	Master Protein	Q8N4P3	HDDC3	Guanosine-3',5'-bis(diphosphate) 3'-pyrophosphohydrolase MESH1 OS=Homo sapiens OX=9606 GN=HDDC3 PE=1 SV=3	0	11.142	8	1	4	1	1	179	20.3	6.74	11.96	1	0	8.69565	16.2	19.7	14.9	125.3	151.6	272.3	0.0214106
FALSE	High	Master Protein	Q92692	NECTIN2	Nectin-2 OS=Homo sapiens OX=9606 GN=NECTIN2 PE=1 SV=1	0	72.268	34	13	34	13	1	538	57.7	4.82	95.41	13	0	9.09091	33.8	39.1	35.5	183.8	158.5	149.3	0.000255478
FALSE	High	Master Protein	Q9Y5A6	ZSCAN21	Zinc finger and SCAN domain-containing protein 21 OS=Homo sapiens OX=9606 GN=ZSCAN21 PE=1 SV=2	0	11.599	8	3	6	1	1	473	53.6	7.72	4.9	3	0	9.09091	24.4	21.2	14.5	196.7	131.6	211.7	0.00295434
FALSE	High	Master Protein	Q15907	RAB11B	Ras-related protein Rab-11B OS=Homo sapiens OX=9606 GN=RAB11B PE=1 SV=4	0	81.366	58	12	161	2	1	218	24.5	5.94	485.58	12	0	9.17431	46.3	40.6	41.2	159.4	154.3	158.2	1.10339e-06
FALSE	High	Master Protein	P46782	RPS5	40S ribosomal protein S5 OS=Homo sapiens OX=9606 GN=RPS5 PE=1 SV=4	0	102.054	47	12	307	12	1	204	22.9	9.72	766.68	12	0	9.70874	60.4	48.5	52.6	156.2	143.2	139.1	0.000120279
FALSE	High	Master Protein	P48436	SOX9	Transcription factor SOX-9 OS=Homo sapiens OX=9606 GN=SOX9 PE=1 SV=1	0	35.648	15	6	22	6	1	509	56.1	6.81	49.1	6	0	9.80392	43	18	33.3	186.1	163	156.6	0.000287405
FALSE	High	Master Protein	Q9P2B7	CFAP97	Cilia- and flagella-associated protein 97 OS=Homo sapiens OX=9606 GN=CFAP97 PE=1 SV=2	0	18.36	7	3	7	3	1	532	59.4	9.06	20.99	3	0	9.90099	19.1		18.2	173.7	203.8	185.2	0.000654202
FALSE	High	Master Protein	P62861	FAU	40S ribosomal protein S30 OS=Homo sapiens OX=9606 GN=FAU PE=1 SV=1	0	9.919	19	2	27	2	1	59	6.6	12.15	59.31	2	0	10.101	17.5	18.4	16.3	165.1	203.5	179.1	0.000124644
FALSE	High	Master Protein	Q9NQX5	NPDC1	Neural proliferation differentiation and control protein 1 OS=Homo sapiens OX=9606 GN=NPDC1 PE=1 SV=2	0	30.195	24	4	12	4	1	325	34.5	7.01	41.13	4	0	10.989	12.7	8.3	6.1	174.9	211	187.1	7.21548e-05
FALSE	High	Master Protein	Q96HR8	NAF1	H/ACA ribonucleoprotein complex non-core subunit NAF1 OS=Homo sapiens OX=9606 GN=NAF1 PE=1 SV=2	0	9.992	10	3	4	3	1	494	53.7	4.87	7.29	3	0	11.1111	12	9.4	32	166.3	203.9	176.4	0.000247006
FALSE	High	Master Protein	P15954	COX7C	Cytochrome c oxidase subunit 7C, mitochondrial OS=Homo sapiens OX=9606 GN=COX7C PE=1 SV=1	0.006	3.695	24	2	12	2	1	63	7.2	10.27	1.97	2	0	12.0482	20.3	16.8	17.4	190.3	176.3	179	3.17971e-06
FALSE	High	Master Protein	Q9BSQ5	CCM2	Cerebral cavernous malformations 2 protein OS=Homo sapiens OX=9606 GN=CCM2 PE=1 SV=1	0.001	5.926	3	1	2	1	1	444	48.8	5.54	2.29	1	0	13.1579	44.6	57.7	55.3		240.9	201.5	0.00168509
FALSE	High	Master Protein	P49459	UBE2A	Ubiquitin-conjugating enzyme E2 A OS=Homo sapiens OX=9606 GN=UBE2A PE=1 SV=2	0.004	4.206	7	1	2	1	1	152	17.3	5.15	6.12	1	0	13.1579		11.6	14.4	250.3	153	170.7	0.0191463
FALSE	High	Master Protein	Q96IK1	BOD1	Biorientation of chromosomes in cell division protein 1 OS=Homo sapiens OX=9606 GN=BOD1 PE=1 SV=2	0	29.58	31	5	16	3	1	185	19.2	6.33	38.68	5	0	13.3333	3.8	6.2	7.5	248.6	206.1	127.9	0.00597934
FALSE	High	Master Protein	Q8IWT0	ZBTB8OS	Protein archease OS=Homo sapiens OX=9606 GN=ZBTB8OS PE=1 SV=2	0	9.105	13	2	8	2	1	167	19.5	4.49	21.02	2	0	16.129	10.5	13.1	9.7	199.9	199.8	167.1	8.4563e-05
FALSE	High	Master Protein	P48509	CD151	CD151 antigen OS=Homo sapiens OX=9606 GN=CD151 PE=1 SV=3	0	10.769	8	2	13	2	1	253	28.3	7.47	30.48	2	0	18.1818	5.9	5.2	7.9	222.1	162.2	196.6	0.000419844
FALSE	High	Master Protein	O60487	MPZL2	Myelin protein zero-like protein 2 OS=Homo sapiens OX=9606 GN=MPZL2 PE=1 SV=1	0.001	6.746	8	2	10	2	1	215	24.5	7.02	20.41	2	0	18.8679	15.7	9.7	14.1	188.3	192.2	179.9	1.76639e-06
FALSE	High	Master Protein	P63218	GNG5	Guanine nucleotide-binding protein G(I)/G(S)/G(O) subunit gamma-5 OS=Homo sapiens OX=9606 GN=GNG5 PE=1 SV=3	0	17.149	60	3	14	3	1	68	7.3	9.85	29.05	3	0	19.6078	8.5	10.4	11.2	209	158.2	202.7	0.000356769
FALSE	High	Master Protein	Q9H8M2	BRD9	Bromodomain-containing protein 9 OS=Homo sapiens OX=9606 GN=BRD9 PE=1 SV=2	0	12.213	10	4	7	4	1	597	67	6.19	11.1	4	0	33.3333		25.7	4.7	156.9	245.4	167.3	0.0178666
FALSE	High	Master Protein	Q9NPA8	ENY2	Transcription and mRNA export factor ENY2 OS=Homo sapiens OX=9606 GN=ENY2 PE=1 SV=1	0	32.596	48	7	42	7	1	101	11.5	9.33	102.19	7	0	41.6667	32.7	40.3	38.7	172.1	158.2	158	1.7584e-05
