# Supplementary material for: A Novel Autophagy Inhibitor p-Hydroxylcinnamaldehyde Suppresses Esophageal Squamous Cell Carcinoma by Targeting LDHA Phosphorylation-Mediated Metabolic Reprogramming
Source: Research (Wash D C). 2026 Jan 12;9:1070. doi: 10.34133/research.1070 (PMC12794202; doi:10.34133/research.1070)
Supplement: Supplementary 1 — Materials and Methods Figs. S1 to S6 Tables S1 to S3 [file research.1070.f1.zip › Supplementary Table 3.xlsx]

## Sheet: Sheet1
Checked	Protein FDR Confidence: Combined	Master	Accession	Description	gene symbol	Exp. q-value: Combined	Contaminant	Sum PEP Score	Coverage [%]	# Peptides	# PSMs	# Unique Peptides	# Protein Groups	# AAs	MW [kDa]	calc. pI	Score Sequest HT: Sequest HT	# Peptides (by Search Engine): Sequest HT
FALSE	High	Master Protein	P07355	Annexin A2 OS=Homo sapiens OX=9606 GN=ANXA2 PE=1 SV=2	ANXA2	0	FALSE	100.482	55	22	52	22	1	339	38.6	7.75	115.34	22
FALSE	High	Master Protein	P00338	L-lactate dehydrogenase A chain OS=Homo sapiens OX=9606 GN=LDHA PE=1 SV=2	LDHA	0	FALSE	45.715	33	12	23	11	1	332	36.7	8.27	49.5	12
FALSE	High	Master Protein	P04083	Annexin A1 OS=Homo sapiens OX=9606 GN=ANXA1 PE=1 SV=2	ANXA1	0	FALSE	44.835	38	14	17	14	1	346	38.7	7.02	28.96	14
FALSE	High	Master Protein	P22087	rRNA 2'-O-methyltransferase fibrillarin OS=Homo sapiens OX=9606 GN=FBL PE=1 SV=2	FBL	0	FALSE	44.152	28	9	16	9	1	321	33.8	10.18	39.34	9
FALSE	High	Master Protein	P45880	Voltage-dependent anion-selective channel protein 2 OS=Homo sapiens OX=9606 GN=VDAC2 PE=1 SV=2	VDAC2	0	FALSE	43.239	35	9	15	9	1	294	31.5	7.56	29.3	9
FALSE	High	Master Protein	Q99623	Prohibitin-2 OS=Homo sapiens OX=9606 GN=PHB2 PE=1 SV=2	PHB2	0	FALSE	38.433	30	10	21	10	1	299	33.3	9.83	37.88	10
FALSE	High	Master Protein	P35249	Replication factor C subunit 4 OS=Homo sapiens OX=9606 GN=RFC4 PE=1 SV=2	RFC4	0	FALSE	38.302	29	12	13	12	1	363	39.7	8.02	21.06	12
FALSE	High	Master Protein	Q9UKM9	RNA-binding protein Raly OS=Homo sapiens OX=9606 GN=RALY PE=1 SV=1	RALY	0	FALSE	37.485	38	13	17	13	1	306	32.4	9.17	26.09	13
FALSE	High	Master Protein	P37837	Transaldolase OS=Homo sapiens OX=9606 GN=TALDO1 PE=1 SV=2	TALDO1	0	FALSE	37.074	35	12	15	12	1	337	37.5	6.81	27.82	12
FALSE	High	Master Protein	O75367	Core histone macro-H2A.1 OS=Homo sapiens OX=9606 GN=H2AFY PE=1 SV=4	H2AFY	0	FALSE	36.503	29	10	15	10	1	372	39.6	9.79	27.8	10
FALSE	High	Master Protein	P07195	L-lactate dehydrogenase B chain OS=Homo sapiens OX=9606 GN=LDHB PE=1 SV=2	LDHB	0	FALSE	36.113	24	9	19	8	1	334	36.6	6.05	33.26	9
FALSE	High	Master Protein	Q15717	ELAV-like protein 1 OS=Homo sapiens OX=9606 GN=ELAVL1 PE=1 SV=2	ELAVL1	0	FALSE	34.135	32	7	9	7	1	326	36.1	9.17	23.09	7
FALSE	High	Master Protein	Q9H9B4	Sideroflexin-1 OS=Homo sapiens OX=9606 GN=SFXN1 PE=1 SV=4	SFXN1	0	FALSE	32.822	21	8	10	7	1	322	35.6	9.07	22.7	8
FALSE	High	Master Protein	P62136	Serine/threonine-protein phosphatase PP1-alpha catalytic subunit OS=Homo sapiens OX=9606 GN=PPP1CA PE=1 SV=1	PPP1CA	0	FALSE	31.408	23	8	10	3	1	330	37.5	6.33	16.31	8
FALSE	High	Master Protein	O15144	Actin-related protein 2/3 complex subunit 2 OS=Homo sapiens OX=9606 GN=ARPC2 PE=1 SV=1	ARPC2	0	FALSE	30.678	25	8	10	8	1	300	34.3	7.36	16.46	8
FALSE	High	Master Protein	Q6NVY1	3-hydroxyisobutyryl-CoA hydrolase, mitochondrial OS=Homo sapiens OX=9606 GN=HIBCH PE=1 SV=2	HIBCH	0	FALSE	30.112	22	8	11	8	1	386	43.5	8.19	17.73	8
FALSE	High	Master Protein	P40926	Malate dehydrogenase, mitochondrial OS=Homo sapiens OX=9606 GN=MDH2 PE=1 SV=3	MDH2	0	FALSE	28.886	32	9	11	9	1	338	35.5	8.68	17.78	9
FALSE	High	Master Protein	P62140	Serine/threonine-protein phosphatase PP1-beta catalytic subunit OS=Homo sapiens OX=9606 GN=PPP1CB PE=1 SV=3	PPP1CB	0	FALSE	28.703	16	6	8	2	1	327	37.2	6.19	14.8	6
FALSE	High	Master Protein	P62424	60S ribosomal protein L7a OS=Homo sapiens OX=9606 GN=RPL7A PE=1 SV=2	RPL7A	0	FALSE	28.345	35	9	10	9	1	266	30	10.61	17.1	9
FALSE	High	Master Protein	P04075	Fructose-bisphosphate aldolase A OS=Homo sapiens OX=9606 GN=ALDOA PE=1 SV=2	ALDOA	0	FALSE	27.51	21	9	10	9	1	364	39.4	8.09	20.47	9
FALSE	High	Master Protein	P27695	DNA-(apurinic or apyrimidinic site) lyase OS=Homo sapiens OX=9606 GN=APEX1 PE=1 SV=2	APEX1	0	FALSE	27.3	23	7	9	7	1	318	35.5	8.12	17.99	7
FALSE	High	Master Protein	O95292	Vesicle-associated membrane protein-associated protein B/C OS=Homo sapiens OX=9606 GN=VAPB PE=1 SV=3	VAPB	0	FALSE	27.096	30	7	9	6	1	243	27.2	7.3	16.4	7
FALSE	High	Master Protein	P62701	40S ribosomal protein S4, X isoform OS=Homo sapiens OX=9606 GN=RPS4X PE=1 SV=2	RPS4X	0	FALSE	26.942	24	9	12	9	1	263	29.6	10.15	20.34	9
FALSE	High	Master Protein	Q9Y5M8	Signal recognition particle receptor subunit beta OS=Homo sapiens OX=9606 GN=SRPRB PE=1 SV=3	SRPRB	0	FALSE	26.87	30	8	9	8	1	271	29.7	9.04	14.54	8
FALSE	High	Master Protein	P12004	Proliferating cell nuclear antigen OS=Homo sapiens OX=9606 GN=PCNA PE=1 SV=1	PCNA	0	FALSE	26.734	31	8	11	8	1	261	28.8	4.69	24.38	8
FALSE	High	Master Protein	P67936	Tropomyosin alpha-4 chain OS=Homo sapiens OX=9606 GN=TPM4 PE=1 SV=3	TPM4	0	FALSE	26.647	23	7	8	4	1	248	28.5	4.69	14.15	7
FALSE	High	Master Protein	Q9H2U2	Inorganic pyrophosphatase 2, mitochondrial OS=Homo sapiens OX=9606 GN=PPA2 PE=1 SV=2	PPA2	0	FALSE	26.501	21	7	9	6	1	334	37.9	7.39	18.59	7
FALSE	High	Master Protein	P63244	Receptor of activated protein C kinase 1 OS=Homo sapiens OX=9606 GN=RACK1 PE=1 SV=3	RACK1	0	FALSE	26.186	27	8	9	8	1	317	35.1	7.69	14.73	8
FALSE	High	Master Protein	P25685	DnaJ homolog subfamily B member 1 OS=Homo sapiens OX=9606 GN=DNAJB1 PE=1 SV=4	DNAJB1	0	FALSE	26.162	24	9	10	8	1	340	38	8.63	12.75	9
FALSE	High	Master Protein	P36873	Serine/threonine-protein phosphatase PP1-gamma catalytic subunit OS=Homo sapiens OX=9606 GN=PPP1CC PE=1 SV=1	PPP1CC	0	FALSE	25.722	15	6	8	1	1	323	37	6.54	12.05	6
FALSE	High	Master Protein	P61981	14-3-3 protein gamma OS=Homo sapiens OX=9606 GN=YWHAG PE=1 SV=2	YWHAG	0	FALSE	25.606	25	7	13	5	1	247	28.3	4.89	22.87	7
FALSE	High	Master Protein	P68104	Elongation factor 1-alpha 1 OS=Homo sapiens OX=9606 GN=EEF1A1 PE=1 SV=1	EEF1A1	0	FALSE	25.476	18	8	9	8	1	462	50.1	9.01	18.62	8
FALSE	High	Master Protein	Q5R651	14-3-3 protein zeta/delta OS=Pongo abelii OX=9601 GN=YWHAZ PE=2 SV=1	YWHAZ	0	FALSE	25.073	24	5	15	4	1	245	27.7	4.79	32.35	5
FALSE	High	Master Protein	Q13347	Eukaryotic translation initiation factor 3 subunit I OS=Homo sapiens OX=9606 GN=EIF3I PE=1 SV=1	EIF3I	0	FALSE	24.785	26	8	8	8	1	325	36.5	5.64	16.39	8
FALSE	High	Master Protein	Q9Y6C9	Mitochondrial carrier homolog 2 OS=Homo sapiens OX=9606 GN=MTCH2 PE=1 SV=1	MTCH2	0	FALSE	24.642	20	5	7	5	1	303	33.3	7.97	12.85	5
FALSE	High	Master Protein	O00299	Chloride intracellular channel protein 1 OS=Homo sapiens OX=9606 GN=CLIC1 PE=1 SV=4	CLIC1	0	FALSE	24.569	26	8	15	8	1	241	26.9	5.17	27.01	8
FALSE	High	Master Protein	P47756	F-actin-capping protein subunit beta OS=Homo sapiens OX=9606 GN=CAPZB PE=1 SV=4	CAPZB	0	FALSE	24.552	28	9	13	9	1	277	31.3	5.59	23.52	9
FALSE	High	Master Protein	P16401	Histone H1.5 OS=Homo sapiens OX=9606 GN=HIST1H1B PE=1 SV=3	HIST1H1B	0	FALSE	24.389	17	6	9	6	1	226	22.6	10.92	19.03	6
FALSE	High	Master Protein	P50213	Isocitrate dehydrogenase [NAD] subunit alpha, mitochondrial OS=Homo sapiens OX=9606 GN=IDH3A PE=1 SV=1	IDH3A	0	FALSE	24.372	17	6	7	6	1	366	39.6	6.92	19.01	6
FALSE	High	Master Protein	P32322	Pyrroline-5-carboxylate reductase 1, mitochondrial OS=Homo sapiens OX=9606 GN=PYCR1 PE=1 SV=2	PYCR1	0	FALSE	23.792	18	5	8	5	1	319	33.3	7.61	13.09	5
FALSE	High	Master Protein	P15880	40S ribosomal protein S2 OS=Homo sapiens OX=9606 GN=RPS2 PE=1 SV=2	RPS2	0	FALSE	23.743	22	6	7	6	1	293	31.3	10.24	16.4	6
FALSE	High	Master Protein	P50897	Palmitoyl-protein thioesterase 1 OS=Homo sapiens OX=9606 GN=PPT1 PE=1 SV=1	PPT1	0	FALSE	23.737	18	5	8	5	1	306	34.2	6.52	12.72	5
FALSE	High	Master Protein	Q9BQ04	RNA-binding protein 4B OS=Homo sapiens OX=9606 GN=RBM4B PE=1 SV=1	RBM4B	0	FALSE	23.502	19	8	10	1	1	359	40.1	6.74	13.8	8
FALSE	High	Master Protein	Q9UKD2	mRNA turnover protein 4 homolog OS=Homo sapiens OX=9606 GN=MRTO4 PE=1 SV=2	MRTO4	0	FALSE	23.351	23	7	8	7	1	239	27.5	8.29	15.96	7
FALSE	High	Master Protein	P27348	14-3-3 protein theta OS=Homo sapiens OX=9606 GN=YWHAQ PE=1 SV=1	YWHAQ	0	FALSE	23.267	28	7	14	5	1	245	27.7	4.78	21.44	7
FALSE	High	Master Protein	Q9BWM7	Sideroflexin-3 OS=Homo sapiens OX=9606 GN=SFXN3 PE=1 SV=3	SFXN3	0	FALSE	23.082	27	8	8	7	1	321	35.5	9.1	10.9	8
FALSE	High	Master Protein	P06733	Alpha-enolase OS=Homo sapiens OX=9606 GN=ENO1 PE=1 SV=2	ENO1	0	FALSE	22.787	20	7	7	7	1	434	47.1	7.39	7.72	7
FALSE	High	Master Protein	P13804	Electron transfer flavoprotein subunit alpha, mitochondrial OS=Homo sapiens OX=9606 GN=ETFA PE=1 SV=1	ETFA	0	FALSE	22.69	23	6	9	6	1	333	35.1	8.38	21.24	6
FALSE	High	Master Protein	Q99873	Protein arginine N-methyltransferase 1 OS=Homo sapiens OX=9606 GN=PRMT1 PE=1 SV=3	PRMT1	0	FALSE	22.518	19	7	8	7	1	371	42.4	5.35	12.35	7
FALSE	High	Master Protein	P51398	28S ribosomal protein S29, mitochondrial OS=Homo sapiens OX=9606 GN=DAP3 PE=1 SV=1	DAP3	0	FALSE	22.506	15	6	8	6	1	398	45.5	8.88	11.13	6
FALSE	High	Master Protein	Q9HB71	Calcyclin-binding protein OS=Homo sapiens OX=9606 GN=CACYBP PE=1 SV=2	CACYBP	0	FALSE	22.448	25	6	8	6	1	228	26.2	8.25	11.86	6
FALSE	High	Master Protein	Q9BWF3	RNA-binding protein 4 OS=Homo sapiens OX=9606 GN=RBM4 PE=1 SV=1	RBM4	0	FALSE	22.336	18	8	10	1	1	364	40.3	7.08	16	8
FALSE	High	Master Protein	Q02878	60S ribosomal protein L6 OS=Homo sapiens OX=9606 GN=RPL6 PE=1 SV=3	RPL6	0	FALSE	22.257	27	8	9	8	1	288	32.7	10.58	11.8	8
FALSE	High	Master Protein	Q12904	Aminoacyl tRNA synthase complex-interacting multifunctional protein 1 OS=Homo sapiens OX=9606 GN=AIMP1 PE=1 SV=2	AIMP1	0	FALSE	22.075	17	5	6	5	1	312	34.3	8.43	11.54	5
FALSE	High	Master Protein	Q9BSH4	Translational activator of cytochrome c oxidase 1 OS=Homo sapiens OX=9606 GN=TACO1 PE=1 SV=1	TACO1	0	FALSE	21.979	24	6	8	6	1	297	32.5	8.13	13.48	6
FALSE	High	Master Protein	Q96FW1	Ubiquitin thioesterase OTUB1 OS=Homo sapiens OX=9606 GN=OTUB1 PE=1 SV=2	OTUB1	0	FALSE	21.934	27	6	8	6	1	271	31.3	4.94	7.36	6
FALSE	High	Master Protein	P31946	14-3-3 protein beta/alpha OS=Homo sapiens OX=9606 GN=YWHAB PE=1 SV=3	YWHAB	0	FALSE	21.887	30	6	14	4	1	246	28.1	4.83	18.19	6
FALSE	High	Master Protein	P82650	28S ribosomal protein S22, mitochondrial OS=Homo sapiens OX=9606 GN=MRPS22 PE=1 SV=1	MRPS22	0	FALSE	21.711	14	5	6	5	1	360	41.3	7.9	9.26	5
FALSE	High	Master Protein	Q13151	Heterogeneous nuclear ribonucleoprotein A0 OS=Homo sapiens OX=9606 GN=HNRNPA0 PE=1 SV=1	HNRNPA0	0	FALSE	21.286	25	8	12	6	1	305	30.8	9.29	20.06	8
FALSE	High	Master Protein	Q96HS1	Serine/threonine-protein phosphatase PGAM5, mitochondrial OS=Homo sapiens OX=9606 GN=PGAM5 PE=1 SV=2	PGAM5	0	FALSE	21.008	19	7	7	7	1	289	32	8.68	16.69	7
FALSE	High	Master Protein	O43684	Mitotic checkpoint protein BUB3 OS=Homo sapiens OX=9606 GN=BUB3 PE=1 SV=1	BUB3	0	FALSE	20.61	21	7	8	7	1	328	37.1	6.84	13.51	7
FALSE	High	Master Protein	P05388	60S acidic ribosomal protein P0 OS=Homo sapiens OX=9606 GN=RPLP0 PE=1 SV=1	RPLP0	0	FALSE	20.503	19	6	8	6	1	317	34.3	5.97	19.93	6
FALSE	High	Master Protein	P54709	Sodium/potassium-transporting ATPase subunit beta-3 OS=Homo sapiens OX=9606 GN=ATP1B3 PE=1 SV=1	ATP1B3	0	FALSE	20.24	16	5	9	5	1	279	31.5	8.35	12.84	5
FALSE	High	Master Protein	P16152	Carbonyl reductase [NADPH] 1 OS=Homo sapiens OX=9606 GN=CBR1 PE=1 SV=3	CBR1	0	FALSE	20.197	25	6	7	4	1	277	30.4	8.32	8.84	6
FALSE	High	Master Protein	P49406	39S ribosomal protein L19, mitochondrial OS=Homo sapiens OX=9606 GN=MRPL19 PE=1 SV=2	MRPL19	0	FALSE	20.038	20	6	7	6	1	292	33.5	9.5	9.1	6
FALSE	High	Master Protein	Q5RKV6	Exosome complex component MTR3 OS=Homo sapiens OX=9606 GN=EXOSC6 PE=1 SV=1	EXOSC6	0	FALSE	19.987	31	8	8	8	1	272	28.2	6.28	11.33	8
FALSE	High	Master Protein	P06493	Cyclin-dependent kinase 1 OS=Homo sapiens OX=9606 GN=CDK1 PE=1 SV=3	CDK1	0	FALSE	19.852	24	7	7	6	1	297	34.1	8.4	10.06	7
FALSE	High	Master Protein	Q16762	Thiosulfate sulfurtransferase OS=Homo sapiens OX=9606 GN=TST PE=1 SV=4	TST	0	FALSE	19.846	22	6	7	6	1	297	33.4	7.25	9.02	6
FALSE	High	Master Protein	P61289	Proteasome activator complex subunit 3 OS=Homo sapiens OX=9606 GN=PSME3 PE=1 SV=1	PSME3	0	FALSE	19.271	16	5	6	5	1	254	29.5	5.95	14.74	5
FALSE	High	Master Protein	P12429	Annexin A3 OS=Homo sapiens OX=9606 GN=ANXA3 PE=1 SV=3	ANXA3	0	FALSE	19.024	15	6	6	6	1	323	36.4	5.92	6.02	6
FALSE	High	Master Protein	Q9UJZ1	Stomatin-like protein 2, mitochondrial OS=Homo sapiens OX=9606 GN=STOML2 PE=1 SV=1	STOML2	0	FALSE	18.941	17	7	7	7	1	356	38.5	7.39	9.75	7
FALSE	High	Master Protein	Q96C36	Pyrroline-5-carboxylate reductase 2 OS=Homo sapiens OX=9606 GN=PYCR2 PE=1 SV=1	PYCR2	0	FALSE	18.741	12	5	6	5	1	320	33.6	7.77	14.57	5
FALSE	High	Master Protein	P62258	14-3-3 protein epsilon OS=Homo sapiens OX=9606 GN=YWHAE PE=1 SV=1	YWHAE	0	FALSE	18.652	15	6	8	5	1	255	29.2	4.74	16.1	6
FALSE	High	Master Protein	P28482	Mitogen-activated protein kinase 1 OS=Homo sapiens OX=9606 GN=MAPK1 PE=1 SV=3	MAPK1	0	FALSE	18.631	18	6	7	6	1	360	41.4	6.98	12.46	6
FALSE	High	Master Protein	Q8NE86	Calcium uniporter protein, mitochondrial OS=Homo sapiens OX=9606 GN=MCU PE=1 SV=1	MCU	0	FALSE	18.431	17	5	6	5	1	351	39.8	8.65	8.65	5
FALSE	High	Master Protein	Q12907	Vesicular integral-membrane protein VIP36 OS=Homo sapiens OX=9606 GN=LMAN2 PE=1 SV=1	LMAN2	0	FALSE	18.152	12	5	7	5	1	356	40.2	6.95	16.19	5
FALSE	High	Master Protein	P46777	60S ribosomal protein L5 OS=Homo sapiens OX=9606 GN=RPL5 PE=1 SV=3	RPL5	0	FALSE	18.093	21	7	7	7	1	297	34.3	9.72	11.4	7
FALSE	High	Master Protein	Q96PU8	Protein quaking OS=Homo sapiens OX=9606 GN=QKI PE=1 SV=1	QKI	0	FALSE	18.057	19	5	7	5	1	341	37.6	8.56	10.12	5
FALSE	High	Master Protein	Q9NZL9	Methionine adenosyltransferase 2 subunit beta OS=Homo sapiens OX=9606 GN=MAT2B PE=1 SV=1	MAT2B	0	FALSE	18.032	17	5	5	5	1	334	37.5	7.36	11.02	5
FALSE	High	Master Protein	P51665	26S proteasome non-ATPase regulatory subunit 7 OS=Homo sapiens OX=9606 GN=PSMD7 PE=1 SV=2	PSMD7	0	FALSE	17.977	13	5	6	5	1	324	37	6.77	9.69	5
FALSE	High	Master Protein	P35250	Replication factor C subunit 2 OS=Homo sapiens OX=9606 GN=RFC2 PE=1 SV=3	RFC2	0	FALSE	17.939	19	5	6	5	1	354	39.1	6.44	10.52	5
FALSE	High	Master Protein	Q9NXA8	NAD-dependent protein deacylase sirtuin-5, mitochondrial OS=Homo sapiens OX=9606 GN=SIRT5 PE=1 SV=2	SIRT5	0	FALSE	17.533	19	5	6	5	1	310	33.9	8.47	7.61	5
FALSE	High	Master Protein	P62917	60S ribosomal protein L8 OS=Homo sapiens OX=9606 GN=RPL8 PE=1 SV=2	RPL8	0	FALSE	17.506	18	4	6	4	1	257	28	11.03	15.7	4
FALSE	High	Master Protein	Q9BQP7	Mitochondrial genome maintenance exonuclease 1 OS=Homo sapiens OX=9606 GN=MGME1 PE=1 SV=1	MGME1	0	FALSE	17.428	18	5	6	5	1	344	39.4	7.68	8.54	5
FALSE	High	Master Protein	Q9NXW2	DnaJ homolog subfamily B member 12 OS=Homo sapiens OX=9606 GN=DNAJB12 PE=1 SV=5	DNAJB12	0	FALSE	17.214	18	5	6	5	1	375	41.8	8.69	7.08	5
FALSE	High	Master Protein	Q15365	Poly(rC)-binding protein 1 OS=Homo sapiens OX=9606 GN=PCBP1 PE=1 SV=2	PCBP1	0	FALSE	17.113	19	6	17	4	1	356	37.5	7.09	32.61	6
FALSE	High	Master Protein	P05198	Eukaryotic translation initiation factor 2 subunit 1 OS=Homo sapiens OX=9606 GN=EIF2S1 PE=1 SV=3	EIF2S1	0	FALSE	17.033	22	7	7	7	1	315	36.1	5.08	11.35	7
FALSE	High	Master Protein	O75828	Carbonyl reductase [NADPH] 3 OS=Homo sapiens OX=9606 GN=CBR3 PE=1 SV=3	CBR3	0	FALSE	16.965	19	4	5	2	1	277	30.8	6.18	7.39	4
FALSE	High	Master Protein	Q9UBE0	SUMO-activating enzyme subunit 1 OS=Homo sapiens OX=9606 GN=SAE1 PE=1 SV=1	SAE1	0	FALSE	16.785	11	6	7	6	1	346	38.4	5.3	6.71	6
FALSE	High	Master Protein	Q01650	Large neutral amino acids transporter small subunit 1 OS=Homo sapiens OX=9606 GN=SLC7A5 PE=1 SV=2	SLC7A5	0	FALSE	16.732	6	3	9	3	1	507	55	7.72	23.28	3
FALSE	High	Master Protein	Q99848	Probable rRNA-processing protein EBP2 OS=Homo sapiens OX=9606 GN=EBNA1BP2 PE=1 SV=2	EBNA1BP2	0	FALSE	16.653	18	6	6	6	1	306	34.8	10.1	14.09	6
FALSE	High	Master Protein	Q9Y2S7	Polymerase delta-interacting protein 2 OS=Homo sapiens OX=9606 GN=POLDIP2 PE=1 SV=1	POLDIP2	0	FALSE	16.307	13	4	5	4	1	368	42	8.63	8.62	4
FALSE	High	Master Protein	P06753	Tropomyosin alpha-3 chain OS=Homo sapiens OX=9606 GN=TPM3 PE=1 SV=2	TPM3	0	FALSE	16.245	17	5	5	2	1	285	32.9	4.72	8.4	5
FALSE	High	Master Protein	Q14165	Malectin OS=Homo sapiens OX=9606 GN=MLEC PE=1 SV=1	MLEC	0	FALSE	16.23	19	4	4	4	1	292	32.2	5.41	11.21	4
FALSE	High	Master Protein	O75477	Erlin-1 OS=Homo sapiens OX=9606 GN=ERLIN1 PE=1 SV=2	ERLIN1	0	FALSE	16.152	18	6	7	6	1	348	39.1	7.87	6.52	6
FALSE	High	Master Protein	P05783	Keratin, type I cytoskeletal 18 OS=Homo sapiens OX=9606 GN=KRT18 PE=1 SV=2	KRT18	0	FALSE	16.035	14	7	7	5	1	430	48	5.45	7.74	7
FALSE	High	Master Protein	P50402	Emerin OS=Homo sapiens OX=9606 GN=EMD PE=1 SV=1	EMD	0	FALSE	15.951	19	4	6	4	1	254	29	5.5	10.55	4
FALSE	High	Master Protein	P54920	Alpha-soluble NSF attachment protein OS=Homo sapiens OX=9606 GN=NAPA PE=1 SV=3	NAPA	0	FALSE	15.874	24	5	6	5	1	295	33.2	5.36	6.55	5
FALSE	High	Master Protein	Q96DI7	U5 small nuclear ribonucleoprotein 40 kDa protein OS=Homo sapiens OX=9606 GN=SNRNP40 PE=1 SV=1	SNRNP40	0	FALSE	15.69	17	5	6	5	1	357	39.3	8.1	6.36	5
FALSE	High	Master Protein	P53597	Succinate--CoA ligase [ADP/GDP-forming] subunit alpha, mitochondrial OS=Homo sapiens OX=9606 GN=SUCLG1 PE=1 SV=4	SUCLG1	0	FALSE	15.146	13	3	6	3	1	346	36.2	8.79	13.29	3
FALSE	High	Master Protein	P08754	Guanine nucleotide-binding protein G(i) subunit alpha OS=Homo sapiens OX=9606 GN=GNAI3 PE=1 SV=3		0	FALSE	15.129	14	5	7	3	1	354	40.5	5.69	8.38	5
FALSE	High	Master Protein	O75822	Eukaryotic translation initiation factor 3 subunit J OS=Homo sapiens OX=9606 GN=EIF3J PE=1 SV=2	EIF3J	0	FALSE	15.012	16	4	5	4	1	258	29	4.83	9.35	4
FALSE	High	Master Protein	P31942	Heterogeneous nuclear ribonucleoprotein H3 OS=Homo sapiens OX=9606 GN=HNRNPH3 PE=1 SV=2	HNRNPH3	0	FALSE	14.68	18	6	7	5	1	346	36.9	6.87	6.87	6
FALSE	High	Master Protein	Q9Y606	tRNA pseudouridine synthase A OS=Homo sapiens OX=9606 GN=PUS1 PE=1 SV=3	PUS1	0	FALSE	14.666	17	6	6	6	1	427	47.4	8.41	7.02	6
FALSE	High	Master Protein	Q08752	Peptidyl-prolyl cis-trans isomerase D OS=Homo sapiens OX=9606 GN=PPID PE=1 SV=3	PPID	0	FALSE	14.329	12	6	6	6	1	370	40.7	7.21	6.82	6
FALSE	High	Master Protein	Q96DV4	39S ribosomal protein L38, mitochondrial OS=Homo sapiens OX=9606 GN=MRPL38 PE=1 SV=2	MRPL38	0	FALSE	14.304	16	5	6	5	1	380	44.6	7.53	6.56	5
FALSE	High	Master Protein	P29692	Elongation factor 1-delta OS=Homo sapiens OX=9606 GN=EEF1D PE=1 SV=5	EEF1D	0	FALSE	14.2	24	5	5	5	1	281	31.1	5.01	4.73	5
FALSE	High	Master Protein	P05141	ADP/ATP translocase 2 OS=Homo sapiens OX=9606 GN=SLC25A5 PE=1 SV=7	SLC25A5	0	FALSE	14.128	15	5	7	5	1	298	32.8	9.69	7.56	5
FALSE	High	Master Protein	Q9H2W6	39S ribosomal protein L46, mitochondrial OS=Homo sapiens OX=9606 GN=MRPL46 PE=1 SV=1	MRPL46	0	FALSE	13.961	16	4	5	4	1	279	31.7	7.05	7.83	4
FALSE	High	Master Protein	P00387	NADH-cytochrome b5 reductase 3 OS=Homo sapiens OX=9606 GN=CYB5R3 PE=1 SV=3	CYB5R3	0	FALSE	13.911	14	5	5	5	1	301	34.2	7.59	4.62	5
FALSE	High	Master Protein	Q01081	Splicing factor U2AF 35 kDa subunit OS=Homo sapiens OX=9606 GN=U2AF1 PE=1 SV=3	U2AF1	0	FALSE	13.712	13	4	6	4	1	240	27.9	8.81	12.93	4
FALSE	High	Master Protein	Q86W42	THO complex subunit 6 homolog OS=Homo sapiens OX=9606 GN=THOC6 PE=1 SV=1	THOC6	0	FALSE	13.662	13	4	4	4	1	341	37.5	7.43	10.42	4
FALSE	High	Master Protein	Q9Y2Z0	Protein SGT1 homolog OS=Homo sapiens OX=9606 GN=SUGT1 PE=1 SV=3	SUGT1	0	FALSE	13.651	18	5	5	5	1	365	41	5.16	8.04	5
FALSE	High	Master Protein	Q8NFH5	Nucleoporin NUP35 OS=Homo sapiens OX=9606 GN=NUP35 PE=1 SV=1	NUP35	0	FALSE	13.534	13	3	5	3	1	326	34.8	9.09	7.07	3
FALSE	High	Master Protein	Q9NRX1	RNA-binding protein PNO1 OS=Homo sapiens OX=9606 GN=PNO1 PE=1 SV=1	PNO1	0	FALSE	13.459	27	5	5	5	1	252	27.9	9.73	8.51	5
FALSE	High	Master Protein	Q08257	Quinone oxidoreductase OS=Homo sapiens OX=9606 GN=CRYZ PE=1 SV=1	CRYZ	0	FALSE	13.435	15	4	4	4	1	329	35.2	8.44	9.92	4
FALSE	High	Master Protein	Q3ZCQ8	Mitochondrial import inner membrane translocase subunit TIM50 OS=Homo sapiens OX=9606 GN=TIMM50 PE=1 SV=2	TIMM50	0	FALSE	13.294	19	5	6	5	1	353	39.6	8.37	5.29	5
FALSE	High	Master Protein	P09110	3-ketoacyl-CoA thiolase, peroxisomal OS=Homo sapiens OX=9606 GN=ACAA1 PE=1 SV=2	ACAA1	0	FALSE	13.268	11	3	4	3	1	424	44.3	8.44	9.71	3
FALSE	High	Master Protein	Q9BYG3	MKI67 FHA domain-interacting nucleolar phosphoprotein OS=Homo sapiens OX=9606 GN=NIFK PE=1 SV=1	NIFK	0	FALSE	13.265	19	5	6	5	1	293	34.2	9.88	2.58	5
FALSE	High	Master Protein	P48556	26S proteasome non-ATPase regulatory subunit 8 OS=Homo sapiens OX=9606 GN=PSMD8 PE=1 SV=2	PSMD8	0	FALSE	13.196	10	4	5	4	1	350	39.6	9.7	8.6	4
FALSE	High	Master Protein	Q96QR8	Transcriptional activator protein Pur-beta OS=Homo sapiens OX=9606 GN=PURB PE=1 SV=3	PURB	0	FALSE	13.028	15	4	4	4	1	312	33.2	5.43	9.95	4
FALSE	High	Master Protein	Q13011	Delta(3,5)-Delta(2,4)-dienoyl-CoA isomerase, mitochondrial OS=Homo sapiens OX=9606 GN=ECH1 PE=1 SV=2	ECH1	0	FALSE	12.993	9	3	5	3	1	328	35.8	8	12.97	3
FALSE	High	Master Protein	P82933	28S ribosomal protein S9, mitochondrial OS=Homo sapiens OX=9606 GN=MRPS9 PE=1 SV=2	MRPS9	0	FALSE	12.916	12	5	5	5	1	396	45.8	9.51	11.84	5
FALSE	High	Master Protein	P61978	Heterogeneous nuclear ribonucleoprotein K OS=Homo sapiens OX=9606 GN=HNRNPK PE=1 SV=1	HNRNPK	0	FALSE	12.769	13	5	5	5	1	463	50.9	5.54	5.18	5
FALSE	High	Master Protein	Q14847	LIM and SH3 domain protein 1 OS=Homo sapiens OX=9606 GN=LASP1 PE=1 SV=2	LASP1	0	FALSE	12.757	16	5	5	5	1	261	29.7	7.05	6.63	5
FALSE	High	Master Protein	P62753	40S ribosomal protein S6 OS=Homo sapiens OX=9606 GN=RPS6 PE=1 SV=1	RPS6	0	FALSE	12.588	14	4	5	4	1	249	28.7	10.84	8.55	4
FALSE	High	Master Protein	Q96AG4	Leucine-rich repeat-containing protein 59 OS=Homo sapiens OX=9606 GN=LRRC59 PE=1 SV=1	LRRC59	0	FALSE	12.56	17	5	9	5	1	307	34.9	9.57	9.95	5
FALSE	High	Master Protein	Q04917	14-3-3 protein eta OS=Homo sapiens OX=9606 GN=YWHAH PE=1 SV=4	YWHAH	0	FALSE	12.416	20	5	10	3	1	246	28.2	4.84	15.61	5
FALSE	High	Master Protein	Q15738	Sterol-4-alpha-carboxylate 3-dehydrogenase, decarboxylating OS=Homo sapiens OX=9606 GN=NSDHL PE=1 SV=2	NSDHL	0	FALSE	12.403	12	4	4	4	1	373	41.9	8.06	7.27	4
FALSE	High	Master Protein	O43396	Thioredoxin-like protein 1 OS=Homo sapiens OX=9606 GN=TXNL1 PE=1 SV=3	TXNL1	0	FALSE	12.328	19	5	5	5	1	289	32.2	4.96	2.34	5
FALSE	High	Master Protein	Q7L2H7	Eukaryotic translation initiation factor 3 subunit M OS=Homo sapiens OX=9606 GN=EIF3M PE=1 SV=1	EIF3M	0	FALSE	12.175	5	3	4	3	1	374	42.5	5.63	7	3
FALSE	High	Master Protein	Q14331	Protein FRG1 OS=Homo sapiens OX=9606 GN=FRG1 PE=1 SV=1	FRG1	0	FALSE	12.151	18	5	5	5	1	258	29.2	9.01	4.73	5
FALSE	High	Master Protein	P38117	Electron transfer flavoprotein subunit beta OS=Homo sapiens OX=9606 GN=ETFB PE=1 SV=3	ETFB	0	FALSE	12.091	21	5	6	5	1	255	27.8	8.1	9.27	5
FALSE	High	Master Protein	P09525	Annexin A4 OS=Homo sapiens OX=9606 GN=ANXA4 PE=1 SV=4	ANXA4	0	FALSE	12.026	14	5	5	5	1	319	35.9	6.13	7.04	5
FALSE	High	Master Protein	Q15366	Poly(rC)-binding protein 2 OS=Homo sapiens OX=9606 GN=PCBP2 PE=1 SV=1	PCBP2	0	FALSE	11.989	16	5	12	3	1	365	38.6	6.79	18.79	5
FALSE	High	Master Protein	Q70UQ0	Inhibitor of nuclear factor kappa-B kinase-interacting protein OS=Homo sapiens OX=9606 GN=IKBIP PE=1 SV=1	IKBIP	0	FALSE	11.889	16	6	6	6	1	350	39.3	9.17	3.7	6
FALSE	High	Master Protein	Q07955	Serine/arginine-rich splicing factor 1 OS=Homo sapiens OX=9606 GN=SRSF1 PE=1 SV=2	SRSF1	0	FALSE	11.879	21	5	5	5	1	248	27.7	10.36	5.41	5
FALSE	High	Master Protein	P55735	Protein SEC13 homolog OS=Homo sapiens OX=9606 GN=SEC13 PE=1 SV=3	SEC13	0	FALSE	11.798	14	4	4	4	1	322	35.5	5.48	7.48	4
FALSE	High	Master Protein	O95433	Activator of 90 kDa heat shock protein ATPase homolog 1 OS=Homo sapiens OX=9606 GN=AHSA1 PE=1 SV=1	AHSA1	0	FALSE	11.709	12	4	5	4	1	338	38.3	5.53	4.41	4
FALSE	High	Master Protein	Q15006	ER membrane protein complex subunit 2 OS=Homo sapiens OX=9606 GN=EMC2 PE=1 SV=1	EMC2	0	FALSE	11.656	11	3	3	3	1	297	34.8	6.57	7.32	3
FALSE	High	Master Protein	Q15181	Inorganic pyrophosphatase OS=Homo sapiens OX=9606 GN=PPA1 PE=1 SV=2	PPA1	0	FALSE	11.632	15	4	5	3	1	289	32.6	5.86	8.89	4
FALSE	High	Master Protein	P36542	ATP synthase subunit gamma, mitochondrial OS=Homo sapiens OX=9606 GN=ATP5F1C PE=1 SV=1	ATP5F1C	0	FALSE	11.594	17	5	5	5	1	298	33	9.22	8.37	5
FALSE	High	Master Protein	P61964	WD repeat-containing protein 5 OS=Homo sapiens OX=9606 GN=WDR5 PE=1 SV=1	WDR5	0	FALSE	11.534	16	4	4	4	1	334	36.6	8.27	3.98	4
FALSE	High	Master Protein	O15143	Actin-related protein 2/3 complex subunit 1B OS=Homo sapiens OX=9606 GN=ARPC1B PE=1 SV=3	ARPC1B	0	FALSE	11.464	16	4	4	4	1	372	40.9	8.35	2.23	4
FALSE	High	Master Protein	P30084	Enoyl-CoA hydratase, mitochondrial OS=Homo sapiens OX=9606 GN=ECHS1 PE=1 SV=4	ECHS1	0	FALSE	11.364	9	3	4	3	1	290	31.4	8.07	4.47	3
FALSE	High	Master Protein	Q00403	Transcription initiation factor IIB OS=Homo sapiens OX=9606 GN=GTF2B PE=1 SV=1	GTF2B	0	FALSE	11.031	17	5	5	5	1	316	34.8	8.35	2.12	5
FALSE	High	Master Protein	Q92506	Estradiol 17-beta-dehydrogenase 8 OS=Homo sapiens OX=9606 GN=HSD17B8 PE=1 SV=2	HSD17B8	0	FALSE	11.028	11	2	2	2	1	261	27	6.54	7.34	2
FALSE	High	Master Protein	Q9Y314	Nitric oxide synthase-interacting protein OS=Homo sapiens OX=9606 GN=NOSIP PE=1 SV=1	NOSIP	0	FALSE	11.028	9	2	3	2	1	301	33.2	8.82	4.34	2
FALSE	High	Master Protein	P14324	Farnesyl pyrophosphate synthase OS=Homo sapiens OX=9606 GN=FDPS PE=1 SV=4	FDPS	0	FALSE	10.992	11	4	4	4	1	419	48.2	6.15	7.95	4
FALSE	High	Master Protein	Q9UNE7	E3 ubiquitin-protein ligase CHIP OS=Homo sapiens OX=9606 GN=STUB1 PE=1 SV=2	STUB1	0	FALSE	10.975	14	4	5	4	1	303	34.8	5.87	7.25	4
FALSE	High	Master Protein	P62879	Guanine nucleotide-binding protein G(I)/G(S)/G(T) subunit beta-2 OS=Homo sapiens OX=9606 GN=GNB2 PE=1 SV=3	GNB2	0	FALSE	10.955	16	4	6	2	1	340	37.3	6	6.84	4
FALSE	High	Master Protein	O43399	Tumor protein D54 OS=Homo sapiens OX=9606 GN=TPD52L2 PE=1 SV=2	TPD52L2	0	FALSE	10.874	23	4	4	4	1	206	22.2	5.36	5.04	4
FALSE	High	Master Protein	P82979	SAP domain-containing ribonucleoprotein OS=Homo sapiens OX=9606 GN=SARNP PE=1 SV=3	SARNP	0	FALSE	10.789	19	4	4	4	1	210	23.7	6.42	6.44	4
FALSE	High	Master Protein	Q9UN81	LINE-1 retrotransposable element ORF1 protein OS=Homo sapiens OX=9606 GN=L1RE1 PE=1 SV=1	L1RE1	0	FALSE	10.734	11	3	3	3	1	338	40	9.51	6.04	3
FALSE	High	Master Protein	O95861	3'(2'),5'-bisphosphate nucleotidase 1 OS=Homo sapiens OX=9606 GN=BPNT1 PE=1 SV=1	BPNT1	0	FALSE	10.692	13	4	4	4	1	308	33.4	5.69	8.48	4
FALSE	High	Master Protein	Q9Y3A5	Ribosome maturation protein SBDS OS=Homo sapiens OX=9606 GN=SBDS PE=1 SV=4	SBDS	0	FALSE	10.551	17	5	5	5	1	250	28.7	8.75	8.47	5
FALSE	High	Master Protein	Q9UBB5	Methyl-CpG-binding domain protein 2 OS=Homo sapiens OX=9606 GN=MBD2 PE=1 SV=1	MBD2	0	FALSE	10.443	10	4	4	3	1	411	43.2	10.04	6.04	4
FALSE	High	Master Protein	Q9NQG5	Regulation of nuclear pre-mRNA domain-containing protein 1B OS=Homo sapiens OX=9606 GN=RPRD1B PE=1 SV=1	RPRD1B	0	FALSE	10.423	11	3	3	3	1	326	36.9	5.97	7.25	3
FALSE	High	Master Protein	Q9H9J2	39S ribosomal protein L44, mitochondrial OS=Homo sapiens OX=9606 GN=MRPL44 PE=1 SV=1	MRPL44	0	FALSE	10.342	8	4	4	4	1	332	37.5	8.4	8.82	4
FALSE	High	Master Protein	P40121	Macrophage-capping protein OS=Homo sapiens OX=9606 GN=CAPG PE=1 SV=2	CAPG	0	FALSE	10.338	11	3	4	3	1	348	38.5	6.19	4.66	3
FALSE	High	Master Protein	Q9Y6I9	Testis-expressed protein 264 OS=Homo sapiens OX=9606 GN=TEX264 PE=1 SV=1	TEX264	0	FALSE	10.282	12	3	3	3	1	313	34.2	4.86	7.03	3
FALSE	High	Master Protein	Q96C86	m7GpppX diphosphatase OS=Homo sapiens OX=9606 GN=DCPS PE=1 SV=2	DCPS	0	FALSE	10.28	10	3	5	3	1	337	38.6	6.38	4.23	3
FALSE	High	Master Protein	P16422	Epithelial cell adhesion molecule OS=Homo sapiens OX=9606 GN=EPCAM PE=1 SV=2	EPCAM	0	FALSE	10.27	8	3	3	3	1	314	34.9	7.46	7.8	3
FALSE	High	Master Protein	P30519	Heme oxygenase 2 OS=Homo sapiens OX=9606 GN=HMOX2 PE=1 SV=2	HMOX2	0	FALSE	10.246	11	4	4	4	1	316	36	5.41	4.14	4
FALSE	High	Master Protein	Q8WXX5	DnaJ homolog subfamily C member 9 OS=Homo sapiens OX=9606 GN=DNAJC9 PE=1 SV=1	DNAJC9	0	FALSE	10.193	12	4	4	4	1	260	29.9	5.73	3.83	4
FALSE	High	Master Protein	Q9NYK5	39S ribosomal protein L39, mitochondrial OS=Homo sapiens OX=9606 GN=MRPL39 PE=1 SV=3	MRPL39	0	FALSE	10.168	10	3	4	3	1	338	38.7	7.65	6.65	3
FALSE	High	Master Protein	Q9H936	Mitochondrial glutamate carrier 1 OS=Homo sapiens OX=9606 GN=SLC25A22 PE=1 SV=1	SLC25A22	0	FALSE	10.164	14	4	4	4	1	323	34.4	9.29	6.2	4
FALSE	High	Master Protein	Q12792	Twinfilin-1 OS=Homo sapiens OX=9606 GN=TWF1 PE=1 SV=3	TWF1	0	FALSE	10.114	6	2	3	2	1	350	40.3	6.96	7.72	2
FALSE	High	Master Protein	Q9UDY4	DnaJ homolog subfamily B member 4 OS=Homo sapiens OX=9606 GN=DNAJB4 PE=1 SV=1	DNAJB4	0	FALSE	10.113	15	4	4	3	1	337	37.8	8.5	4.14	4
FALSE	High	Master Protein	Q8TC12	Retinol dehydrogenase 11 OS=Homo sapiens OX=9606 GN=RDH11 PE=1 SV=2	RDH11	0	FALSE	10.103	12	3	3	3	1	318	35.4	8.82	5.02	3
FALSE	High	Master Protein	Q92665	28S ribosomal protein S31, mitochondrial OS=Homo sapiens OX=9606 GN=MRPS31 PE=1 SV=3	MRPS31	0	FALSE	10.089	8	2	3	2	1	395	45.3	9.29	2.61	2
FALSE	High	Master Protein	Q15257	Serine/threonine-protein phosphatase 2A activator OS=Homo sapiens OX=9606 GN=PTPA PE=1 SV=3	PTPA	0	FALSE	10.016	14	5	5	5	1	358	40.6	5.94	6	5
FALSE	High	Master Protein	Q9H939	Proline-serine-threonine phosphatase-interacting protein 2 OS=Homo sapiens OX=9606 GN=PSTPIP2 PE=1 SV=4	PSTPIP2	0	FALSE	9.968	10	3	3	3	1	334	38.8	8.48	6.24	3
FALSE	High	Master Protein	Q14344	Guanine nucleotide-binding protein subunit alpha-13 OS=Homo sapiens OX=9606 GN=GNA13 PE=1 SV=2	GNA13	0	FALSE	9.938	9	3	5	2	1	377	44	8	9.31	3
FALSE	High	Master Protein	Q16629	Serine/arginine-rich splicing factor 7 OS=Homo sapiens OX=9606 GN=SRSF7 PE=1 SV=1	SRSF7	0	FALSE	9.906	7	2	2	2	1	238	27.4	11.82	5.61	2
FALSE	High	Master Protein	O43291	Kunitz-type protease inhibitor 2 OS=Homo sapiens OX=9606 GN=SPINT2 PE=1 SV=2	SPINT2	0	FALSE	9.83	14	3	3	3	1	252	28.2	8.29	6.74	3
FALSE	High	Master Protein	Q9UL46	Proteasome activator complex subunit 2 OS=Homo sapiens OX=9606 GN=PSME2 PE=1 SV=4	PSME2	0	FALSE	9.786	6	2	3	2	1	239	27.4	5.73	5.5	2
FALSE	High	Master Protein	Q13084	39S ribosomal protein L28, mitochondrial OS=Homo sapiens OX=9606 GN=MRPL28 PE=1 SV=4	MRPL28	0	FALSE	9.782	8	2	3	2	1	256	30.1	8.29	5.13	2
FALSE	High	Master Protein	P54819	Adenylate kinase 2, mitochondrial OS=Homo sapiens OX=9606 GN=AK2 PE=1 SV=2	AK2	0	FALSE	9.755	19	4	5	4	1	239	26.5	7.81	2.52	4
FALSE	High	Master Protein	P04899	Guanine nucleotide-binding protein G(i) subunit alpha-2 OS=Homo sapiens OX=9606 GN=GNAI2 PE=1 SV=3	GNAI2	0	FALSE	9.709	11	3	5	1	1	355	40.4	5.54	4.26	3
FALSE	High	Master Protein	Q14103	Heterogeneous nuclear ribonucleoprotein D0 OS=Homo sapiens OX=9606 GN=HNRNPD PE=1 SV=1	HNRNPD	0	FALSE	9.658	9	3	4	2	1	355	38.4	7.81	7.23	3
FALSE	High	Master Protein	Q6FI81	Anamorsin OS=Homo sapiens OX=9606 GN=CIAPIN1 PE=1 SV=2	CIAPIN1	0	FALSE	9.603	13	3	3	3	1	312	33.6	5.62	4.21	3
FALSE	High	Master Protein	P63096	Guanine nucleotide-binding protein G(i) subunit alpha-1 OS=Homo sapiens OX=9606 GN=GNAI1 PE=1 SV=2	GNAI1	0	FALSE	9.588	10	3	5	1	1	354	40.3	5.97	4.26	3
FALSE	High	Master Protein	O14979	Heterogeneous nuclear ribonucleoprotein D-like OS=Homo sapiens OX=9606 GN=HNRNPDL PE=1 SV=3	HNRNPDL	0	FALSE	9.552	6	4	5	3	1	420	46.4	9.57	4.38	4
FALSE	High	Master Protein	P09001	39S ribosomal protein L3, mitochondrial OS=Homo sapiens OX=9606 GN=MRPL3 PE=1 SV=1	MRPL3	0	FALSE	9.463	7	2	3	2	1	348	38.6	9.48	5.02	2
FALSE	High	Master Protein	Q15691	Microtubule-associated protein RP/EB family member 1 OS=Homo sapiens OX=9606 GN=MAPRE1 PE=1 SV=3	MAPRE1	0	FALSE	9.444	14	4	4	4	1	268	30	5.14	2.06	4
FALSE	High	Master Protein	Q15785	Mitochondrial import receptor subunit TOM34 OS=Homo sapiens OX=9606 GN=TOMM34 PE=1 SV=2	TOMM34	0	FALSE	9.428	11	3	4	3	1	309	34.5	8.98	2.14	3
FALSE	High	Master Protein	Q8NBN7	Retinol dehydrogenase 13 OS=Homo sapiens OX=9606 GN=RDH13 PE=1 SV=2	RDH13	0	FALSE	9.427	14	4	4	4	1	331	35.9	8.1	6.22	4
FALSE	High	Master Protein	Q9Y3F4	Serine-threonine kinase receptor-associated protein OS=Homo sapiens OX=9606 GN=STRAP PE=1 SV=1	STRAP	0	FALSE	9.423	10	3	3	3	1	350	38.4	5.12	3.09	3
FALSE	High	Master Protein	P09496	Clathrin light chain A OS=Homo sapiens OX=9606 GN=CLTA PE=1 SV=1	CLTA	0	FALSE	9.421	8	3	4	3	1	248	27.1	4.51	4.37	3
FALSE	High	Master Protein	Q9Y673	Dolichyl-phosphate beta-glucosyltransferase OS=Homo sapiens OX=9606 GN=CLTA PE=1 SV=1	CLTA	0	FALSE	9.401	11	4	4	4	1	324	36.9	9.28	0	4
FALSE	High	Master Protein	P62873	Guanine nucleotide-binding protein G(I)/G(S)/G(T) subunit beta-1 OS=Homo sapiens OX=9606 GN=GNB1 PE=1 SV=3	GNB1	0	FALSE	9.242	10	3	5	1	1	340	37.4	6	9.41	3
FALSE	High	Master Protein	O15372	Eukaryotic translation initiation factor 3 subunit H OS=Homo sapiens OX=9606 GN=EIF3H PE=1 SV=1	EIF3H	0	FALSE	9.203	11	3	3	3	1	352	39.9	6.54	3.59	3
FALSE	High	Master Protein	Q12905	Interleukin enhancer-binding factor 2 OS=Homo sapiens OX=9606 GN=ILF2 PE=1 SV=2	ILF2	0	FALSE	9.188	10	3	3	3	1	390	43	5.26	1.87	3
FALSE	High	Master Protein	Q96FF9	Sororin OS=Homo sapiens OX=9606 GN=CDCA5 PE=1 SV=1	CDCA5	0	FALSE	9.177	21	3	5	3	1	252	27.6	9.61	2.29	3
FALSE	High	Master Protein	P11177	Pyruvate dehydrogenase E1 component subunit beta, mitochondrial OS=Homo sapiens OX=9606 GN=PDHB PE=1 SV=3	PDHB	0	FALSE	9.156	11	4	4	4	1	359	39.2	6.65	8.67	4
FALSE	High	Master Protein	P43897	Elongation factor Ts, mitochondrial OS=Homo sapiens OX=9606 GN=TSFM PE=1 SV=2	TSFM	0	FALSE	9.143	14	4	5	4	1	325	35.4	8.38	0	4
FALSE	High	Master Protein	Q9BRJ2	39S ribosomal protein L45, mitochondrial OS=Homo sapiens OX=9606 GN=MRPL45 PE=1 SV=2	MRPL45	0	FALSE	9.027	12	4	4	4	1	306	35.3	9.03	3.4	4
FALSE	High	Master Protein	Q969X5	Endoplasmic reticulum-Golgi intermediate compartment protein 1 OS=Homo sapiens OX=9606 GN=ERGIC1 PE=1 SV=1	ERGIC1	0	FALSE	8.999	14	4	4	4	1	290	32.6	7.06	3.98	4
FALSE	High	Master Protein	O15127	Secretory carrier-associated membrane protein 2 OS=Homo sapiens OX=9606 GN=SCAMP2 PE=1 SV=2	SCAMP2	0	FALSE	8.918	8	2	3	2	1	329	36.6	6.1	7.98	2
FALSE	High	Master Protein	Q9BYD3	39S ribosomal protein L4, mitochondrial OS=Homo sapiens OX=9606 GN=MRPL4 PE=1 SV=1	MRPL4	0	FALSE	8.906	12	3	3	3	1	311	34.9	9.72	5.66	3
FALSE	High	Master Protein	Q7Z7K6	Centromere protein V OS=Homo sapiens OX=9606 GN=CENPV PE=1 SV=1	CENPV	0	FALSE	8.893	16	2	4	2	1	275	29.9	9.73	2.17	2
FALSE	High	Master Protein	Q13630	GDP-L-fucose synthase OS=Homo sapiens OX=9606 GN=TSTA3 PE=1 SV=1	TSTA3	0	FALSE	8.847	12	3	3	3	1	321	35.9	6.6	3.89	3
FALSE	High	Master Protein	Q9NVT9	Armadillo repeat-containing protein 1 OS=Homo sapiens OX=9606 GN=ARMC1 PE=1 SV=1	ARMC1	0	FALSE	8.793	12	3	3	3	1	282	31.3	5.74	3.92	3
FALSE	High	Master Protein	P68371	Tubulin beta-4B chain OS=Homo sapiens OX=9606 GN=TUBB4B PE=1 SV=1	TUBB4B	0	FALSE	8.752	7	3	3	3	1	445	49.8	4.89	2.67	3
FALSE	High	Master Protein	O00151	PDZ and LIM domain protein 1 OS=Homo sapiens OX=9606 GN=PDLIM1 PE=1 SV=4	PDLIM1	0	FALSE	8.693	17	4	4	4	1	329	36	7.02	2	4
FALSE	High	Master Protein	P31937	3-hydroxyisobutyrate dehydrogenase, mitochondrial OS=Homo sapiens OX=9606 GN=HIBADH PE=1 SV=2	HIBADH	0	FALSE	8.692	10	2	2	2	1	336	35.3	8.13	3.28	2
FALSE	High	Master Protein	O75663	TIP41-like protein OS=Homo sapiens OX=9606 GN=TIPRL PE=1 SV=2	TIPRL	0	FALSE	8.654	12	3	3	3	1	272	31.4	5.91	2.83	3
FALSE	High	Master Protein	Q96LJ7	Dehydrogenase/reductase SDR family member 1 OS=Homo sapiens OX=9606 GN=DHRS1 PE=1 SV=1	DHRS1	0	FALSE	8.618	11	3	3	3	1	313	33.9	7.83	2.89	3
FALSE	High	Master Protein	Q99496	E3 ubiquitin-protein ligase RING2 OS=Homo sapiens OX=9606 GN=RNF2 PE=1 SV=1	RNF2	0	FALSE	8.579	10	3	4	3	1	336	37.6	6.84	3.8	3
FALSE	High	Master Protein	P13995	Bifunctional methylenetetrahydrofolate dehydrogenase/cyclohydrolase, mitochondrial OS=Homo sapiens OX=9606 GN=MTHFD2 PE=1 SV=2	MTHFD2	0	FALSE	8.529	8	3	3	3	1	350	37.9	8.73	7.5	3
FALSE	High	Master Protein	Q6IQ22	Ras-related protein Rab-12 OS=Homo sapiens OX=9606 GN=RAB12 PE=1 SV=3	RAB12	0	FALSE	8.489	16	3	3	3	1	244	27.2	8.41	6.15	3
FALSE	High	Master Protein	O43488	Aflatoxin B1 aldehyde reductase member 2 OS=Homo sapiens OX=9606 GN=AKR7A2 PE=1 SV=3	AKR7A2	0	FALSE	8.477	11	3	4	3	1	359	39.6	7.17	3.61	3
FALSE	High	Master Protein	Q9BV79	Enoyl-[acyl-carrier-protein] reductase, mitochondrial OS=Homo sapiens OX=9606 GN=MECR PE=1 SV=2	MECR	0	FALSE	8.45	6	2	3	2	1	373	40.4	8.76	4.82	2
FALSE	High	Master Protein	Q9H9Q2	COP9 signalosome complex subunit 7b OS=Homo sapiens OX=9606 GN=COPS7B PE=1 SV=1	COPS7B	0	FALSE	8.401	14	4	4	4	1	264	29.6	6.15	2.14	4
FALSE	High	Master Protein	O00165	HCLS1-associated protein X-1 OS=Homo sapiens OX=9606 GN=HAX1 PE=1 SV=2	HAX1	0	FALSE	8.382	14	3	3	3	1	279	31.6	4.92	5.1	3
FALSE	High	Master Protein	P19623	Spermidine synthase OS=Homo sapiens OX=9606 GN=SRM PE=1 SV=1	SRM	0	FALSE	8.236	8	2	3	2	1	302	33.8	5.49	5.12	2
FALSE	High	Master Protein	Q9H3N1	Thioredoxin-related transmembrane protein 1 OS=Homo sapiens OX=9606 GN=TMX1 PE=1 SV=1	TMX1	0	FALSE	8.2	13	3	3	3	1	280	31.8	4.98	3.78	3
FALSE	High	Master Protein	P23396	40S ribosomal protein S3 OS=Homo sapiens OX=9606 GN=RPS3 PE=1 SV=2	RPS3	0	FALSE	8.114	19	4	4	4	1	243	26.7	9.66	2.01	4
FALSE	High	Master Protein	P52907	F-actin-capping protein subunit alpha-1 OS=Homo sapiens OX=9606 GN=CAPZA1 PE=1 SV=3	CAPZA1	0	FALSE	8.106	9	3	4	3	1	286	32.9	5.69	8.2	3
FALSE	High	Master Protein	P13928	Annexin A8 OS=Homo sapiens OX=9606 GN=ANXA8 PE=1 SV=3	ANXA8	0	FALSE	8.054	10	3	4	3	1	327	36.9	5.78	2.08	3
FALSE	High	Master Protein	P19784	Casein kinase II subunit alpha' OS=Homo sapiens OX=9606 GN=CSNK2A2 PE=1 SV=1	CSNK2A2	0	FALSE	8.053	9	3	3	3	1	350	41.2	8.56	4.88	3
FALSE	High	Master Protein	Q16836	Hydroxyacyl-coenzyme A dehydrogenase, mitochondrial OS=Homo sapiens OX=9606 GN=HADH PE=1 SV=3	HADH	0	FALSE	8.024	11	4	5	4	1	314	34.3	8.85	7.42	4
FALSE	High	Master Protein	Q9P015	39S ribosomal protein L15, mitochondrial OS=Homo sapiens OX=9606 GN=MRPL15 PE=1 SV=1	MRPL15	0	FALSE	8.003	10	3	3	3	1	296	33.4	10.01	4.18	3
FALSE	High	Master Protein	Q9NR45	Sialic acid synthase OS=Homo sapiens OX=9606 GN=NANS PE=1 SV=2	NANS	0	FALSE	8.001	9	2	2	2	1	359	40.3	6.74	4.87	2
FALSE	High	Master Protein	Q02978	Mitochondrial 2-oxoglutarate/malate carrier protein OS=Homo sapiens OX=9606 GN=SLC25A11 PE=1 SV=3	SLC25A11	0	FALSE	7.979	15	4	4	4	1	314	34	9.91	1.76	4
FALSE	High	Master Protein	Q53HL2	Borealin OS=Homo sapiens OX=9606 GN=CDCA8 PE=1 SV=2	CDCA8	0	FALSE	7.957	11	3	3	3	1	280	31.3	9.86	7.72	3
FALSE	High	Master Protein	P31943	Heterogeneous nuclear ribonucleoprotein H OS=Homo sapiens OX=9606 GN=HNRNPH1 PE=1 SV=4	HNRNPH1	0	FALSE	7.935	12	4	4	2	1	449	49.2	6.3	0	4
FALSE	High	Master Protein	P40937	Replication factor C subunit 5 OS=Homo sapiens OX=9606 GN=RFC5 PE=1 SV=1	RFC5	0	FALSE	7.879	11	4	4	4	1	340	38.5	7.2	1.72	4
FALSE	High	Master Protein	Q9HC38	Glyoxalase domain-containing protein 4 OS=Homo sapiens OX=9606 GN=GLOD4 PE=1 SV=1	GLOD4	0	FALSE	7.846	10	3	3	3	1	313	34.8	5.6	3.95	3
FALSE	High	Master Protein	P82673	28S ribosomal protein S35, mitochondrial OS=Homo sapiens OX=9606 GN=MRPS35 PE=1 SV=1	MRPS35	0	FALSE	7.771	12	3	3	3	1	323	36.8	8.24	2.76	3
FALSE	High	Master Protein	P40925	Malate dehydrogenase, cytoplasmic OS=Homo sapiens OX=9606 GN=MDH1 PE=1 SV=4	MDH1	0	FALSE	7.685	13	3	3	3	1	334	36.4	7.36	4.14	3
FALSE	High	Master Protein	Q99729	Heterogeneous nuclear ribonucleoprotein A/B OS=Homo sapiens OX=9606 GN=HNRNPAB PE=1 SV=2	HNRNPAB	0	FALSE	7.671	7	2	3	1	1	332	36.2	8.21	7.41	2
FALSE	High	Master Protein	Q13889	General transcription factor IIH subunit 3 OS=Homo sapiens OX=9606 GN=GTF2H3 PE=1 SV=2	GTF2H3	0	FALSE	7.608	10	2	2	2	1	308	34.4	7.02	5.04	2
FALSE	High	Master Protein	Q8WWV3	Reticulon-4-interacting protein 1, mitochondrial OS=Homo sapiens OX=9606 GN=RTN4IP1 PE=1 SV=2	RTN4IP1	0	FALSE	7.605	8	3	4	3	1	396	43.6	9.11	4.16	3
FALSE	High	Master Protein	P00558	Phosphoglycerate kinase 1 OS=Homo sapiens OX=9606 GN=PGK1 PE=1 SV=3	PGK1	0	FALSE	7.592	8	2	3	2	1	417	44.6	8.1	2.57	2
FALSE	High	Master Protein	P23193	Transcription elongation factor A protein 1 OS=Homo sapiens OX=9606 GN=TCEA1 PE=1 SV=2	TCEA1	0	FALSE	7.558	11	3	3	3	1	301	33.9	8.38	2.99	3
FALSE	High	Master Protein	Q8NBJ7	Inactive C-alpha-formylglycine-generating enzyme 2 OS=Homo sapiens OX=9606 GN=SUMF2 PE=1 SV=2	SUMF2	0	FALSE	7.438	14	3	3	3	1	301	33.8	8	2.26	3
FALSE	High	Master Protein	Q06323	Proteasome activator complex subunit 1 OS=Homo sapiens OX=9606 GN=PSME1 PE=1 SV=1	PSME1	0	FALSE	7.41	17	4	4	4	1	249	28.7	6.02	5.7	4
FALSE	High	Master Protein	Q5TC12	ATP synthase mitochondrial F1 complex assembly factor 1 OS=Homo sapiens OX=9606 GN=ATPAF1 PE=1 SV=1	ATPAF1	0	FALSE	7.393	6	2	2	2	1	328	36.4	7.96	2.68	2
FALSE	High	Master Protein	P35914	Hydroxymethylglutaryl-CoA lyase, mitochondrial OS=Homo sapiens OX=9606 GN=HMGCL PE=1 SV=2	HMGCL	0	FALSE	7.367	9	3	3	3	1	325	34.3	8.54	3.75	3
FALSE	High	Master Protein	Q9BT17	Mitochondrial ribosome-associated GTPase 1 OS=Homo sapiens OX=9606 GN=MTG1 PE=1 SV=2	MTG1	0	FALSE	7.354	11	3	3	3	1	334	37.2	9.47	3.56	3
FALSE	High	Master Protein	O76027	Annexin A9 OS=Homo sapiens OX=9606 GN=ANXA9 PE=1 SV=3	ANXA9	0	FALSE	7.307	12	3	3	3	1	345	38.3	5.77	0	3
FALSE	High	Master Protein	O00487	26S proteasome non-ATPase regulatory subunit 14 OS=Homo sapiens OX=9606 GN=PSMD14 PE=1 SV=1	PSMD14	0	FALSE	7.239	7	3	3	3	1	310	34.6	6.52	3.72	3
FALSE	High	Master Protein	Q9BQ75	Protein CMSS1 OS=Homo sapiens OX=9606 GN=CMSS1 PE=1 SV=2	CMSS1	0	FALSE	7.205	8	2	3	2	1	279	31.9	9.19	2.27	2
FALSE	High	Master Protein	P13984	General transcription factor IIF subunit 2 OS=Homo sapiens OX=9606 GN=GTF2F2 PE=1 SV=2	GTF2F2	0	FALSE	7.107	8	2	3	2	1	249	28.4	9.23	6.41	2
FALSE	High	Master Protein	Q9Y399	28S ribosomal protein S2, mitochondrial OS=Homo sapiens OX=9606 GN=MRPS2 PE=1 SV=1	MRPS2	0	FALSE	7.106	9	3	3	3	1	296	33.2	9.26	6.03	3
FALSE	High	Master Protein	Q6PK18	2-oxoglutarate and iron-dependent oxygenase domain-containing protein 3 OS=Homo sapiens OX=9606 GN=OGFOD3 PE=1 SV=2	OGFOD3	0	FALSE	6.998	7	2	3	2	1	319	35.6	8.18	0	2
FALSE	High	Master Protein	Q9BUP3	Oxidoreductase HTATIP2 OS=Homo sapiens OX=9606 GN=HTATIP2 PE=1 SV=2	HTATIP2	0	FALSE	6.864	12	3	3	3	1	242	27	8.38	2	3
FALSE	High	Master Protein	Q13595	Transformer-2 protein homolog alpha OS=Homo sapiens OX=9606 GN=TRA2A PE=1 SV=1	TRA2A	0	FALSE	6.826	7	2	2	2	1	282	32.7	11.27	4.52	2
FALSE	High	Master Protein	Q9NX40	OCIA domain-containing protein 1 OS=Homo sapiens OX=9606 GN=OCIAD1 PE=1 SV=1	OCIAD1	0	FALSE	6.778	9	2	2	2	1	245	27.6	7.49	2.21	2
FALSE	High	Master Protein	P30040	Endoplasmic reticulum resident protein 29 OS=Homo sapiens OX=9606 GN=ERP29 PE=1 SV=4	ERP29	0	FALSE	6.772	10	3	4	3	1	261	29	7.31	3.37	3
FALSE	High	Master Protein	Q14558	Phosphoribosyl pyrophosphate synthase-associated protein 1 OS=Homo sapiens OX=9606 GN=PRPSAP1 PE=1 SV=2	PRPSAP1	0	FALSE	6.748	8	2	2	1	1	356	39.4	7.2	0	2
FALSE	High	Master Protein	P35659	Protein DEK OS=Homo sapiens OX=9606 GN=DEK PE=1 SV=1	DEK	0	FALSE	6.74	8	3	3	3	1	375	42.6	8.56	0	3
FALSE	High	Master Protein	Q99439	Calponin-2 OS=Homo sapiens OX=9606 GN=CNN2 PE=1 SV=4	CNN2	0	FALSE	6.662	7	2	3	2	1	309	33.7	7.33	4.71	2
FALSE	High	Master Protein	A6NJ78	Probable methyltransferase-like protein 15 OS=Homo sapiens OX=9606 GN=METTL15 PE=1 SV=1	METTL15	0	FALSE	6.66	7	2	2	2	1	407	46.1	8.62	2.3	2
FALSE	High	Master Protein	Q9NQX7	Integral membrane protein 2C OS=Homo sapiens OX=9606 GN=ITM2C PE=1 SV=1	ITM2C	0	FALSE	6.653	12	3	3	3	1	267	30.2	8	0	3
FALSE	High	Master Protein	Q8N2F6	Armadillo repeat-containing protein 10 OS=Homo sapiens OX=9606 GN=ARMC10 PE=1 SV=1	ARMC10	0	FALSE	6.644	8	2	2	2	1	343	37.5	6.61	4.51	2
FALSE	High	Master Protein	Q13825	Methylglutaconyl-CoA hydratase, mitochondrial OS=Homo sapiens OX=9606 GN=AUH PE=1 SV=1	AUH	0	FALSE	6.531	9	2	2	2	1	339	35.6	9.48	5.35	2
FALSE	High	Master Protein	Q9H5Q4	Dimethyladenosine transferase 2, mitochondrial OS=Homo sapiens OX=9606 GN=TFB2M PE=1 SV=1	TFB2M	0	FALSE	6.493	7	3	3	3	1	396	45.3	9.19	4.34	3
FALSE	High	Master Protein	P30501	HLA class I histocompatibility antigen, Cw-2 alpha chain OS=Homo sapiens OX=9606 GN=HLA-C PE=1 SV=1		0	FALSE	6.467	10	2	2	2	1	366	41.1	6.11	4.21	2
FALSE	High	Master Protein	O15162	Phospholipid scramblase 1 OS=Homo sapiens OX=9606 GN=PLSCR1 PE=1 SV=1	PLSCR1	0	FALSE	6.457	7	2	2	2	1	318	35	4.94	4.26	2
FALSE	High	Master Protein	Q53GQ0	Very-long-chain 3-oxoacyl-CoA reductase OS=Homo sapiens OX=9606 GN=HSD17B12 PE=1 SV=2	HSD17B12	0	FALSE	6.372	9	2	3	2	1	312	34.3	9.32	5.34	2
FALSE	High	Master Protein	Q9UBW8	COP9 signalosome complex subunit 7a OS=Homo sapiens OX=9606 GN=COPS7A PE=1 SV=1	COPS7A	0	FALSE	6.252	19	3	3	3	1	275	30.3	8.22	3.84	3
FALSE	High	Master Protein	P25325	3-mercaptopyruvate sulfurtransferase OS=Homo sapiens OX=9606 GN=MPST PE=1 SV=3	MPST	0	FALSE	6.237	7	2	2	2	1	297	33.2	6.6	4.58	2
FALSE	High	Master Protein	P21108	Ribose-phosphate pyrophosphokinase 3 OS=Homo sapiens OX=9606 GN=PRPS1L1 PE=1 SV=2	PRPS1L1	0	FALSE	6.237	8	2	2	2	1	318	34.8	6.35	2.97	2
FALSE	High	Master Protein	O95299	NADH dehydrogenase [ubiquinone] 1 alpha subcomplex subunit 10, mitochondrial OS=Homo sapiens OX=9606 GN=NDUFA10 PE=1 SV=1	NDUFA10	0	FALSE	6.231	9	3	3	3	1	355	40.7	8.48	3.22	3
FALSE	High	Master Protein	Q96EY1	DnaJ homolog subfamily A member 3, mitochondrial OS=Homo sapiens OX=9606 GN=DNAJA3 PE=1 SV=2	DNAJA3	0	FALSE	6.181	5	2	2	2	1	480	52.5	9.26	4.64	2
FALSE	High	Master Protein	P24534	Elongation factor 1-beta OS=Homo sapiens OX=9606 GN=EEF1B2 PE=1 SV=3	EEF1B2	0	FALSE	6.115	10	2	2	2	1	225	24.7	4.67	2.96	2
FALSE	High	Master Protein	O14657	Torsin-1B OS=Homo sapiens OX=9606 GN=TOR1B PE=1 SV=2	TOR1B	0	FALSE	6.098	6	3	3	3	1	336	38	8.54	0	3
FALSE	High	Master Protein	P61421	V-type proton ATPase subunit d 1 OS=Homo sapiens OX=9606 GN=ATP6V0D1 PE=1 SV=1	ATP6V0D1	0	FALSE	6.044	11	3	3	3	1	351	40.3	5	2.1	3
FALSE	High	Master Protein	P24752	Acetyl-CoA acetyltransferase, mitochondrial OS=Homo sapiens OX=9606 GN=ACAT1 PE=1 SV=1	ACAT1	0	FALSE	6.007	5	2	2	2	1	427	45.2	8.85	3.59	2
FALSE	High	Master Protein	Q9ULW3	Activator of basal transcription 1 OS=Homo sapiens OX=9606 GN=ABT1 PE=1 SV=1	ABT1	0	FALSE	5.992	7	2	2	2	1	272	31.1	9.88	1.93	2
FALSE	High	Master Protein	P55795	Heterogeneous nuclear ribonucleoprotein H2 OS=Homo sapiens OX=9606 GN=HNRNPH2 PE=1 SV=1	HNRNPH2	0	FALSE	5.88	8	3	3	1	1	449	49.2	6.3	0	3
FALSE	High	Master Protein	P78406	mRNA export factor OS=Homo sapiens OX=9606 GN=RAE1 PE=1 SV=1	RAE1	0	FALSE	5.872	5	2	2	2	1	368	40.9	7.83	4.65	2
FALSE	High	Master Protein	Q16831	Uridine phosphorylase 1 OS=Homo sapiens OX=9606 GN=UPP1 PE=1 SV=1	UPP1	0	FALSE	5.84	9	3	3	3	1	310	33.9	7.88	0	3
FALSE	High	Master Protein	Q15527	Surfeit locus protein 2 OS=Homo sapiens OX=9606 GN=SURF2 PE=1 SV=3	SURF2	0	FALSE	5.81	5	1	2	1	1	256	29.6	9.22	0	1
FALSE	High	Master Protein	P25788	Proteasome subunit alpha type-3 OS=Homo sapiens OX=9606 GN=PSMA3 PE=1 SV=2	PSMA3	0	FALSE	5.789	9	2	2	2	1	255	28.4	5.33	4.45	2
FALSE	High	Master Protein	P68400	Casein kinase II subunit alpha OS=Homo sapiens OX=9606 GN=CSNK2A1 PE=1 SV=1	CSNK2A1	0	FALSE	5.767	6	2	2	2	1	391	45.1	7.74	4.17	2
FALSE	High	Master Protein	Q5HYK3	2-methoxy-6-polyprenyl-1,4-benzoquinol methylase, mitochondrial OS=Homo sapiens OX=9606 GN=COQ5 PE=1 SV=2	COQ5	0	FALSE	5.757	8	2	2	2	1	327	37.1	6.95	1.63	2
FALSE	High	Master Protein	P20645	Cation-dependent mannose-6-phosphate receptor OS=Homo sapiens OX=9606 GN=M6PR PE=1 SV=1	M6PR	0	FALSE	5.659	5	1	2	1	1	277	31	5.83	4.55	1
FALSE	High	Master Protein	Q01085	Nucleolysin TIAR OS=Homo sapiens OX=9606 GN=TIAL1 PE=1 SV=1	TIAL1	0	FALSE	5.655	9	3	3	3	1	375	41.6	7.74	3.3	3
FALSE	High	Master Protein	Q9UBV8	Peflin OS=Homo sapiens OX=9606 GN=PEF1 PE=1 SV=1	PEF1	0	FALSE	5.63	7	2	2	2	1	284	30.4	6.54	4.26	2
FALSE	High	Master Protein	Q9H7B2	Ribosome production factor 2 homolog OS=Homo sapiens OX=9606 GN=RPF2 PE=1 SV=2	RPF2	0	FALSE	5.62	7	2	2	2	1	306	35.6	9.99	3.84	2
FALSE	High	Master Protein	P38486	Galectin-3 OS=Canis lupus familiaris OX=9615 GN=LGALS3 PE=1 SV=3	LGALS3	0	FALSE	5.571	8	2	2	2	1	296	30.3	8.06	2.33	2
FALSE	High	Master Protein	Q13190	Syntaxin-5 OS=Homo sapiens OX=9606 GN=STX5 PE=1 SV=2	STX5	0	FALSE	5.546	8	2	2	2	1	355	39.6	9.16	2.13	2
FALSE	High	Master Protein	P10909	Clusterin OS=Homo sapiens OX=9606 GN=CLU PE=1 SV=1	CLU	0	FALSE	5.512	6	2	2	2	1	449	52.5	6.27	2.1	2
FALSE	High	Master Protein	Q9BY42	Replication termination factor 2 OS=Homo sapiens OX=9606 GN=RTF2 PE=1 SV=3	RTF2	0	FALSE	5.479	7	2	2	2	1	306	33.9	8.59	2.1	2
FALSE	High	Master Protein	P62995	Transformer-2 protein homolog beta OS=Homo sapiens OX=9606 GN=TRA2B PE=1 SV=1	TRA2B	0	FALSE	5.475	7	2	3	2	1	288	33.6	11.25	2.18	2
FALSE	High	Master Protein	Q9BXW7	Haloacid dehalogenase-like hydrolase domain-containing 5 OS=Homo sapiens OX=9606 GN=HDHD5 PE=1 SV=1	HDHD5	0	FALSE	5.473	10	3	3	3	1	423	46.3	8.13	2.07	3
FALSE	High	Master Protein	Q8NFH4	Nucleoporin Nup37 OS=Homo sapiens OX=9606 GN=NUP37 PE=1 SV=1	NUP37	0	FALSE	5.47	10	3	3	3	1	326	36.7	5.92	0	3
FALSE	High	Master Protein	Q92747	Actin-related protein 2/3 complex subunit 1A OS=Homo sapiens OX=9606 GN=ARPC1A PE=2 SV=2	ARPC1A	0	FALSE	5.458	7	3	3	3	1	370	41.5	8.18	1.95	3
FALSE	High	Master Protein	Q7L5N1	COP9 signalosome complex subunit 6 OS=Homo sapiens OX=9606 GN=COPS6 PE=1 SV=1	COPS6	0	FALSE	5.426	7	2	2	2	1	327	36.1	5.73	2.08	2
FALSE	High	Master Protein	O95159	Zinc finger protein-like 1 OS=Homo sapiens OX=9606 GN=ZFPL1 PE=1 SV=2	ZFPL1	0	FALSE	5.411	7	2	2	2	1	310	34.1	8.07	2.19	2
FALSE	High	Master Protein	Q9H7Z7	Prostaglandin E synthase 2 OS=Homo sapiens OX=9606 GN=PTGES2 PE=1 SV=1	PTGES2	0	FALSE	5.402	5	2	2	2	1	377	41.9	9.16	4.07	2
FALSE	High	Master Protein	Q8N5P1	Zinc finger CCCH domain-containing protein 8 OS=Homo sapiens OX=9606 GN=ZC3H8 PE=1 SV=2	ZC3H8	0	FALSE	5.34	7	2	2	2	1	291	33.6	8.28	3.44	2
FALSE	High	Master Protein	Q9UKU7	Isobutyryl-CoA dehydrogenase, mitochondrial OS=Homo sapiens OX=9606 GN=ACAD8 PE=1 SV=1	ACAD8	0	FALSE	5.318	6	2	2	2	1	415	45	7.85	0	2
FALSE	High	Master Protein	Q13243	Serine/arginine-rich splicing factor 5 OS=Homo sapiens OX=9606 GN=SRSF5 PE=1 SV=1	SRSF5	0	FALSE	5.313	8	2	2	2	1	272	31.2	11.59	2.05	2
FALSE	High	Master Protein	O60256	Phosphoribosyl pyrophosphate synthase-associated protein 2 OS=Homo sapiens OX=9606 GN=PRPSAP2 PE=1 SV=1	PRPSAP2	0	FALSE	5.241	8	3	3	2	1	369	40.9	7.44	3.61	3
FALSE	High	Master Protein	Q7L523	Ras-related GTP-binding protein A OS=Homo sapiens OX=9606 GN=RRAGA PE=1 SV=1	RRAGA	0	FALSE	5.229	8	2	2	2	1	313	36.5	7.72	4.5	2
FALSE	High	Master Protein	P51948	CDK-activating kinase assembly factor MAT1 OS=Homo sapiens OX=9606 GN=MNAT1 PE=1 SV=1	MNAT1	0	FALSE	5.194	9	2	2	2	1	309	35.8	6.09	1.86	2
FALSE	High	Master Protein	O95456	Proteasome assembly chaperone 1 OS=Homo sapiens OX=9606 GN=PSMG1 PE=1 SV=1	PSMG1	0	FALSE	5.191	7	2	2	2	1	288	32.8	7.17	0	2
FALSE	High	Master Protein	Q9Y3A2	Probable U3 small nucleolar RNA-associated protein 11 OS=Homo sapiens OX=9606 GN=UTP11 PE=1 SV=2	UTP11	0	FALSE	5.176	8	2	2	2	1	253	30.4	10.15	0	2
FALSE	High	Master Protein	Q9NX46	ADP-ribose glycohydrolase ARH3 OS=Homo sapiens OX=9606 GN=ADPRHL2 PE=1 SV=1	ADPRHL2	0	FALSE	5.157	7	2	2	2	1	363	38.9	5.07	1.95	2
FALSE	High	Master Protein	P50750	Cyclin-dependent kinase 9 OS=Homo sapiens OX=9606 GN=CDK9 PE=1 SV=3	CDK9	0	FALSE	5.145	5	2	2	1	1	372	42.8	8.79	4.14	2
FALSE	High	Master Protein	O95872	G patch domain and ankyrin repeat-containing protein 1 OS=Homo sapiens OX=9606 GN=GPANK1 PE=1 SV=1	GPANK1	0	FALSE	5.133	8	2	3	2	1	356	39.3	8.19	0	2
FALSE	High	Master Protein	Q96P16	Regulation of nuclear pre-mRNA domain-containing protein 1A OS=Homo sapiens OX=9606 GN=RPRD1A PE=1 SV=1	RPRD1A	0	FALSE	5.101	10	2	2	2	1	312	35.7	7.55	0	2
FALSE	High	Master Protein	P27797	Calreticulin OS=Homo sapiens OX=9606 GN=CALR PE=1 SV=1	CALR	0	FALSE	5.034	6	2	2	2	1	417	48.1	4.44	1.67	2
FALSE	High	Master Protein	Q6UXN9	WD repeat-containing protein 82 OS=Homo sapiens OX=9606 GN=WDR82 PE=1 SV=1	WDR82	0	FALSE	5.031	7	2	2	2	1	313	35.1	7.69	2.36	2
FALSE	High	Master Protein	P09471	Guanine nucleotide-binding protein G(o) subunit alpha OS=Homo sapiens OX=9606 GN=GNAO1 PE=1 SV=4	GNAO1	0	FALSE	5.01	7	2	3	1	1	354	40	5.53	4.26	2
FALSE	High	Master Protein	Q14512	Fibroblast growth factor-binding protein 1 OS=Homo sapiens OX=9606 GN=FGFBP1 PE=1 SV=1	FGFBP1	0	FALSE	4.976	6	1	2	1	1	234	26.2	9.1	0	1
FALSE	High	Master Protein	Q13838	Spliceosome RNA helicase DDX39B OS=Homo sapiens OX=9606 GN=DDX39B PE=1 SV=1	DDX39B	0	FALSE	4.96	5	2	2	2	1	428	49	5.67	3.66	2
FALSE	High	Master Protein	Q8WWH5	Probable tRNA pseudouridine synthase 1 OS=Homo sapiens OX=9606 GN=TRUB1 PE=1 SV=1	TRUB1	0	FALSE	4.945	7	2	2	2	1	349	37.2	8.25	2.86	2
FALSE	High	Master Protein	Q6IAN0	Dehydrogenase/reductase SDR family member 7B OS=Homo sapiens OX=9606 GN=DHRS7B PE=1 SV=2	DHRS7B	0	FALSE	4.924	8	2	2	2	1	325	35.1	9.55	0	2
FALSE	High	Master Protein	P15927	Replication protein A 32 kDa subunit OS=Homo sapiens OX=9606 GN=RPA2 PE=1 SV=1	RPA2	0	FALSE	4.857	10	2	3	2	1	270	29.2	6.15	0	2
FALSE	High	Master Protein	Q8NDD1	Uncharacterized protein C1orf131 OS=Homo sapiens OX=9606 GN=C1orf131 PE=1 SV=4	C1orf131	0	FALSE	4.854	6	2	2	2	1	293	32.6	9.88	0	2
FALSE	High	Master Protein	Q15390	Mitochondrial fission regulator 1 OS=Homo sapiens OX=9606 GN=MTFR1 PE=1 SV=2	MTFR1	0	FALSE	4.851	4	1	1	1	1	333	37	9.01	3.86	1
FALSE	High	Master Protein	Q9Y315	Deoxyribose-phosphate aldolase OS=Homo sapiens OX=9606 GN=DERA PE=1 SV=2	DERA	0	FALSE	4.814	7	2	2	2	1	318	35.2	8.94	0	2
FALSE	High	Master Protein	P78345	Ribonuclease P protein subunit p38 OS=Homo sapiens OX=9606 GN=RPP38 PE=1 SV=2	RPP38	0	FALSE	4.738	7	2	2	2	1	283	31.8	9.92	2.36	2
FALSE	High	Master Protein	Q9Y696	Chloride intracellular channel protein 4 OS=Homo sapiens OX=9606 GN=CLIC4 PE=1 SV=4	CLIC4	0	FALSE	4.688	9	2	2	2	1	253	28.8	5.59	1.61	2
FALSE	High	Master Protein	Q9NPL8	Complex I assembly factor TIMMDC1, mitochondrial OS=Homo sapiens OX=9606 GN=TIMMDC1 PE=1 SV=2	TIMMDC1	0	FALSE	4.688	8	2	2	2	1	285	32.2	8.5	3.89	2
FALSE	High	Master Protein	Q9P013	Spliceosome-associated protein CWC15 homolog OS=Homo sapiens OX=9606 GN=CWC15 PE=1 SV=2	CWC15	0	FALSE	4.68	9	2	2	2	1	229	26.6	5.71	4.25	2
FALSE	High	Master Protein	Q00534	Cyclin-dependent kinase 6 OS=Homo sapiens OX=9606 GN=CDK6 PE=1 SV=1	CDK6	0	FALSE	4.657	5	2	2	1	1	326	36.9	6.46	4.25	2
FALSE	High	Master Protein	Q9BZX2	Uridine-cytidine kinase 2 OS=Homo sapiens OX=9606 GN=UCK2 PE=1 SV=1	UCK2	0	FALSE	4.649	7	2	2	2	1	261	29.3	6.7	2.21	2
FALSE	High	Master Protein	P21912	Succinate dehydrogenase [ubiquinone] iron-sulfur subunit, mitochondrial OS=Homo sapiens OX=9606 GN=SDHB PE=1 SV=3	SDHB	0	FALSE	4.617	6	2	2	2	1	280	31.6	8.76	2.58	2
FALSE	High	Master Protein	Q9H4A6	Golgi phosphoprotein 3 OS=Homo sapiens OX=9606 GN=GOLPH3 PE=1 SV=1	GOLPH3	0	FALSE	4.614	5	1	1	1	1	298	33.8	6.44	2.39	1
FALSE	High	Master Protein	P24941	Cyclin-dependent kinase 2 OS=Homo sapiens OX=9606 GN=CDK2 PE=1 SV=2	CDK2	0	FALSE	4.606	6	2	2	1	1	298	33.9	8.68	4.13	2
FALSE	High	Master Protein	Q9NWS0	PIH1 domain-containing protein 1 OS=Homo sapiens OX=9606 GN=PIH1D1 PE=1 SV=1	PIH1D1	0	FALSE	4.56	8	2	2	2	1	290	32.3	5.14	0	2
FALSE	High	Master Protein	Q96EE3	Nucleoporin SEH1 OS=Homo sapiens OX=9606 GN=SEH1L PE=1 SV=3	SEH1L	0	FALSE	4.53	7	2	2	2	1	360	39.6	8.09	0	2
FALSE	High	Master Protein	P48739	Phosphatidylinositol transfer protein beta isoform OS=Homo sapiens OX=9606 GN=PITPNB PE=1 SV=2	PITPNB	0	FALSE	4.485	10	2	2	2	1	271	31.5	6.87	3.84	2
FALSE	High	Master Protein	Q9Y320	Thioredoxin-related transmembrane protein 2 OS=Homo sapiens OX=9606 GN=TMX2 PE=1 SV=1	TMX2	0	FALSE	4.475	12	2	2	2	1	296	34	8.69	0	2
FALSE	High	Master Protein	Q13155	Aminoacyl tRNA synthase complex-interacting multifunctional protein 2 OS=Homo sapiens OX=9606 GN=AIMP2 PE=1 SV=2	AIMP2	0	FALSE	4.465	7	2	2	2	1	320	35.3	8.22	4.43	2
FALSE	High	Master Protein	Q16563	Synaptophysin-like protein 1 OS=Homo sapiens OX=9606 GN=SYPL1 PE=1 SV=1	SYPL1	0	FALSE	4.452	14	2	3	2	1	259	28.5	8.43	2.38	2
FALSE	High	Master Protein	Q96BJ3	Axin interactor, dorsalization-associated protein OS=Homo sapiens OX=9606 GN=AIDA PE=1 SV=1	AIDA	0	FALSE	4.406	5	2	2	2	1	306	35	6.55	2.02	2
FALSE	High	Master Protein	P25786	Proteasome subunit alpha type-1 OS=Homo sapiens OX=9606 GN=PSMA1 PE=1 SV=1	PSMA1	0	FALSE	4.369	9	2	2	2	1	263	29.5	6.61	0	2
FALSE	High	Master Protein	O43681	ATPase ASNA1 OS=Homo sapiens OX=9606 GN=ASNA1 PE=1 SV=2	ASNA1	0	FALSE	4.337	5	2	2	2	1	348	38.8	4.91	0	2
FALSE	High	Master Protein	Q15165	Serum paraoxonase/arylesterase 2 OS=Homo sapiens OX=9606 GN=PON2 PE=1 SV=4	PON2	0	FALSE	4.326	7	2	2	2	1	354	39.4	5.6	0	2
FALSE	High	Master Protein	Q9UL40	Zinc finger protein 346 OS=Homo sapiens OX=9606 GN=ZNF346 PE=1 SV=1	ZNF346	0	FALSE	4.308	4	1	2	1	1	294	32.9	9.09	4.6	1
FALSE	High	Master Protein	Q9BQE5	Apolipoprotein L2 OS=Homo sapiens OX=9606 GN=APOL2 PE=1 SV=1	APOL2	0	FALSE	4.293	7	2	2	2	1	337	37.1	6.74	1.63	2
FALSE	High	Master Protein	P78417	Glutathione S-transferase omega-1 OS=Homo sapiens OX=9606 GN=GSTO1 PE=1 SV=2	GSTO1	0	FALSE	4.287	11	2	2	2	1	241	27.5	6.6	1.73	2
FALSE	High	Master Protein	O00560	Syntenin-1 OS=Homo sapiens OX=9606 GN=SDCBP PE=1 SV=1	SDCBP	0	FALSE	4.281	4	1	2	1	1	298	32.4	7.53	2.52	1
FALSE	High	Master Protein	Q00325	Phosphate carrier protein, mitochondrial OS=Homo sapiens OX=9606 GN=SLC25A3 PE=1 SV=2	SLC25A3	0	FALSE	4.267	5	2	2	2	1	362	40.1	9.38	2.02	2
FALSE	High	Master Protein	P0DMN0	Sulfotransferase 1A4 OS=Homo sapiens OX=9606 GN=SULT1A4 PE=1 SV=1	SULT1A4	0	FALSE	4.248	6	2	2	2	1	295	34.2	6.01	1.83	2
FALSE	High	Master Protein	Q86WV6	Stimulator of interferon genes protein OS=Homo sapiens OX=9606 GN=TMEM173 PE=1 SV=1	TMEM173	0	FALSE	4.247	7	2	2	2	1	379	42.2	7.05	0	2
FALSE	High	Master Protein	P51553	Isocitrate dehydrogenase [NAD] subunit gamma, mitochondrial OS=Homo sapiens OX=9606 GN=IDH3G PE=1 SV=1	IDH3G	0	FALSE	4.241	3	1	1	1	1	393	42.8	8.5	3.31	1
FALSE	High	Master Protein	Q9UBR2	Cathepsin Z OS=Homo sapiens OX=9606 GN=CTSZ PE=1 SV=1	CTSZ	0	FALSE	4.224	4	1	1	1	1	303	33.8	7.11	3.14	1
FALSE	High	Master Protein	P35270	Sepiapterin reductase OS=Homo sapiens OX=9606 GN=SPR PE=1 SV=1	SPR	0	FALSE	4.212	6	1	1	1	1	261	28	8.05	2.83	1
FALSE	High	Master Protein	P16220	Cyclic AMP-responsive element-binding protein 1 OS=Homo sapiens OX=9606 GN=CREB1 PE=1 SV=2	CREB1	0	FALSE	4.199	5	2	2	2	1	341	36.7	5.57	2.03	2
FALSE	High	Master Protein	Q04323	UBX domain-containing protein 1 OS=Homo sapiens OX=9606 GN=UBXN1 PE=1 SV=2	UBXN1	0	FALSE	4.198	4	1	1	1	1	297	33.3	5.25	2.24	1
FALSE	High	Master Protein	Q96FX7	tRNA (adenine(58)-N(1))-methyltransferase catalytic subunit TRMT61A OS=Homo sapiens OX=9606 GN=TRMT61A PE=1 SV=1	TRMT61A	0	FALSE	4.141	4	1	1	1	1	289	31.4	7.36	2.54	1
FALSE	High	Master Protein	O94903	Pyridoxal phosphate homeostasis protein OS=Homo sapiens OX=9606 GN=PLPBP PE=1 SV=1	PLPBP	0	FALSE	4.129	6	2	2	2	1	275	30.3	7.5	1.99	2
FALSE	High	Master Protein	P14550	Aldo-keto reductase family 1 member A1 OS=Homo sapiens OX=9606 GN=AKR1A1 PE=1 SV=3	AKR1A1	0	FALSE	4.11	7	2	2	2	1	325	36.6	6.79	2.03	2
FALSE	High	Master Protein	Q9Y383	Putative RNA-binding protein Luc7-like 2 OS=Homo sapiens OX=9606 GN=LUC7L2 PE=1 SV=2	LUC7L2	0	FALSE	4.079	6	2	2	2	1	392	46.5	10.01	1.79	2
FALSE	High	Master Protein	O14662	Syntaxin-16 OS=Homo sapiens OX=9606 GN=STX16 PE=1 SV=3	STX16	0	FALSE	4.044	5	2	2	2	1	325	37	6.11	1.92	2
FALSE	High	Master Protein	O96008	Mitochondrial import receptor subunit TOM40 homolog OS=Homo sapiens OX=9606 GN=TOMM40 PE=1 SV=1	TOMM40	0	FALSE	4.033	3	1	1	1	1	361	37.9	7.25	2.11	1
FALSE	High	Master Protein	Q96QD9	UAP56-interacting factor OS=Homo sapiens OX=9606 GN=FYTTD1 PE=1 SV=3	FYTTD1	0	FALSE	4.032	5	2	2	2	1	318	35.8	11.78	0	2
FALSE	High	Master Protein	Q9UBP6	tRNA (guanine-N(7)-)-methyltransferase OS=Homo sapiens OX=9606 GN=METTL1 PE=1 SV=1	METTL1	0	FALSE	4.017	5	1	1	1	1	276	31.5	7.64	2.15	1
FALSE	High	Master Protein	Q96GD4	Aurora kinase B OS=Homo sapiens OX=9606 GN=AURKB PE=1 SV=3	AURKB	0	FALSE	4.015	6	2	2	2	1	344	39.3	9.29	3.68	2
FALSE	High	Master Protein	P25789	Proteasome subunit alpha type-4 OS=Homo sapiens OX=9606 GN=PSMA4 PE=1 SV=1	PSMA4	0	FALSE	4.007	6	2	2	2	1	261	29.5	7.72	1.88	2
FALSE	High	Master Protein	Q92530	Proteasome inhibitor PI31 subunit OS=Homo sapiens OX=9606 GN=PSMF1 PE=1 SV=2	PSMF1	0	FALSE	3.934	10	2	2	2	1	271	29.8	5.74	0	2
FALSE	High	Master Protein	Q96H79	Zinc finger CCCH-type antiviral protein 1-like OS=Homo sapiens OX=9606 GN=ZC3HAV1L PE=1 SV=2	ZC3HAV1L	0	FALSE	3.892	12	2	2	2	1	300	32.9	8.13	0	2
FALSE	High	Master Protein	P08574	Cytochrome c1, heme protein, mitochondrial OS=Homo sapiens OX=9606 GN=CYC1 PE=1 SV=3	CYC1	0	FALSE	3.886	4	1	1	1	1	325	35.4	9	2.25	1
FALSE	High	Master Protein	P18754	Regulator of chromosome condensation OS=Homo sapiens OX=9606 GN=RCC1 PE=1 SV=1	RCC1	0	FALSE	3.886	5	1	1	1	1	421	44.9	7.52	0	1
FALSE	High	Master Protein	Q9P031	Thyroid transcription factor 1-associated protein 26 OS=Homo sapiens OX=9606 GN=CCDC59 PE=1 SV=2	CCDC59	0	FALSE	3.875	7	2	2	2	1	241	28.7	9.88	4.26	2
FALSE	High	Master Protein	P13051	Uracil-DNA glycosylase OS=Homo sapiens OX=9606 GN=UNG PE=1 SV=2	UNG	0	FALSE	3.872	10	2	2	2	1	313	34.6	9.32	1.79	2
FALSE	High	Master Protein	P51858	Hepatoma-derived growth factor OS=Homo sapiens OX=9606 GN=HDGF PE=1 SV=1	HDGF	0	FALSE	3.87	5	2	2	2	1	240	26.8	4.73	0	2
FALSE	High	Master Protein	Q99598	Translin-associated protein X OS=Homo sapiens OX=9606 GN=TSNAX PE=1 SV=1	TSNAX	0	FALSE	3.857	6	2	3	2	1	290	33.1	6.55	1.67	2
FALSE	High	Master Protein	Q96J01	THO complex subunit 3 OS=Homo sapiens OX=9606 GN=THOC3 PE=1 SV=1	THOC3	0	FALSE	3.789	5	2	2	2	1	351	38.7	6.09	2.28	2
FALSE	High	Master Protein	P09012	U1 small nuclear ribonucleoprotein A OS=Homo sapiens OX=9606 GN=SNRPA PE=1 SV=3	SNRPA	0	FALSE	3.775	6	2	2	2	1	282	31.3	9.83	3.69	2
FALSE	High	Master Protein	Q969G5	Caveolae-associated protein 3 OS=Homo sapiens OX=9606 GN=CAVIN3 PE=1 SV=3	CAVIN3	0	FALSE	3.76	4	1	1	1	1	261	27.7	6.43	2.3	1
FALSE	High	Master Protein	P78346	Ribonuclease P protein subunit p30 OS=Homo sapiens OX=9606 GN=RPP30 PE=1 SV=1	RPP30	0	FALSE	3.732	4	1	1	1	1	268	29.3	8.91	2.29	1
FALSE	High	Master Protein	Q9GZS3	WD repeat-containing protein 61 OS=Homo sapiens OX=9606 GN=WDR61 PE=1 SV=1	WDR61	0	FALSE	3.731	4	1	1	1	1	305	33.6	5.47	2.65	1
FALSE	High	Master Protein	O75880	Protein SCO1 homolog, mitochondrial OS=Homo sapiens OX=9606 GN=SCO1 PE=1 SV=1	SCO1	0	FALSE	3.731	8	2	2	2	1	301	33.8	8.88	1.72	2
FALSE	High	Master Protein	P49770	Translation initiation factor eIF-2B subunit beta OS=Homo sapiens OX=9606 GN=EIF2B2 PE=1 SV=3	EIF2B2	0	FALSE	3.727	5	2	2	2	1	351	39	6.16	0	2
FALSE	High	Master Protein	P29218	Inositol monophosphatase 1 OS=Homo sapiens OX=9606 GN=IMPA1 PE=1 SV=1	IMPA1	0	FALSE	3.698	7	2	2	2	1	277	30.2	5.26	3.5	2
FALSE	High	Master Protein	Q13148	TAR DNA-binding protein 43 OS=Homo sapiens OX=9606 GN=TARDBP PE=1 SV=1	TARDBP	0	FALSE	3.678	3	1	2	1	1	414	44.7	6.19	3.89	1
FALSE	High	Master Protein	O60762	Dolichol-phosphate mannosyltransferase subunit 1 OS=Homo sapiens OX=9606 GN=DPM1 PE=1 SV=1	DPM1	0	FALSE	3.669	4	1	1	1	1	260	29.6	9.57	2.53	1
FALSE	High	Master Protein	Q96B26	Exosome complex component RRP43 OS=Homo sapiens OX=9606 GN=EXOSC8 PE=1 SV=1	EXOSC8	0	FALSE	3.633	4	1	1	1	1	276	30	5.3	3.62	1
FALSE	High	Master Protein	Q96FZ7	Charged multivesicular body protein 6 OS=Homo sapiens OX=9606 GN=CHMP6 PE=1 SV=3	CHMP6	0	FALSE	3.629	6	1	1	1	1	201	23.5	5.31	0	1
FALSE	High	Master Protein	O75436	Vacuolar protein sorting-associated protein 26A OS=Homo sapiens OX=9606 GN=VPS26A PE=1 SV=2	VPS26A	0	FALSE	3.587	6	2	2	2	1	327	38.1	6.57	2.24	2
FALSE	High	Master Protein	Q92905	COP9 signalosome complex subunit 5 OS=Homo sapiens OX=9606 GN=COPS5 PE=1 SV=4	COPS5	0	FALSE	3.54	3	1	1	1	1	334	37.6	6.54	2.07	1
FALSE	High	Master Protein	Q5T440	Putative transferase CAF17, mitochondrial OS=Homo sapiens OX=9606 GN=IBA57 PE=1 SV=1	IBA57	0	FALSE	3.516	4	1	1	1	1	356	38.1	9.83	2.47	1
FALSE	High	Master Protein	P51946	Cyclin-H OS=Homo sapiens OX=9606 GN=CCNH PE=1 SV=1	CCNH	0	FALSE	3.461	7	2	2	2	1	323	37.6	7.15	2.23	2
FALSE	High	Master Protein	Q9H4B0	Probable tRNA N6-adenosine threonylcarbamoyltransferase, mitochondrial OS=Homo sapiens OX=9606 GN=OSGEPL1 PE=2 SV=2	OSGEPL1	0	FALSE	3.413	3	1	2	1	1	414	45.1	8.56	0	1
FALSE	High	Master Protein	P09497	Clathrin light chain B OS=Homo sapiens OX=9606 GN=CLTB PE=1 SV=1	CLTB	0	FALSE	3.406	4	1	1	1	1	229	25.2	4.64	2.49	1
FALSE	High	Master Protein	Q96ES7	SAGA-associated factor 29 OS=Homo sapiens OX=9606 GN=SGF29 PE=1 SV=1	SGF29	0	FALSE	3.403	4	1	1	1	1	293	33.2	8.1	1.87	1
FALSE	High	Master Protein	O14828	Secretory carrier-associated membrane protein 3 OS=Homo sapiens OX=9606 GN=SCAMP3 PE=1 SV=3	SCAMP3	0	FALSE	3.384	9	2	2	2	1	347	38.3	7.64	0	2
FALSE	High	Master Protein	Q96G21	U3 small nucleolar ribonucleoprotein protein IMP4 OS=Homo sapiens OX=9606 GN=IMP4 PE=1 SV=1	IMP4	0	FALSE	3.373	3	1	1	1	1	291	33.7	9.47	2.49	1
FALSE	High	Master Protein	Q86VU5	Catechol O-methyltransferase domain-containing protein 1 OS=Homo sapiens OX=9606 GN=COMTD1 PE=1 SV=1	COMTD1	0	FALSE	3.353	6	1	1	1	1	262	28.8	8.38	2.63	1
FALSE	High	Master Protein	P07858	Cathepsin B OS=Homo sapiens OX=9606 GN=CTSB PE=1 SV=3	CTSB	0	FALSE	3.353	5	2	3	2	1	339	37.8	6.3	1.66	2
FALSE	High	Master Protein	Q9UJ70	N-acetyl-D-glucosamine kinase OS=Homo sapiens OX=9606 GN=NAGK PE=1 SV=4	NAGK	0	FALSE	3.323	3	1	1	1	1	344	37.4	6.24	2.15	1
FALSE	High	Master Protein	Q9UIV1	CCR4-NOT transcription complex subunit 7 OS=Homo sapiens OX=9606 GN=CNOT7 PE=1 SV=3	CNOT7	0	FALSE	3.319	4	1	1	1	1	285	32.7	4.84	2.43	1
FALSE	High	Master Protein	Q9H0V9	VIP36-like protein OS=Homo sapiens OX=9606 GN=LMAN2L PE=1 SV=1	LMAN2L	0	FALSE	3.303	5	2	2	2	1	348	39.7	8.38	1.77	2
FALSE	High	Master Protein	Q8WVQ1	Soluble calcium-activated nucleotidase 1 OS=Homo sapiens OX=9606 GN=CANT1 PE=1 SV=1	CANT1	0	FALSE	3.292	3	1	1	1	1	401	44.8	6.09	2.12	1
FALSE	High	Master Protein	O75940	Survival of motor neuron-related-splicing factor 30 OS=Homo sapiens OX=9606 GN=SMNDC1 PE=1 SV=1	SMNDC1	0	FALSE	3.257	5	1	1	1	1	238	26.7	7.24	1.9	1
FALSE	High	Master Protein	O43766	Lipoyl synthase, mitochondrial OS=Homo sapiens OX=9606 GN=LIAS PE=1 SV=3	LIAS	0	FALSE	3.255	4	2	2	2	1	372	41.9	8.59	0	2
FALSE	High	Master Protein	Q9NVZ3	Adaptin ear-binding coat-associated protein 2 OS=Homo sapiens OX=9606 GN=NECAP2 PE=1 SV=1	NECAP2	0	FALSE	3.248	5	1	1	1	1	263	28.3	8.38	2.04	1
FALSE	High	Master Protein	P08865	40S ribosomal protein SA OS=Homo sapiens OX=9606 GN=RPSA PE=1 SV=4	RPSA	0	FALSE	3.243	4	2	2	2	1	295	32.8	4.87	1.77	2
FALSE	High	Master Protein	Q15084	Protein disulfide-isomerase A6 OS=Homo sapiens OX=9606 GN=PDIA6 PE=1 SV=1	PDIA6	0	FALSE	3.228	3	1	1	1	1	440	48.1	5.08	1.9	1
FALSE	High	Master Protein	O95983	Methyl-CpG-binding domain protein 3 OS=Homo sapiens OX=9606 GN=MBD3 PE=1 SV=1	MBD3	0	FALSE	3.21	6	2	2	1	1	291	32.8	5.34	1.77	2
FALSE	High	Master Protein	Q9UBQ7	Glyoxylate reductase/hydroxypyruvate reductase OS=Homo sapiens OX=9606 GN=GRHPR PE=1 SV=1	GRHPR	0	FALSE	3.201	3	1	1	1	1	328	35.6	7.39	2.49	1
FALSE	High	Master Protein	Q8TBM8	DnaJ homolog subfamily B member 14 OS=Homo sapiens OX=9606 GN=DNAJB14 PE=1 SV=1	DNAJB14	0	FALSE	3.194	3	1	1	1	1	379	42.5	8.59	1.66	1
FALSE	High	Master Protein	P25686	DnaJ homolog subfamily B member 2 OS=Homo sapiens OX=9606 GN=DNAJB2 PE=1 SV=3	DNAJB2	0.002	FALSE	3.066	4	1	1	1	1	324	35.6	5.95	0	1
FALSE	High	Master Protein	Q6IN84	rRNA methyltransferase 1, mitochondrial OS=Homo sapiens OX=9606 GN=MRM1 PE=1 SV=1	MRM1	0.002	FALSE	3.059	4	2	2	2	1	353	38.6	7.94	0	2
FALSE	High	Master Protein	Q9NUQ9	Protein FAM49B OS=Homo sapiens OX=9606 GN=FAM49B PE=1 SV=1	FAM49B	0.002	FALSE	3.05	4	1	2	1	1	324	36.7	6.06	3.05	1
FALSE	High	Master Protein	Q9BTZ2	Dehydrogenase/reductase SDR family member 4 OS=Homo sapiens OX=9606 GN=DHRS4 PE=1 SV=3	DHRS4	0.002	FALSE	3.034	6	2	2	2	1	278	29.5	8.56	1.97	2
FALSE	High	Master Protein	Q969G3	SWI/SNF-related matrix-associated actin-dependent regulator of chromatin subfamily E member 1 OS=Homo sapiens OX=9606 GN=SMARCE1 PE=1 SV=2	SMARCE1	0.001	FALSE	3.017	3	1	1	1	1	411	46.6	4.88	1.85	1
FALSE	High	Master Protein	Q92688	Acidic leucine-rich nuclear phosphoprotein 32 family member B OS=Homo sapiens OX=9606 GN=ANP32B PE=1 SV=1	ANP32B	0.001	FALSE	2.993	7	2	2	2	1	251	28.8	4.06	1.73	2
FALSE	High	Master Protein	O95478	Ribosome biogenesis protein NSA2 homolog OS=Homo sapiens OX=9606 GN=NSA2 PE=1 SV=1	NSA2	0.001	FALSE	2.985	5	1	1	1	1	260	30	10.27	0	1
FALSE	High	Master Protein	Q17RN3	Protein FAM98C OS=Homo sapiens OX=9606 GN=FAM98C PE=2 SV=1	FAM98C	0.001	FALSE	2.976	3	1	1	1	1	349	37.3	7.18	0	1
FALSE	High	Master Protein	Q96EU7	C1GALT1-specific chaperone 1 OS=Homo sapiens OX=9606 GN=C1GALT1C1 PE=1 SV=1	C1GALT1C1	0.001	FALSE	2.965	3	1	1	1	1	318	36.4	6.84	2.11	1
FALSE	High	Master Protein	Q9BRX9	WD repeat domain-containing protein 83 OS=Homo sapiens OX=9606 GN=WDR83 PE=1 SV=1	WDR83	0.001	FALSE	2.94	4	1	1	1	1	315	34.3	5.58	1.64	1
FALSE	High	Master Protein	P62826	GTP-binding nuclear protein Ran OS=Homo sapiens OX=9606 GN=RAN PE=1 SV=3	RAN	0.001	FALSE	2.923	5	1	1	1	1	216	24.4	7.49	2.03	1
FALSE	High	Master Protein	Q9HBH5	Retinol dehydrogenase 14 OS=Homo sapiens OX=9606 GN=RDH14 PE=1 SV=1	RDH14	0.001	FALSE	2.921	2	1	1	1	1	336	36.8	8.79	2.35	1
FALSE	High	Master Protein	Q5VZI3	Transmembrane protein 268 OS=Homo sapiens OX=9606 GN=TMEM268 PE=2 SV=1	TMEM268	0.001	FALSE	2.921	4	1	1	1	1	342	37.5	5.31	1.88	1
FALSE	High	Master Protein	O75792	Ribonuclease H2 subunit A OS=Homo sapiens OX=9606 GN=RNASEH2A PE=1 SV=2	RNASEH2A	0.001	FALSE	2.912	3	1	1	1	1	299	33.4	5.25	1.92	1
FALSE	High	Master Protein	Q9NTX5	Ethylmalonyl-CoA decarboxylase OS=Homo sapiens OX=9606 GN=ECHDC1 PE=1 SV=2	ECHDC1	0.001	FALSE	2.897	3	1	1	1	1	307	33.7	8.21	0	1
FALSE	High	Master Protein	O00170	AH receptor-interacting protein OS=Homo sapiens OX=9606 GN=AIP PE=1 SV=2	AIP	0.001	FALSE	2.894	3	1	1	1	1	330	37.6	6.29	2.37	1
FALSE	High	Master Protein	Q9UMY1	Nucleolar protein 7 OS=Homo sapiens OX=9606 GN=NOL7 PE=1 SV=2	NOL7	0.001	FALSE	2.886	11	2	2	2	1	257	29.4	9.67	1.84	2
FALSE	High	Master Protein	Q9H1D9	DNA-directed RNA polymerase III subunit RPC6 OS=Homo sapiens OX=9606 GN=POLR3F PE=1 SV=1	POLR3F	0.001	FALSE	2.878	4	1	1	1	1	316	35.7	6.11	0	1
FALSE	High	Master Protein	P38159	RNA-binding motif protein, X chromosome OS=Homo sapiens OX=9606 GN=RBMX PE=1 SV=3	RBMX	0.001	FALSE	2.858	3	1	1	1	1	391	42.3	10.05	1.81	1
FALSE	High	Master Protein	O75569	Interferon-inducible double-stranded RNA-dependent protein kinase activator A OS=Homo sapiens OX=9606 GN=PRKRA PE=1 SV=1	PRKRA	0.001	FALSE	2.852	10	2	2	2	1	313	34.4	8.41	0	2
FALSE	High	Master Protein	O00154	Cytosolic acyl coenzyme A thioester hydrolase OS=Homo sapiens OX=9606 GN=ACOT7 PE=1 SV=3	ACOT7	0.001	FALSE	2.844	3	1	1	1	1	380	41.8	8.54	1.78	1
FALSE	High	Master Protein	O75586	Mediator of RNA polymerase II transcription subunit 6 OS=Homo sapiens OX=9606 GN=MED6 PE=1 SV=2	MED6	0.001	FALSE	2.843	8	2	2	2	1	246	28.4	8.62	0	2
FALSE	High	Master Protein	Q9H0E2	Toll-interacting protein OS=Homo sapiens OX=9606 GN=TOLLIP PE=1 SV=1	TOLLIP	0.001	FALSE	2.782	3	1	1	1	1	274	30.3	5.97	1.93	1
FALSE	High	Master Protein	Q9HDC9	Adipocyte plasma membrane-associated protein OS=Homo sapiens OX=9606 GN=APMAP PE=1 SV=2	APMAP	0.001	FALSE	2.767	3	1	1	1	1	416	46.5	6.16	0	1
FALSE	High	Master Protein	P53004	Biliverdin reductase A OS=Homo sapiens OX=9606 GN=BLVRA PE=1 SV=2	BLVRA	0.001	FALSE	2.764	3	1	1	1	1	296	33.4	6.44	1.8	1
FALSE	High	Master Protein	Q8N6M0	Deubiquitinase OTUD6B OS=Homo sapiens OX=9606 GN=OTUD6B PE=1 SV=1	OTUD6B	0.001	FALSE	2.745	4	1	1	1	1	293	33.8	6.05	0	1
FALSE	High	Master Protein	Q6DKK2	Tetratricopeptide repeat protein 19, mitochondrial OS=Homo sapiens OX=9606 GN=TTC19 PE=1 SV=4	TTC19	0.001	FALSE	2.745	3	1	1	1	1	380	42.4	5.77	0	1
FALSE	High	Master Protein	Q96HE9	Proline-rich protein 11 OS=Homo sapiens OX=9606 GN=PRR11 PE=1 SV=1	PRR11	0.001	FALSE	2.693	3	1	1	1	1	360	40.1	10.11	0	1
FALSE	High	Master Protein	Q9HC98	Serine/threonine-protein kinase Nek6 OS=Homo sapiens OX=9606 GN=NEK6 PE=1 SV=2	NEK6	0.001	FALSE	2.682	3	1	1	1	1	313	35.7	8.03	1.99	1
FALSE	High	Master Protein	Q96SZ5	2-aminoethanethiol dioxygenase OS=Homo sapiens OX=9606 GN=ADO PE=1 SV=2	ADO	0.001	FALSE	2.673	3	1	1	1	1	270	29.7	6.04	2.28	1
FALSE	High	Master Protein	Q9H6V9	Lipid droplet-associated hydrolase OS=Homo sapiens OX=9606 GN=LDAH PE=1 SV=1	LDAH	0.001	FALSE	2.641	4	1	1	1	1	325	37.3	6.54	1.8	1
FALSE	High	Master Protein	O95336	6-phosphogluconolactonase OS=Homo sapiens OX=9606 GN=PGLS PE=1 SV=2	PGLS	0.001	FALSE	2.62	3	1	1	1	1	258	27.5	6.05	1.69	1
FALSE	High	Master Protein	Q8NBU5	ATPase family AAA domain-containing protein 1 OS=Homo sapiens OX=9606 GN=ATAD1 PE=1 SV=1	ATAD1	0.001	FALSE	2.571	7	1	1	1	1	361	40.7	6.9	0	1
FALSE	High	Master Protein	P23610	Factor VIII intron 22 protein OS=Homo sapiens OX=9606 GN=F8A1 PE=1 SV=2	F8A1	0.001	FALSE	2.566	4	1	1	1	1	371	39.1	6.84	0	1
FALSE	High	Master Protein	O75190	DnaJ homolog subfamily B member 6 OS=Homo sapiens OX=9606 GN=DNAJB6 PE=1 SV=2	DNAJB6	0.001	FALSE	2.563	5	1	1	1	1	326	36.1	9.16	0	1
FALSE	High	Master Protein	Q6UB28	Methionine aminopeptidase 1D, mitochondrial OS=Homo sapiens OX=9606 GN=METAP1D PE=1 SV=1	METAP1D	0.001	FALSE	2.562	4	1	1	1	1	335	37.1	6.84	0	1
FALSE	High	Master Protein	Q9BU64	Centromere protein O OS=Homo sapiens OX=9606 GN=CENPO PE=1 SV=1	CENPO	0.001	FALSE	2.558	4	1	1	1	1	300	33.8	7.71	0	1
FALSE	High	Master Protein	Q96MX6	WD repeat-containing protein 92 OS=Homo sapiens OX=9606 GN=WDR92 PE=1 SV=1	WDR92	0.003	FALSE	2.536	3	1	1	1	1	357	39.7	8.09	0	1
FALSE	High	Master Protein	Q96HU8	GTP-binding protein Di-Ras2 OS=Homo sapiens OX=9606 GN=DIRAS2 PE=1 SV=1	DIRAS2	0.003	FALSE	2.535	6	1	1	1	1	199	22.5	8.76	1.85	1
FALSE	High	Master Protein	O60911	Cathepsin L2 OS=Homo sapiens OX=9606 GN=CTSV PE=1 SV=2	CTSV	0.003	FALSE	2.532	4	1	1	1	1	334	37.3	8.76	1.83	1
FALSE	High	Master Protein	Q9Y316	Protein MEMO1 OS=Homo sapiens OX=9606 GN=MEMO1 PE=1 SV=1	MEMO1	0.003	FALSE	2.53	2	1	1	1	1	297	33.7	7.14	0	1
FALSE	High	Master Protein	Q15814	Tubulin-specific chaperone C OS=Homo sapiens OX=9606 GN=TBCC PE=1 SV=2	TBCC	0.003	FALSE	2.514	2	1	1	1	1	346	39.2	5.71	0	1
FALSE	High	Master Protein	P46109	Crk-like protein OS=Homo sapiens OX=9606 GN=CRKL PE=1 SV=1	CRKL	0.003	FALSE	2.501	5	1	1	1	1	303	33.8	6.74	0	1
FALSE	High	Master Protein	Q9Y394	Dehydrogenase/reductase SDR family member 7 OS=Homo sapiens OX=9606 GN=DHRS7 PE=1 SV=1	DHRS7	0.003	FALSE	2.494	3	1	1	1	1	339	38.3	8.32	1.71	1
FALSE	High	Master Protein	P53384	Cytosolic Fe-S cluster assembly factor NUBP1 OS=Homo sapiens OX=9606 GN=NUBP1 PE=1 SV=2	NUBP1	0.003	FALSE	2.491	3	1	1	1	1	320	34.5	5.33	1.9	1
FALSE	High	Master Protein	Q9H410	Kinetochore-associated protein DSN1 homolog OS=Homo sapiens OX=9606 GN=DSN1 PE=1 SV=2	DSN1	0.003	FALSE	2.489	3	1	1	1	1	356	40	7.05	1.67	1
FALSE	High	Master Protein	Q9NSU2	Three-prime repair exonuclease 1 OS=Homo sapiens OX=9606 GN=TREX1 PE=1 SV=2	TREX1	0.003	FALSE	2.485	4	1	1	1	1	314	33.2	7.93	1.77	1
FALSE	High	Master Protein	Q9GZU7	Carboxy-terminal domain RNA polymerase II polypeptide A small phosphatase 1 OS=Homo sapiens OX=9606 GN=CTDSP1 PE=1 SV=1	CTDSP1	0.003	FALSE	2.469	3	1	1	1	1	261	29.2	6	1.6	1
FALSE	High	Master Protein	Q6UXV4	MICOS complex subunit MIC27 OS=Homo sapiens OX=9606 GN=APOOL PE=1 SV=1	APOOL	0.003	FALSE	2.468	4	1	1	1	1	268	29.1	9.52	0	1
FALSE	High	Master Protein	Q9BTT0	Acidic leucine-rich nuclear phosphoprotein 32 family member E OS=Homo sapiens OX=9606 GN=ANP32E PE=1 SV=1	ANP32E	0.003	FALSE	2.433	5	1	1	1	1	268	30.7	3.85	0	1
FALSE	High	Master Protein	Q9UNM6	26S proteasome non-ATPase regulatory subunit 13 OS=Homo sapiens OX=9606 GN=PSMD13 PE=1 SV=2	PSMD13	0.003	FALSE	2.419	2	1	1	1	1	376	42.9	5.81	0	1
FALSE	High	Master Protein	Q5T0D9	Tumor protein p63-regulated gene 1-like protein OS=Homo sapiens OX=9606 GN=TPRG1L PE=1 SV=1	TPRG1L	0.003	FALSE	2.416	4	1	1	1	1	272	30.2	7.34	0	1
FALSE	High	Master Protein	O15160	DNA-directed RNA polymerases I and III subunit RPAC1 OS=Homo sapiens OX=9606 GN=POLR1C PE=1 SV=1	POLR1C	0.003	FALSE	2.402	3	1	1	1	1	346	39.2	5.5	1.84	1
FALSE	High	Master Protein	P24385	G1/S-specific cyclin-D1 OS=Homo sapiens OX=9606 GN=CCND1 PE=1 SV=1	CCND1	0.003	FALSE	2.391	3	1	1	1	1	295	33.7	5.02	0	1
FALSE	High	Master Protein	Q07820	Induced myeloid leukemia cell differentiation protein Mcl-1 OS=Homo sapiens OX=9606 GN=MCL1 PE=1 SV=3	MCL1	0.003	FALSE	2.383	2	1	1	1	1	350	37.3	5.66	0	1
FALSE	High	Master Protein	Q92890	Ubiquitin recognition factor in ER-associated degradation protein 1 OS=Homo sapiens OX=9606 GN=UFD1 PE=1 SV=3	UFD1	0.003	FALSE	2.382	4	1	1	1	1	307	34.5	6.7	1.88	1
FALSE	High	Master Protein	Q7LFL8	CXXC-type zinc finger protein 5 OS=Homo sapiens OX=9606 GN=CXXC5 PE=1 SV=1	CXXC5	0.003	FALSE	2.381	7	1	1	1	1	322	33	9.1	0	1
FALSE	High	Master Protein	P47755	F-actin-capping protein subunit alpha-2 OS=Homo sapiens OX=9606 GN=CAPZA2 PE=1 SV=3	CAPZA2	0.003	FALSE	2.371	3	1	1	1	1	286	32.9	5.85	1.92	1
FALSE	High	Master Protein	Q99551	Transcription termination factor 1, mitochondrial OS=Homo sapiens OX=9606 GN=MTERF1 PE=1 SV=1	MTERF1	0.003	FALSE	2.349	3	1	1	1	1	399	45.7	9.42	1.84	1
FALSE	High	Master Protein	P25311	Zinc-alpha-2-glycoprotein OS=Homo sapiens OX=9606 GN=AZGP1 PE=1 SV=2	AZGP1	0.003	FALSE	2.344	4	1	1	1	1	298	34.2	6.05	0	1
FALSE	High	Master Protein	Q14232	Translation initiation factor eIF-2B subunit alpha OS=Homo sapiens OX=9606 GN=EIF2B1 PE=1 SV=1	EIF2B1	0.003	FALSE	2.337	3	1	1	1	1	305	33.7	7.33	1.85	1
FALSE	High	Master Protein	O43765	Small glutamine-rich tetratricopeptide repeat-containing protein alpha OS=Homo sapiens OX=9606 GN=SGTA PE=1 SV=1	SGTA	0.002	FALSE	2.295	3	1	1	1	1	313	34	4.87	1.88	1
FALSE	High	Master Protein	Q9NPD3	Exosome complex component RRP41 OS=Homo sapiens OX=9606 GN=EXOSC4 PE=1 SV=3	EXOSC4	0.002	FALSE	2.291	5	1	1	1	1	245	26.4	6.52	1.76	1
FALSE	High	Master Protein	Q5VWZ2	Lysophospholipase-like protein 1 OS=Homo sapiens OX=9606 GN=LYPLAL1 PE=1 SV=3	LYPLAL1	0.002	FALSE	2.258	4	1	1	1	1	237	26.3	7.84	0	1
FALSE	High	Master Protein	Q13162	Peroxiredoxin-4 OS=Homo sapiens OX=9606 GN=PRDX4 PE=1 SV=1	PRDX4	0.002	FALSE	2.242	4	1	1	1	1	271	30.5	6.29	1.78	1
FALSE	High	Master Protein	Q8IVS2	Malonyl-CoA-acyl carrier protein transacylase, mitochondrial OS=Homo sapiens OX=9606 GN=MCAT PE=1 SV=2	MCAT	0.002	FALSE	2.242	4	1	2	1	1	390	42.9	8.72	0	1
FALSE	High	Master Protein	P29084	Transcription initiation factor IIE subunit beta OS=Homo sapiens OX=9606 GN=GTF2E2 PE=1 SV=1	GTF2E2	0.002	FALSE	2.237	3	1	1	1	1	291	33	9.66	0	1
FALSE	High	Master Protein	Q9HAB8	Phosphopantothenate--cysteine ligase OS=Homo sapiens OX=9606 GN=PPCS PE=1 SV=2	PPCS	0.002	FALSE	2.197	3	1	1	1	1	311	34	6.71	1.82	1
FALSE	High	Master Protein	Q13287	N-myc-interactor OS=Homo sapiens OX=9606 GN=NMI PE=1 SV=2	NMI	0.002	FALSE	2.195	4	1	1	1	1	307	35	5.34	1.65	1
FALSE	High	Master Protein	P26373	60S ribosomal protein L13 OS=Homo sapiens OX=9606 GN=RPL13 PE=1 SV=4	RPL13	0.002	FALSE	2.187	5	1	1	1	1	211	24.2	11.65	1.66	1
FALSE	High	Master Protein	Q9BWS9	Chitinase domain-containing protein 1 OS=Homo sapiens OX=9606 GN=CHID1 PE=1 SV=1	CHID1	0.002	FALSE	2.183	3	1	1	1	1	393	44.9	8.63	0	1
FALSE	High	Master Protein	Q96GK7	Fumarylacetoacetate hydrolase domain-containing protein 2A OS=Homo sapiens OX=9606 GN=FAHD2A PE=1 SV=1	FAHD2A	0.005	FALSE	2.164	4	1	1	1	1	314	34.6	8.24	0	1
FALSE	High	Master Protein	P49411	Elongation factor Tu, mitochondrial OS=Homo sapiens OX=9606 GN=TUFM PE=1 SV=2	TUFM	0.005	FALSE	2.164	3	1	1	1	1	452	49.5	7.61	2.23	1
FALSE	High	Master Protein	Q99633	Pre-mRNA-splicing factor 18 OS=Homo sapiens OX=9606 GN=PRPF18 PE=1 SV=1	PRPF18	0.006	FALSE	2.16	3	1	1	1	1	342	39.8	8.15	0	1
FALSE	High	Master Protein	P08559	Pyruvate dehydrogenase E1 component subunit alpha, somatic form, mitochondrial OS=Homo sapiens OX=9606 GN=PDHA1 PE=1 SV=3	PDHA1	0.006	FALSE	2.158	2	1	1	1	1	390	43.3	8.06	0	1
FALSE	High	Master Protein	P36952	Serpin B5 OS=Homo sapiens OX=9606 GN=SERPINB5 PE=1 SV=2	SERPINB5	0.006	FALSE	2.152	2	1	1	1	1	375	42.1	6.05	0	1
FALSE	High	Master Protein	Q9NQZ5	StAR-related lipid transfer protein 7, mitochondrial OS=Homo sapiens OX=9606 GN=STARD7 PE=1 SV=2	STARD7	0.006	FALSE	2.14	3	1	1	1	1	370	43.1	8.95	0	1
FALSE	High	Master Protein	Q8WV24	Pleckstrin homology-like domain family A member 1 OS=Homo sapiens OX=9606 GN=PHLDA1 PE=1 SV=4	PHLDA1	0.006	FALSE	2.14	2	1	1	1	1	401	45	9.89	0	1
FALSE	High	Master Protein	P46734	Dual specificity mitogen-activated protein kinase kinase 3 OS=Homo sapiens OX=9606 GN=MAP2K3 PE=1 SV=2	MAP2K3	0.006	FALSE	2.129	3	1	1	1	1	347	39.3	7.43	0	1
FALSE	High	Master Protein	Q15904	V-type proton ATPase subunit S1 OS=Homo sapiens OX=9606 GN=ATP6AP1 PE=1 SV=2	ATP6AP1	0.006	FALSE	2.116	1	1	1	1	1	470	52	6.14	1.84	1
FALSE	High	Master Protein	P28066	Proteasome subunit alpha type-5 OS=Homo sapiens OX=9606 GN=PSMA5 PE=1 SV=3	PSMA5	0.006	FALSE	2.095	4	1	1	1	1	241	26.4	4.79	1.7	1
FALSE	High	Master Protein	Q14318	Peptidyl-prolyl cis-trans isomerase FKBP8 OS=Homo sapiens OX=9606 GN=FKBP8 PE=1 SV=2	FKBP8	0.006	FALSE	2.088	3	1	1	1	1	412	44.5	4.84	0	1
FALSE	High	Master Protein	Q9Y580	RNA-binding protein 7 OS=Homo sapiens OX=9606 GN=RBM7 PE=1 SV=1	RBM7	0.006	FALSE	2.078	4	1	1	1	1	266	30.5	9.57	1.73	1
FALSE	High	Master Protein	Q9NQT5	Exosome complex component RRP40 OS=Homo sapiens OX=9606 GN=EXOSC3 PE=1 SV=3	EXOSC3	0.006	FALSE	2.074	6	1	1	1	1	275	29.6	8.1	0	1
FALSE	High	Master Protein	Q9NW81	Distal membrane-arm assembly complex protein 2 OS=Homo sapiens OX=9606 GN=DMAC2 PE=1 SV=3	DMAC2	0.006	FALSE	2.073	4	1	1	1	1	257	29.2	6.43	0	1
FALSE	High	Master Protein	Q6IBS0	Twinfilin-2 OS=Homo sapiens OX=9606 GN=TWF2 PE=1 SV=2	TWF2	0.006	FALSE	2.067	5	1	1	1	1	349	39.5	6.84	0	1
FALSE	High	Master Protein	Q9BQ69	ADP-ribose glycohydrolase MACROD1 OS=Homo sapiens OX=9606 GN=MACROD1 PE=1 SV=2	MACROD1	0.006	FALSE	2.058	3	1	1	1	1	325	35.5	9.51	0	1
FALSE	High	Master Protein	Q68D91	Metallo-beta-lactamase domain-containing protein 2 OS=Homo sapiens OX=9606 GN=MBLAC2 PE=1 SV=3	MBLAC2	0.006	FALSE	2.029	4	1	1	1	1	279	31.4	6.92	0	1
FALSE	High	Master Protein	P00517	cAMP-dependent protein kinase catalytic subunit alpha OS=Bos taurus OX=9913 GN=PRKACA PE=1 SV=3	PRKACA	0.006	FALSE	2.02	3	1	1	1	1	351	40.6	8.65	2.1	1
FALSE	High	Master Protein	Q8NB15	Zinc finger protein 511 OS=Homo sapiens OX=9606 GN=ZNF511 PE=1 SV=2	ZNF511	0.006	FALSE	2.006	5	1	1	1	1	252	28.2	7.66	0	1
FALSE	High	Master Protein	O14734	Acyl-coenzyme A thioesterase 8 OS=Homo sapiens OX=9606 GN=ACOT8 PE=1 SV=1	ACOT8	0.006	FALSE	2.002	5	1	1	1	1	319	35.9	7.56	0	1
FALSE	High	Master Protein	Q15024	Exosome complex component RRP42 OS=Homo sapiens OX=9606 GN=EXOSC7 PE=1 SV=3	EXOSC7	0.007	FALSE	1.997	4	1	1	1	1	291	31.8	5.19	1.88	1
FALSE	High	Master Protein	Q96KB5	Lymphokine-activated killer T-cell-originated protein kinase OS=Homo sapiens OX=9606 GN=PBK PE=1 SV=3	PBK	0.007	FALSE	1.985	3	1	1	1	1	322	36.1	5.12	0	1
FALSE	High	Master Protein	P48507	Glutamate--cysteine ligase regulatory subunit OS=Homo sapiens OX=9606 GN=GCLM PE=1 SV=1	GCLM	0.007	FALSE	1.979	5	1	1	1	1	274	30.7	6.02	1.7	1
FALSE	High	Master Protein	Q14376	UDP-glucose 4-epimerase OS=Homo sapiens OX=9606 GN=GALE PE=1 SV=2	GALE	0.007	FALSE	1.976	4	1	1	1	1	348	38.3	6.73	0	1
FALSE	High	Master Protein	O75787	Renin receptor OS=Homo sapiens OX=9606 GN=ATP6AP2 PE=1 SV=2	ATP6AP2	0.007	FALSE	1.964	2	1	1	1	1	350	39	6.1	1.78	1
FALSE	High	Master Protein	Q8WWA1	Transmembrane protein 40 OS=Homo sapiens OX=9606 GN=TMEM40 PE=1 SV=2	TMEM40	0.007	FALSE	1.93	5	1	1	1	1	233	25.5	5.59	0	1
FALSE	High	Master Protein	Q9C004	Protein sprouty homolog 4 OS=Homo sapiens OX=9606 GN=SPRY4 PE=1 SV=2	SPRY4	0.007	FALSE	1.929	4	1	1	1	1	299	32.5	7.88	0	1
FALSE	High	Master Protein	P53365	Arfaptin-2 OS=Homo sapiens OX=9606 GN=ARFIP2 PE=1 SV=1	ARFIP2	0.007	FALSE	1.919	3	1	1	1	1	341	37.8	6.04	0	1
FALSE	High	Master Protein	O75695	Protein XRP2 OS=Homo sapiens OX=9606 GN=RP2 PE=1 SV=4	RP2	0.008	FALSE	1.877	2	1	1	1	1	350	39.6	5.12	0	1
FALSE	High	Master Protein	A6NIH7	Protein unc-119 homolog B OS=Homo sapiens OX=9606 GN=UNC119B PE=1 SV=1	UNC119B	0.008	FALSE	1.876	8	1	1	1	1	251	28.1	5.68	0	1
FALSE	High	Master Protein	Q8NC96	Adaptin ear-binding coat-associated protein 1 OS=Homo sapiens OX=9606 GN=NECAP1 PE=1 SV=2	NECAP1	0.008	FALSE	1.859	5	1	1	1	1	275	29.7	6.8	0	1
FALSE	High	Master Protein	Q96BQ5	Coiled-coil domain-containing protein 127 OS=Homo sapiens OX=9606 GN=CCDC127 PE=1 SV=1	CCDC127	0.008	FALSE	1.859	3	1	1	1	1	260	30.8	9.2	0	1
FALSE	High	Master Protein	Q9NPF4	Probable tRNA N6-adenosine threonylcarbamoyltransferase OS=Homo sapiens OX=9606 GN=OSGEP PE=1 SV=1	OSGEPL1	0.008	FALSE	1.856	3	1	1	1	1	335	36.4	6.35	0	1
FALSE	High	Master Protein	Q9NTG7	NAD-dependent protein deacetylase sirtuin-3, mitochondrial OS=Homo sapiens OX=9606 GN=SIRT3 PE=1 SV=2	SIRT3	0.008	FALSE	1.841	3	1	1	1	1	399	43.5	8.7	0	1
FALSE	High	Master Protein	P25208	Nuclear transcription factor Y subunit beta OS=Homo sapiens OX=9606 GN=NFYB PE=1 SV=2	NFYB	0.007	FALSE	1.824	6	1	1	1	1	207	22.8	4.59	0	1
FALSE	High	Master Protein	O95749	Geranylgeranyl pyrophosphate synthase OS=Homo sapiens OX=9606 GN=GGPS1 PE=1 SV=1	GGPS1	0.007	FALSE	1.81	4	1	1	1	1	300	34.8	6.14	0	1
FALSE	High	Master Protein	P46736	Lys-63-specific deubiquitinase BRCC36 OS=Homo sapiens OX=9606 GN=BRCC3 PE=1 SV=2	BRCC3	0.007	FALSE	1.798	4	1	1	1	1	316	36	5.92	0	1
FALSE	High	Master Protein	Q9NPJ6	Mediator of RNA polymerase II transcription subunit 4 OS=Homo sapiens OX=9606 GN=MED4 PE=1 SV=1	MED4	0.007	FALSE	1.782	4	1	1	1	1	270	29.7	5.1	1.61	1
FALSE	High	Master Protein	P50454	Serpin H1 OS=Homo sapiens OX=9606 GN=SERPINH1 PE=1 SV=2	SERPINH1	0.007	FALSE	1.77	3	1	1	1	1	418	46.4	8.69	0	1
FALSE	High	Master Protein	Q9H832	Ubiquitin-conjugating enzyme E2 Z OS=Homo sapiens OX=9606 GN=UBE2Z PE=1 SV=2	UBE2Z	0.007	FALSE	1.758	2	1	1	1	1	354	38.2	5.62	1.84	1
FALSE	High	Master Protein	P49903	Selenide, water dikinase 1 OS=Homo sapiens OX=9606 GN=SEPHS1 PE=1 SV=2	SEPHS1	0.007	FALSE	1.754	3	1	1	1	1	392	42.9	5.97	0	1
FALSE	High	Master Protein	O14908	PDZ domain-containing protein GIPC1 OS=Homo sapiens OX=9606 GN=GIPC1 PE=1 SV=2	GIPC1	0.008	FALSE	1.715	4	1	1	1	1	333	36	6.28	0	1
FALSE	High	Master Protein	A6NDG6	Glycerol-3-phosphate phosphatase OS=Homo sapiens OX=9606 GN=PGP PE=1 SV=1	PGP	0.008	FALSE	1.714	3	1	1	1	1	321	34	6.14	0	1
